# Supplementary material for: Effete and Cullin 4 affect nuclear organization of the gypsy chromatin insulator
Source: BMC Biol. 2026 Apr 17;24:126. doi: 10.1186/s12915-026-02596-6 (PMC13217776; doi:10.1186/s12915-026-02596-6)
Supplement: Supplementary file 2 — Additional file 2. Tables S1-S3. Z score of GFP foci number, cell number, and GFP intensity for ubiquitin pathway-related genes. Tables S4-5. Mass spectrometry results after pulling down CP190 and Su(Hw) from Drosophila embryonic nuclear extract. Table S6. Luciferase assay p-values for knockdowns and controls. Table S7. Percent of input DNA precipitated by ChIP-qPCR. Table S8. List of primers for dsRNA and ChIP-qPCR. [file 12915_2026_2596_MOESM2_ESM.xls]

## Sheet: legends
Table S1. Z score of GFP foci number for ubiquitin pathway-related genes. Plate barcode, plate number, well position, dsRNA amplicon, gene ID, gene symbol, raw and normalized values with the median of the plates of the average spot number, and Z score are shown.
Table S2. Z score of cell number for ubiquitin pathway-related genes. These data were used to exclude hits that may cause cell apoptosis or death.
Table S3. Z score of GFP intensity in knockdown cells of the screen.
Table S4. Mass spectrometry results for proteins pulled down by antibodies against CP190 from Drosophila embryonic nuclear extract. Presence of CP190, Su(Hw), Mod(mdg4)67.2, Eff and Cul4 is highlighted in yellow. Data were organized by value of Ratio H/L.
Table S5. Mass spectrometry results for proteins pulled down by antibodies against Su(Hw) from Drosophila embryonic nuclear extract. Presence of CP190, Su(Hw), Mod(mdg4)67.2, Eff and Cul4 is highlighted in yellow. Data were organized by value of Ratio H/L.
Table S6. Luciferase assay p-values for knockdowns and controls using da-Gal4, Mef2-Gal4, and l(3)31-1-Gal4 are indicated.
Table S7. Percent of input DNA precipitated by ChIP-qPCR from two biological replicates, each has two technical replicates.
Table S8. List of primers for dsRNA and ChIP-qPCR.

## Sheet: Table S1-spot number
plate	position	score	well	wellAnno	finalWellAnno	raw_r1_ch1	raw_r2_ch1	median_ch1	diff_ch1	raw/PlateMedian_r1_ch1	raw/PlateMedian_r2_ch1	normalized_r1_ch1	normalized_r2_ch1	Barcode	GeneID	GeneSymbol
4	88	215.15	D16	sample	sample	0.968067	0.818951	0.893509	-0.149116	57.7	56.1	213.655	216.644	624B1	FBgn0003943	Ubi-p63E
6	137	181.5	F17	sample	sample	0.925795	1.04255	0.984174	0.116758	59.3	74.7	164.163	198.835	626B1	FBgn0029856	CG11700
5	213	178.83	I21	sample	sample	0.785176	0.675746	0.730461	-0.10943	47.3	51.1	168.117	189.547	625B1	FBgn0029856	CG11700
7	63	157.94	C15	sample	sample	0.513185	0.831325	0.672255	0.318141	37.5	55.1	116.006	199.874	627B1	FBgn0003943	Ubi-p63E
3	109	106.4	E13	sample	sample	0.072327	0.877686	0.475006	0.805359	4.18	61.6	11.914	200.896	623B1	FBgn0029856	CG11700
7	74	42.44	D02	pos	pos	0.161467	0.221597	0.191532	0.0601296	11.8	14.7	34.322	50.567	627B1	Su_Hw	Su_Hw
7	170	41.16	H02	pos	pos	0.177593	0.195827	0.18671	0.0182344	13	13	38.067	44.256	627B1	Su_Hw	Su_Hw
4	218	40.85	J02	pos	pos	0.158719	0.199551	0.179135	0.0408321	9.47	13.7	31.882	49.817	624B1	Su_Hw	Su_Hw
1	122	40.73	F02	pos	pos	0.178643	0.21131	0.194976	0.0326661	9.57	16.3	31.535	49.926	621B1	Su_Hw	Su_Hw
4	314	39.75	N02	pos	pos	0.133625	0.212331	0.172978	0.0787059	7.97	14.6	26.246	53.259	624B1	Su_Hw	Su_Hw
7	218	39.63	J02	pos	pos	0.125172	0.233021	0.179097	0.107848	9.15	15.4	25.893	53.364	627B1	Su_Hw	Su_Hw
5	218	38.83	J02	pos	pos	0.103811	0.217982	0.160896	0.11417	6.26	16.5	19.08	58.581	625B1	Su_Hw	Su_Hw
1	294	38.17	M06	sample	sample	0.209121	0.16707	0.188096	-0.042051	11.2	12.9	37.543	38.792	621B1	FBgn0028689	Rpn6
1	173	36.72	H05	sample	sample	0.131098	0.216667	0.173882	0.0855691	7.02	16.8	22.163	51.275	621B1	FBgn0260635	Diap1
4	170	36.47	H02	pos	pos	0.117143	0.201681	0.159412	0.0845378	6.99	13.8	22.544	50.391	624B1	Su_Hw	Su_Hw
2	122	35.92	F02	pos	pos	0.169336	0.186923	0.178129	0.0175869	9.76	14.9	26.209	45.626	622B1	Su_Hw	Su_Hw
5	74	35.47	D02	pos	pos	0.127617	0.176262	0.151939	0.0486448	7.7	13.3	24.287	46.645	625B1	Su_Hw	Su_Hw
1	170	35.33	H02	pos	pos	0.111718	0.220802	0.16626	0.109085	5.99	17.1	18.343	52.315	621B1	Su_Hw	Su_Hw
2	74	35.32	D02	pos	pos	0.120776	0.214362	0.167569	0.0935857	6.96	17.1	17.835	52.806	622B1	Su_Hw	Su_Hw
1	74	34.81	D02	pos	pos	0.17074	0.17045	0.170595	-0.000290455	9.15	13.2	29.977	39.643	621B1	Su_Hw	Su_Hw
3	218	34.37	J02	pos	pos	0.138667	0.196733	0.1677	0.0580665	8.02	13.8	26.277	42.458	623B1	Su_Hw	Su_Hw
7	266	34.35	L02	pos	pos	0.130081	0.185246	0.157664	0.0551646	9.51	12.3	27.033	41.665	627B1	Su_Hw	Su_Hw
6	122	34.22	F02	pos	pos	0.159435	0.233831	0.196633	0.0743956	10.2	16.7	25.94	42.502	626B1	Su_Hw	Su_Hw
4	122	34.07	F02	pos	pos	0.128023	0.174823	0.151423	0.0467998	7.64	12	24.988	43.157	624B1	Su_Hw	Su_Hw
2	170	33.89	H02	pos	pos	0.166506	0.17328	0.169893	0.00677399	9.6	13.8	25.721	42.056	622B1	Su_Hw	Su_Hw
3	74	33.26	D02	pos	pos	0.134789	0.190862	0.162826	0.056073	7.79	13.4	25.437	41.092	623B1	Su_Hw	Su_Hw
3	314	33.26	N02	pos	pos	0.121617	0.20304	0.162328	0.0814236	7.03	14.2	22.585	43.925	623B1	Su_Hw	Su_Hw
6	74	32.95	D02	pos	pos	0.144732	0.234424	0.189578	0.0896926	9.27	16.8	23.288	42.617	626B1	Su_Hw	Su_Hw
3	122	32.74	F02	pos	pos	0.103992	0.214993	0.159492	0.111001	6.01	15.1	18.769	46.706	623B1	Su_Hw	Su_Hw
5	266	32.64	L02	pos	pos	0.107535	0.171875	0.139705	0.0643397	6.48	13	19.894	45.39	625B1	Su_Hw	Su_Hw
5	122	32.54	F02	pos	pos	0.0980966	0.178351	0.138224	0.0802539	5.92	13.5	17.83	47.243	625B1	Su_Hw	Su_Hw
7	122	32.33	F02	pos	pos	0.122753	0.175681	0.149217	0.0529271	8.97	11.6	25.331	39.323	627B1	Su_Hw	Su_Hw
4	74	32.12	D02	pos	pos	0.139653	0.15059	0.145122	0.0109365	8.33	10.3	27.6	36.63	624B1	Su_Hw	Su_Hw
2	218	31.93	J02	pos	pos	0.146858	0.171257	0.159057	0.0243991	8.46	13.6	22.333	41.527	622B1	Su_Hw	Su_Hw
3	266	31.49	L02	pos	pos	0.117409	0.191814	0.154611	0.0744052	6.79	13.5	21.674	41.313	623B1	Su_Hw	Su_Hw
6	314	31.49	N02	pos	pos	0.142912	0.221017	0.181965	0.0781047	9.15	15.8	22.96	40.025	626B1	Su_Hw	Su_Hw
3	170	31.48	H02	pos	pos	0.137476	0.173009	0.155243	0.0355327	7.95	12.1	26.019	36.938	623B1	Su_Hw	Su_Hw
1	266	30.8	L02	pos	pos	0.117864	0.179963	0.148913	0.0620992	6.31	13.9	19.554	42.037	621B1	Su_Hw	Su_Hw
4	266	30.72	L02	pos	pos	0.125413	0.152118	0.138765	0.0267053	7.48	10.4	24.402	37.042	624B1	Su_Hw	Su_Hw
2	327	30.66	N15	sample	sample	0.103448	0.190184	0.146816	0.0867358	5.96	15.2	14.847	46.479	622B1	FBgn0264848	vih
6	170	29.95	H02	pos	pos	0.148952	0.199375	0.174164	0.0504224	9.54	14.3	24.049	35.842	626B1	Su_Hw	Su_Hw
2	266	29.6	L02	pos	pos	0.142561	0.156293	0.149427	0.0137322	8.22	12.5	21.592	37.611	622B1	Su_Hw	Su_Hw
1	314	29.3	N02	pos	pos	0.109097	0.174971	0.142034	0.0658731	5.84	13.5	17.826	40.781	621B1	Su_Hw	Su_Hw
5	170	27.55	H02	pos	pos	0.0501904	0.180089	0.11514	0.129899	3.03	13.6	7.351	47.74	625B1	Su_Hw	Su_Hw
1	218	27.45	J02	pos	pos	0.0968807	0.169792	0.133336	0.0729109	5.19	13.1	15.418	39.477	621B1	Su_Hw	Su_Hw
6	218	27.05	J02	pos	pos	0.127151	0.189751	0.158451	0.0626006	8.14	13.6	20.117	33.981	626B1	Su_Hw	Su_Hw
3	152	26.96	G08	sample	sample	0.0933661	0.175209	0.134287	0.0818425	5.4	12.3	16.469	37.45	623B1	FBgn0030938	CG15047
2	326	26.64	N14	sample	sample	0.154614	0.125675	0.140145	-0.0289393	8.91	10	23.67	29.6	622B1	FBgn0011217	eff
6	179	26.52	H11	sample	sample	0.123583	0.187614	0.155598	0.0640311	7.92	13.4	19.474	33.568	626B1	FBgn0260635	Diap1
5	314	26.18	N02	pos	pos	0.0600962	0.163004	0.11155	0.102908	3.62	12.3	9.518	42.852	625B1	Su_Hw	Su_Hw
2	314	21.94	N02	pos	pos	0.127491	0.107628	0.11756	-0.0198637	7.35	8.58	18.993	24.878	622B1	Su_Hw	Su_Hw
1	126	16.86	F06	sample	sample	0.1875	0.0147059	0.101103	-0.172794	10	1.14	33.281	0.446	621B1	FBgn0028684	Rpt5
7	314	15.43	N02	pos	pos	0.161595	0.00081367	0.0812043	-0.160781	11.8	0.0539	34.352	-3.498	627B1	Su_Hw	Su_Hw
7	182	15.38	H14	sample	sample	0.0830565	0.0749129	0.0789847	-0.00814359	6.07	4.96	16.112	14.647	627B1	FBgn0260635	Diap1
6	266	14.31	L02	pos	pos	0.124099	0.0608466	0.0924726	-0.0632521	7.95	4.36	19.567	9.063	626B1	Su_Hw	Su_Hw
4	126	13.94	F06	sample	sample	0.0810631	0.0645161	0.0727896	-0.016547	4.84	4.42	14.441	13.447	624B1	FBgn0012058	Cdc27
4	301	13.8	M13	thread	thread	0.117241	0.0332481	0.0752447	-0.0839933	6.99	2.28	22.566	5.026	624B1	Thread	Thread
4	66	13.27	C18	thread	thread	0.0926431	0.0498339	0.0712385	-0.0428092	5.53	3.42	17.042	9.493	624B1	NA	NA
4	281	12.41	L17	thread	thread	0.0918919	0.0440917	0.0679918	-0.0478002	5.48	3.02	16.873	7.946	624B1	Thread	Thread
1	224	12.34	J08	sample	sample	0.0864055	0.057971	0.0721883	-0.0284345	4.63	4.48	13.353	11.335	621B1	FBgn0028692	Rpn2
7	273	11.97	L09	gfp	gfp	0.0541516	0.0744986	0.0643251	0.0203469	3.96	4.93	9.399	14.546	627B1	GFP	GFP
6	184	11.31	H16	sample	sample	0.0892562	0.0622444	0.0757503	-0.0270118	5.72	4.46	13.283	9.333	626B1	FBgn0028689	Rpn6
4	214	10.97	I22	gfp	gfp	0.040678	0.076087	0.0583825	0.035409	2.43	5.22	5.371	16.564	624B1	GFP	GFP
2	66	10.59	C18	thread	thread	0.0473684	0.073724	0.0605462	0.0263556	2.73	5.88	5.177	16.007	622B1	Thread	Thread
5	66	10.36	C18	thread	thread	0.0833333	0.034632	0.0589827	-0.0487013	5.03	2.62	14.6	6.125	625B1	Thread	Thread
1	66	9.37	C18	thread	thread	0.049922	0.0628743	0.0563981	0.0129523	2.67	4.86	6.161	12.569	621B1	Thread	Thread
7	223	9.36	J07	thread	thread	0.0637899	0.0440613	0.0539256	-0.0197286	4.66	2.92	11.637	7.093	627B1	Thread	Thread
1	81	9.16	D09	thread	thread	0.0742857	0.0421456	0.0582157	-0.0321401	3.98	3.26	10.964	7.352	621B1	Thread	Thread
4	254	9.06	K14	gfp	gfp	0.0583942	0.0471311	0.0527627	-0.011263	3.48	3.23	9.35	8.765	624B1	GFP	GFP
2	115	9.04	E19	gfp	gfp	0.0590278	0.0541455	0.0565866	-0.00488226	3.4	4.31	7.187	10.884	622B1	GFP	GFP
2	81	9.01	D09	thread	thread	0.0679012	0.04811	0.0580056	-0.0197913	3.91	3.83	8.717	9.305	622B1	Thread	Thread
6	214	8.92	I22	gfp	gfp	0.0510511	0.0731364	0.0620937	0.0220854	3.27	5.24	6.392	11.439	626B1	GFP	GFP
1	76	8.84	D04	gfp	gfp	0.0824561	0.033241	0.0578486	-0.0492151	4.42	2.57	12.574	5.111	621B1	GFP	GFP
3	214	8.71	I22	gfp	gfp	0.0677732	0.0421245	0.0549489	-0.0256486	3.92	2.96	10.928	6.485	623B1	GFP	GFP
5	273	8.68	L09	gfp	gfp	0.0388693	0.0568295	0.0478494	0.0179603	2.34	4.3	4.875	12.475	625B1	GFP	GFP
3	237	8.63	J21	sample	sample	0.0594111	0.0492248	0.054318	-0.0101863	3.43	3.45	9.117	8.137	623B1	FBgn0012058	Cdc27
5	81	8.52	D09	thread	thread	0.0568627	0.0419753	0.049419	-0.0148874	3.43	3.17	8.81	8.226	625B1	Thread	Thread
5	254	8.46	K14	gfp	gfp	0.0414878	0.0533333	0.0474106	0.0118455	2.5	4.03	5.447	11.475	625B1	GFP	GFP
7	309	8.37	M21	gfp	gfp	0.0548446	0.0444444	0.0496445	-0.0104002	4.01	2.94	9.56	7.187	627B1	GFP	GFP
5	270	8.36	L06	sample	sample	0.0514419	0.045013	0.0482274	-0.00642898	3.1	3.4	7.625	9.095	625B1	FBgn0033260	Cul4
2	136	8.16	F16	sample	sample	0.0616352	0.0457194	0.0536773	-0.0159158	3.55	3.64	7.637	8.679	622B1	FBgn0038339	CG6118
5	301	8.09	M13	thread	thread	0.0410959	0.0510204	0.0460581	0.00992452	2.48	3.86	5.362	10.813	625B1	Thread	Thread
2	273	7.83	L09	gfp	gfp	0.0359589	0.0601093	0.0480341	0.0241504	2.07	4.79	3.209	12.445	622B1	GFP	GFP
2	254	7.76	K14	gfp	gfp	0.0658858	0.0398936	0.0528897	-0.0259922	3.8	3.18	8.37	7.155	622B1	GFP	GFP
1	124	7.76	F04	sample	sample	0.0656814	0.0377778	0.0517296	-0.0279037	3.52	2.92	9.268	6.253	621B1	FBgn0028688	Rpn7
3	66	7.59	C18	thread	thread	0.0303797	0.0672897	0.0488347	0.03691	1.76	4.72	2.832	12.34	623B1	NA	NA
1	115	7.44	E19	gfp	gfp	0.0693548	0.0323575	0.0508562	-0.0369974	3.72	2.5	9.992	4.889	621B1	GFP	GFP
1	214	7.42	I22	gfp	gfp	0.0490018	0.0481728	0.0485873	-0.000829057	2.63	3.72	5.98	8.869	621B1	GFP	GFP
3	301	7.27	M13	thread	thread	0.0532915	0.043257	0.0482743	-0.0100345	3.08	3.03	7.792	6.748	623B1	Thread	Thread
1	223	7.21	J07	thread	thread	0.0687023	0.0310734	0.0498879	-0.0376288	3.68	2.4	9.863	4.566	621B1	Thread	Thread
7	301	7.08	M13	thread	thread	0.0280374	0.0592992	0.0436683	0.0312618	2.05	3.93	3.334	10.824	627B1	Thread	Thread
5	223	7.03	J07	thread	thread	0.0777385	0.015625	0.0466818	-0.0621135	4.69	1.18	13.377	0.687	625B1	Thread	Thread
6	301	6.94	M13	thread	thread	0.0810811	0.0246575	0.0528693	-0.0564235	5.19	1.77	11.808	2.067	626B1	Thread	Thread
4	207	6.94	I15	sample	sample	0.0518987	0.0368056	0.0443521	-0.0150932	3.1	2.52	7.891	5.984	624B1	FBgn0033260	Cul4
4	243	6.91	K03	gfp	gfp	0.0359712	0.0498753	0.0429233	0.0139041	2.15	3.42	4.314	9.504	624B1	GFP	GFP
3	223	6.83	J07	thread	thread	0.0485934	0.0438729	0.0462331	-0.00472043	2.81	3.08	6.775	6.892	623B1	Thread	Thread
2	214	6.8	I22	gfp	gfp	0.0304679	0.0558912	0.0431796	0.0254233	1.76	4.45	2.262	11.341	622B1	GFP	GFP
1	211	6.77	I19	sample	sample	0.0481409	0.0436726	0.0459068	-0.00446827	2.58	3.38	5.81	7.736	621B1	FBgn0033260	Cul4
7	281	6.69	L17	thread	thread	0.0402299	0.0445205	0.0423752	0.00429066	2.94	2.95	6.165	7.205	627B1	Thread	Thread
7	243	6.57	K03	gfp	gfp	0.0362173	0.0473934	0.0418053	0.0111761	2.65	3.14	5.234	7.909	627B1	GFP	GFP
4	115	6.5	E19	gfp	gfp	0.0499307	0.0352113	0.042571	-0.0147194	2.98	2.41	7.449	5.554	624B1	GFP	GFP
5	243	6.47	K03	gfp	gfp	0.0364238	0.0432633	0.0398436	0.00683945	2.2	3.27	4.34	8.594	625B1	GFP	GFP
6	76	6.33	D04	gfp	gfp	0.0474006	0.049763	0.0485818	0.00236242	3.04	3.56	5.733	6.92	626B1	GFP	GFP
2	223	6.29	J07	thread	thread	0.0338164	0.0498008	0.0418086	0.0159844	1.95	3.97	2.84	9.747	622B1	Thread	Thread
2	301	6.25	M13	thread	thread	0.0474934	0.0404531	0.0439732	-0.00704033	2.74	3.22	5.198	7.301	622B1	Thread	Thread
4	273	6.16	L09	gfp	gfp	0.0198777	0.0577367	0.0388072	0.037859	1.19	3.96	0.699	11.621	624B1	GFP	GFP
3	309	6.11	M21	gfp	gfp	0.0591216	0.0278422	0.0434819	-0.0312794	3.42	1.95	9.055	3.162	623B1	GFP	GFP
4	223	6.1	J07	thread	thread	0.0428571	0.0380952	0.0404762	-0.00476191	2.56	2.61	5.86	6.331	624B1	Thread	Thread
1	273	6.07	L09	gfp	gfp	0.0663984	0.023766	0.0450822	-0.0426324	3.56	1.84	9.409	2.726	621B1	GFP	GFP
1	309	6.06	M21	gfp	gfp	0.0369775	0.046729	0.0418532	0.00975148	1.98	3.61	3.61	8.506	621B1	GFP	GFP
2	309	6.05	M21	gfp	gfp	0.0525526	0.0355649	0.0440587	-0.0169877	3.03	2.83	6.071	6.022	622B1	GFP	GFP
6	273	6.04	L09	gfp	gfp	0.0541814	0.0404984	0.0473399	-0.0136829	3.47	2.9	6.956	5.129	626B1	GFP	GFP
2	261	6.02	K21	sample	sample	0.0689369	0.0245837	0.0467603	-0.0443532	3.97	1.96	8.896	3.149	622B1	FBgn0261396	Rpn3
2	105	6	E09	sample	sample	0.0590087	0.0309698	0.0449893	-0.0280388	3.4	2.47	7.184	4.82	622B1	FBgn0028694	Rpn11
6	281	5.99	L17	thread	thread	0.0612245	0.0333333	0.0472789	-0.0278912	3.92	2.39	8.227	3.744	626B1	Thread	Thread
4	81	5.92	D09	thread	thread	0.030303	0.0472727	0.0387879	0.0169697	1.81	3.24	3.041	8.803	624B1	Thread	Thread
3	76	5.87	D04	gfp	gfp	0.0353535	0.0478723	0.0416129	0.0125188	2.04	3.36	3.909	7.822	623B1	GFP	GFP
6	254	5.86	K14	gfp	gfp	0.0381558	0.0535492	0.0458525	0.0153934	2.44	3.83	4.066	7.652	626B1	GFP	GFP
6	286	5.7	L22	sample	sample	0.055619	0.0356519	0.0456355	-0.0199672	3.56	2.55	7.216	4.192	626B1	FBgn0011217	eff
7	115	5.58	E19	gfp	gfp	0.0239044	0.0510067	0.0374555	0.0271023	1.75	3.38	2.374	8.793	627B1	GFP	GFP
7	76	5.52	D04	gfp	gfp	0.0407524	0.0345395	0.0376459	-0.00621288	2.98	2.29	6.287	4.761	627B1	GFP	GFP
4	326	5.51	N14	sample	sample	0.0319596	0.0428571	0.0374084	0.0108975	1.91	2.94	3.413	7.614	624B1	FBgn0004870	bab1
5	281	5.49	L17	thread	thread	0.0310078	0.0406015	0.0358046	0.00959375	1.87	3.07	3.155	7.833	625B1	Thread	Thread
2	243	5.48	K03	gfp	gfp	0.0409664	0.0388514	0.0399089	-0.00211503	2.36	3.1	4.073	6.882	622B1	GFP	GFP
5	309	5.45	M21	gfp	gfp	0.0385675	0.0344828	0.0365251	-0.00408473	2.33	2.61	4.809	6.082	625B1	GFP	GFP
6	66	5.42	C18	thread	thread	0.0451264	0.0425532	0.0438398	-0.00257316	2.89	3.05	5.323	5.527	626B1	Thread	Thread
1	301	5.34	M13	thread	thread	0.0306122	0.045977	0.0382946	0.0153648	1.64	3.56	2.355	8.316	621B1	Thread	Thread
6	115	5.31	E19	gfp	gfp	0.0386179	0.0474138	0.0430158	0.00879591	2.47	3.4	4.149	6.466	626B1	GFP	GFP
7	214	5.23	I22	gfp	gfp	0.034134	0.0383912	0.0362626	0.00425722	2.49	2.54	4.75	5.704	627B1	GFP	GFP
4	76	5.18	D04	gfp	gfp	0.0336538	0.038961	0.0363074	0.00530719	2.01	2.67	3.793	6.564	624B1	GFP	GFP
5	76	5.18	D04	gfp	gfp	0.0250627	0.0429293	0.033996	0.0178666	1.51	3.25	1.855	8.499	625B1	GFP	GFP
7	254	5.04	K14	gfp	gfp	0.0307403	0.0400552	0.0353978	0.00931497	2.25	2.65	3.962	6.112	627B1	GFP	GFP
1	132	4.94	F12	sample	sample	0.0427196	0.033366	0.0380428	-0.00935357	2.29	2.58	4.742	5.143	621B1	FBgn0051992	gw
6	237	4.75	J21	sample	sample	0.0419075	0.0386007	0.0402541	-0.00330679	2.68	2.76	4.743	4.763	626B1	FBgn0266917	Sf3a1
3	334	4.62	N22	thread	thread	0.0243902	0.0473588	0.0358745	0.0229686	1.41	3.32	1.535	7.703	623B1	Thread	Thread
1	243	4.62	K03	gfp	gfp	0.0326877	0.0386473	0.0356675	0.00595969	1.75	2.99	2.764	6.472	621B1	GFP	GFP
6	243	4.51	K03	gfp	gfp	0.0530504	0.0257069	0.0393787	-0.0273435	3.4	1.84	6.752	2.27	626B1	GFP	GFP
7	103	4.45	E07	sample	sample	0.0310506	0.0350058	0.0330282	0.00395522	2.27	2.32	4.034	4.875	627B1	FBgn0004436	Ubc6
1	281	4.45	L17	thread	thread	0.0535714	0.020979	0.0372752	-0.0325924	2.87	1.62	6.881	2.025	621B1	Thread	Thread
2	259	4.4	K19	sample	sample	0.045781	0.0274071	0.0365941	-0.0183738	2.64	2.18	4.903	3.888	622B1	FBgn0001086	fzy
1	139	4.35	F19	sample	sample	0.0399002	0.0308495	0.0353749	-0.0090507	2.14	2.39	4.186	4.509	621B1	FBgn0266917	Sf3a1
5	87	4.34	D15	sample	sample	0.0368234	0.0281215	0.0324725	-0.00870194	2.22	2.13	4.427	4.262	625B1	FBgn0033688	Prp8
1	254	4.26	K14	gfp	gfp	0.0368311	0.0325926	0.0347119	-0.00423854	1.97	2.52	3.581	4.948	621B1	GFP	GFP
5	115	4.25	E19	gfp	gfp	0.0378863	0.0266667	0.0322765	-0.0112197	2.28	2.02	4.66	3.846	625B1	GFP	GFP
2	262	4.24	K22	sample	sample	0.0394071	0.0303983	0.0349027	-0.00900876	2.27	2.42	3.804	4.671	622B1	FBgn0026316	Ubc10
1	137	4.22	F17	sample	sample	0.0461908	0.0249489	0.0355698	-0.0212419	2.47	1.93	5.426	3.024	621B1	FBgn0003862	trx
2	260	4.21	K20	sample	sample	0.0377107	0.0312881	0.0344994	-0.00642264	2.17	2.49	3.511	4.903	622B1	FBgn0034240	MESR4
2	281	4.2	L17	thread	thread	0.032967	0.0343643	0.0336656	0.00139723	1.9	2.74	2.693	5.708	622B1	Thread	Thread
7	290	4.12	M02	neg	neg	0.0144092	0.0480238	0.0312165	0.0336146	1.05	3.18	0.169	8.063	627B1	mCherry	mCherry
1	103	4.08	E07	sample	sample	0.0395778	0.029	0.0342889	-0.0105778	2.12	2.24	4.122	4.044	621B1	FBgn0022023	eIF3h
6	309	4.07	M21	gfp	gfp	0.0239521	0.0482759	0.036114	0.0243238	1.53	3.46	1.504	6.633	626B1	GFP	GFP
1	100	4.01	E04	sample	sample	0.034749	0.0321792	0.0334641	-0.00256981	1.86	2.49	3.17	4.844	621B1	FBgn0033688	Prp8
6	81	4	D09	thread	thread	0.0491803	0.0240741	0.0366272	-0.0251063	3.15	1.72	6.054	1.954	626B1	Thread	Thread
7	207	3.76	I15	sample	sample	0.0359801	0.0246914	0.0303358	-0.0112888	2.63	1.64	5.178	2.349	627B1	FBgn0264922	smt3
5	214	3.67	I22	gfp	gfp	0.0373832	0.0229885	0.0301858	-0.0143947	2.25	1.74	4.55	2.794	625B1	GFP	GFP
4	229	3.66	J13	sample	sample	0.0397706	0.0226122	0.0311914	-0.0171583	2.37	1.55	5.167	2.161	624B1	FBgn0266711	EloC
7	81	3.62	D09	thread	thread	0.0215054	0.0372671	0.0293862	0.0157617	1.57	2.47	1.817	5.429	627B1	Thread	Thread
7	334	3.59	N22	thread	thread	0.0303951	0.0285714	0.0294833	-0.00182371	2.22	1.89	3.881	3.3	627B1	Thread	Thread
5	293	3.59	M05	sample	sample	0.0313377	0.0270158	0.0291767	-0.00432191	1.89	2.04	3.227	3.946	625B1	FBgn0003862	trx
4	219	3.58	J03	sample	sample	0.0432277	0.0191109	0.0311693	-0.0241167	2.58	1.31	5.944	1.218	624B1	FBgn0028693	Rpn12
2	173	3.56	H05	sample	sample	0.041682	0.0237182	0.0327001	-0.0179639	2.4	1.89	4.196	2.923	622B1	FBgn0000541	E(bx)
5	225	3.49	J09	sample	sample	0.0306653	0.0268795	0.0287724	-0.00378582	1.85	2.03	3.08	3.907	625B1	FBgn0028692	Rpn2
6	304	3.46	M16	sample	sample	0.0236434	0.0422849	0.0329641	0.0186415	1.51	3.03	1.448	5.475	626B1	FBgn0002431	hyd
2	159	3.45	G15	sample	sample	0.0331366	0.0285497	0.0308432	-0.00458696	1.91	2.28	2.722	4.187	622B1	FBgn0051716	Cnot4
5	205	3.4	I13	sample	sample	0.0336625	0.0239105	0.0287865	-0.00975195	2.03	1.81	3.736	3.057	625B1	FBgn0034240	MESR4
3	243	3.39	K03	gfp	gfp	0.0430248	0.0194175	0.0312211	-0.0236073	2.49	1.36	5.57	1.202	623B1	GFP	GFP
3	161	3.38	G17	sample	sample	0.0156951	0.0447761	0.0302356	0.0290811	0.907	3.14	-0.347	7.102	623B1	FBgn0030228	BTBD9
4	244	3.35	K04	sample	sample	0.0385586	0.0213132	0.0299359	-0.0172454	2.3	1.46	4.895	1.811	624B1	FBgn0260794	ctrip
1	295	3.32	M07	sample	sample	0.0164654	0.0410222	0.0287438	0.0245568	0.882	3.17	-0.434	7.069	621B1	FBgn0264922	smt3
3	273	3.28	L09	gfp	gfp	0.0438389	0.0177778	0.0308083	-0.0260611	2.53	1.25	5.746	0.82	623B1	GFP	GFP
2	292	3.17	M04	thread	thread	0.0472727	0.0170778	0.0321753	-0.0301949	2.72	1.36	5.16	1.185	622B1	Thread	Thread
7	51	3.15	C03	lacz	lacz	0.0325477	0.0228945	0.0277211	-0.00965318	2.38	1.52	4.381	1.909	627B1	LacZ	LacZ
3	332	3.14	N20	sample	sample	0.0526316	0.00840336	0.0305175	-0.0442282	3.04	0.59	7.65	-1.361	623B1	FBgn0028684	Rpt5
2	58	3.14	C10	sample	sample	0.0438668	0.019069	0.0314679	-0.0247978	2.53	1.52	4.573	1.706	622B1	FBgn0002787	Rpn8
6	274	3.11	L10	sample	sample	0.036	0.0271616	0.0315808	-0.00883839	2.31	1.95	3.677	2.551	626B1	FBgn0010590	Prosbeta1
2	213	3.11	I21	sample	sample	0.031339	0.0271084	0.0292237	-0.0042306	1.81	2.16	2.412	3.81	622B1	FBgn0032725	Nedd8
5	230	3.1	J14	sample	sample	0.0348977	0.0208851	0.0278914	-0.0140126	2.1	1.58	4.006	2.192	625B1	FBgn0033688	Prp8
4	184	2.97	H16	sample	sample	0.0372041	0.0196271	0.0284156	-0.017577	2.22	1.35	4.591	1.357	624B1	FBgn0004652	fru
7	114	2.91	E18	sample	sample	0.0213716	0.0315858	0.0264787	0.0102142	1.56	2.09	1.786	4.038	627B1	FBgn0000541	E(bx)
4	179	2.83	H11	sample	sample	0.0298437	0.0246964	0.02727	-0.00514732	1.78	1.69	2.938	2.722	624B1	FBgn0267383	Ubc87F
7	304	2.8	M16	sample	sample	0.0311015	0.0214642	0.0262828	-0.00963735	2.27	1.42	4.045	1.559	627B1	FBgn0000541	E(bx)
3	201	2.78	I09	sample	sample	0.0304054	0.025984	0.0281947	-0.00442145	1.76	1.82	2.837	2.729	623B1	FBgn0026878	CG4325
1	247	2.78	K07	sample	sample	0.0351438	0.022082	0.0286129	-0.0130618	1.88	1.71	3.248	2.303	621B1	FBgn0017551	Rca1
3	103	2.75	E07	sample	sample	0.0141884	0.0408163	0.0275024	0.0266279	0.82	2.86	-0.674	6.18	623B1	FBgn0086704	stops
4	308	2.71	M20	sample	sample	0.0313339	0.0225887	0.0269613	-0.00874519	1.87	1.55	3.272	2.155	624B1	FBgn0023143	Uba1
1	152	2.69	G08	sample	sample	0.0349435	0.0215247	0.0282341	-0.0134188	1.87	1.66	3.209	2.162	621B1	FBgn0010590	Prosbeta1
4	245	2.66	K05	sample	sample	0.040569	0.0144988	0.0275339	-0.0260703	2.42	0.994	5.346	-0.024	624B1	FBgn0082831	pps
4	148	2.64	G04	sample	sample	0.0272016	0.0255198	0.0263607	-0.00168178	1.62	1.75	2.344	2.944	624B1	FBgn0032884	Pomp
6	75	2.59	D03	sample	sample	0.0373832	0.0204508	0.028917	-0.0169324	2.39	1.46	3.927	1.254	626B1	FBgn0026262	bip2
2	253	2.58	K13	sample	sample	0.045701	0.0136089	0.0296549	-0.0320921	2.63	1.08	4.889	0.278	622B1	FBgn0250843	Prosalpha6
2	61	2.56	C13	sample	sample	0.0280488	0.0250636	0.0265562	-0.00298521	1.62	2	1.845	3.275	622B1	FBgn0032047	CG13088
1	109	2.5	E13	sample	sample	0.0341346	0.0206642	0.0273994	-0.0134704	1.83	1.6	3.049	1.946	621B1	FBgn0086442	mib2
4	51	2.41	C03	lacz	lacz	0.0425321	0.0109622	0.0267472	-0.0315699	2.54	0.751	5.787	-0.977	624B1	LacZ	LacZ
6	189	2.37	H21	sample	sample	0.0330512	0.0221774	0.0276143	-0.0108738	2.12	1.59	3.145	1.588	626B1	FBgn0266917	Sf3a1
1	282	2.36	L18	sample	sample	0.0350769	0.018794	0.0269355	-0.0162829	1.88	1.45	3.235	1.475	621B1	FBgn0026428	HDAC6
1	269	2.34	L05	sample	sample	0.0263906	0.0254443	0.0259174	-0.000946316	1.41	1.97	1.523	3.149	621B1	FBgn0002284	Prosbeta6
7	68	2.3	C20	sample	sample	0.0188867	0.0289148	0.0239007	0.0100281	1.38	1.92	1.209	3.384	627B1	FBgn0260794	ctrip
6	258	2.27	K18	sample	sample	0.0294329	0.0245931	0.027013	-0.00483975	1.89	1.76	2.493	2.055	626B1	FBgn0033916	Usp20-33
3	154	2.23	G10	sample	sample	0.0246479	0.0265849	0.0256164	0.00193698	1.42	1.87	1.591	2.869	623B1	FBgn0053552	CG33552
2	189	2.22	H21	sample	sample	0.0352727	0.0177224	0.0264975	-0.0175504	2.03	1.41	3.091	1.354	622B1	FBgn0036666	TSG101
5	292	2.22	M04	thread	thread	0.0468085	0.00561798	0.0262132	-0.0411905	2.82	0.425	6.611	-2.176	625B1	Thread	Thread
6	238	2.19	J22	sample	sample	0.0246868	0.0281407	0.0264138	0.00345389	1.58	2.02	1.637	2.741	626B1	FBgn0011217	eff
3	295	2.18	M07	sample	sample	0.0310651	0.0202255	0.0256453	-0.0108396	1.8	1.42	2.98	1.39	623B1	FBgn0025638	Roc1a
7	258	2.18	K18	sample	sample	0.0269127	0.0203636	0.0236382	-0.00654909	1.97	1.35	3.073	1.29	627B1	FBgn0002431	hyd
1	98	2.17	E02	neg	neg	0.0197505	0.0293189	0.0245347	0.00956838	1.06	2.27	0.214	4.124	621B1	mCherry	mCherry
4	309	2.14	M21	gfp	gfp	0.037182	0.0134529	0.0253175	-0.0237291	2.22	0.922	4.586	-0.306	624B1	GFP	GFP
6	242	2.11	K02	neg	neg	0.0237786	0.0281411	0.0259599	0.00436246	1.52	2.02	1.473	2.741	626B1	mCherry	mCherry
2	123	2.07	F03	sample	sample	0.0291222	0.020605	0.0248636	-0.00851723	1.68	1.64	2.03	2.108	622B1	FBgn0086358	Tab2
4	323	2	N11	sample	sample	0.0320656	0.0166898	0.0243777	-0.0153758	1.91	1.14	3.437	0.566	624B1	FBgn0000173	ben
3	148	1.99	G04	sample	sample	0.0267572	0.0225948	0.024676	-0.00416244	1.55	1.59	2.048	1.941	623B1	FBgn0030674	CG8184
7	255	1.98	K15	sample	sample	0.0295359	0.0162095	0.0228727	-0.0133264	2.16	1.07	3.682	0.272	627B1	FBgn0264922	smt3
7	253	1.96	K13	sample	sample	0.0180941	0.0268931	0.0224936	0.00879905	1.32	1.78	1.025	2.889	627B1	FBgn0029113	Uba2
1	293	1.92	M05	sample	sample	0.0364444	0.0142747	0.0253596	-0.0221698	1.95	1.1	3.505	0.338	621B1	FBgn0031652	jet
2	82	1.92	D10	sample	sample	0.0360879	0.014841	0.0254644	-0.0212469	2.08	1.18	3.231	0.6	622B1	FBgn0037705	mura
7	233	1.91	J17	sample	sample	0.022082	0.0227591	0.0224206	0.000677085	1.61	1.51	1.951	1.876	627B1	FBgn0025638	Roc1a
4	267	1.91	L03	sample	sample	0.0241528	0.0226337	0.0233933	-0.0015191	1.44	1.55	1.66	2.167	624B1	FBgn0025833	CG8910
4	292	1.9	M04	thread	thread	0.0243902	0.0223642	0.0233772	-0.00202603	1.45	1.53	1.713	2.094	624B1	Thread	Thread
5	204	1.9	I12	sample	sample	0.0300533	0.0162162	0.0231348	-0.0138371	1.81	1.23	2.946	0.856	625B1	FBgn0003862	trx
2	207	1.9	I15	sample	sample	0.0314225	0.0178052	0.0246139	-0.0136173	1.81	1.42	2.427	1.376	622B1	FBgn0051716	Cnot4
1	68	1.88	C20	sample	sample	0.0309544	0.0182803	0.0246174	-0.0126741	1.66	1.41	2.422	1.346	621B1	FBgn0027554	CG8042
4	138	1.85	F18	sample	sample	0.0232558	0.0229106	0.0230832	-0.000345198	1.39	1.57	1.458	2.241	624B1	FBgn0033017	CG10465
3	84	1.85	D12	sample	sample	0.0276266	0.0205203	0.0240735	-0.00710629	1.6	1.44	2.236	1.458	623B1	FBgn0082831	pps
1	226	1.85	J10	sample	sample	0.0318218	0.0172982	0.02456	-0.0145236	1.7	1.34	2.593	1.099	621B1	FBgn0043900	pygo
1	161	1.83	G17	sample	sample	0.0309029	0.0178571	0.02438	-0.0130458	1.66	1.38	2.412	1.239	621B1	FBgn0033155	Br140
2	93	1.82	D21	sample	sample	0.0267223	0.0202678	0.0234951	-0.00645451	1.54	1.62	1.616	2.02	622B1	FBgn0002283	l(3)73Ah
2	131	1.82	F11	sample	sample	0.0365778	0.0137566	0.0251672	-0.0228212	2.11	1.1	3.316	0.316	622B1	FBgn0052369	CG32369
2	331	1.8	N19	sample	sample	0.0320884	0.0166163	0.0243523	-0.0154721	1.85	1.32	2.542	1.064	622B1	FBgn0028693	Rpn12
4	174	1.77	H06	sample	sample	0.0191036	0.0257643	0.022434	0.00666074	1.14	1.77	0.525	3.01	624B1	FBgn0029861	CG3815
7	226	1.75	J10	sample	sample	0.0178182	0.0254958	0.021657	0.00767757	1.3	1.69	0.96	2.546	627B1	FBgn0003870	ttk
4	238	1.75	J22	sample	sample	0.019788	0.025066	0.022427	0.00527798	1.18	1.72	0.679	2.822	624B1	FBgn0033155	Br140
5	172	1.75	H04	sample	sample	0.0274083	0.0171644	0.0222864	-0.0102439	1.65	1.3	2.368	1.127	625B1	FBgn0001301	kel
1	172	1.73	H04	sample	sample	0.0357143	0.0133104	0.0245124	-0.0224039	1.91	1.03	3.361	0.095	621B1	FBgn0039013	CG4813
6	161	1.72	G17	sample	sample	0.0316256	0.0167751	0.0242003	-0.0148505	2.03	1.2	2.888	0.543	626B1	FBgn0005695	gcl
6	225	1.71	J09	sample	sample	0.0259563	0.0219823	0.0239693	-0.00397402	1.66	1.57	1.866	1.55	626B1	FBgn0012058	Cdc27
7	50	1.7	C02	neg	neg	0.024957	0.0182579	0.0216074	-0.00669908	1.82	1.21	2.618	0.774	627B1	mCherry	mCherry
6	231	1.67	J15	sample	sample	0.0190634	0.0280269	0.0235452	0.0089635	1.22	2.01	0.622	2.719	626B1	FBgn0035713	velo
4	125	1.67	F05	sample	sample	0.0219424	0.0226684	0.0223054	0.000725948	1.31	1.55	1.163	2.176	624B1	FBgn0031603	CG15432
1	206	1.67	I14	sample	sample	0.0255457	0.0208	0.0231729	-0.00474575	1.37	1.61	1.356	1.98	621B1	FBgn0035233	Pex10
2	291	1.66	M03	sample	sample	0.0409315	0.00971199	0.0253218	-0.0312196	2.36	0.774	4.067	-0.742	622B1	FBgn0031282	Pex12
1	123	1.66	F03	sample	sample	0.0228942	0.0228025	0.0228483	-9.17e-05	1.23	1.76	0.834	2.484	621B1	FBgn0036180	Duba
4	284	1.65	L20	sample	sample	0.0241621	0.0206655	0.0224138	-0.00349662	1.44	1.42	1.662	1.637	624B1	FBgn0031759	lid
2	199	1.65	I07	sample	sample	0.0301988	0.016678	0.0234384	-0.0135208	1.74	1.33	2.216	1.081	622B1	FBgn0031622	CG3251
3	286	1.59	L22	sample	sample	0.0292818	0.0168027	0.0230422	-0.0124791	1.69	1.18	2.594	0.593	623B1	FBgn0015509	Cul1
3	233	1.59	J17	sample	sample	0.0231564	0.022447	0.0228017	-0.000709351	1.34	1.57	1.268	1.906	623B1	FBgn0035793	CG7546
5	153	1.59	G09	sample	sample	0.0152616	0.02533	0.0202958	0.0100684	0.92	1.92	-0.289	3.463	625B1	FBgn0086694	Bre1
6	326	1.58	N14	sample	sample	0.0246399	0.0219331	0.0232865	-0.00270679	1.58	1.57	1.628	1.541	626B1	FBgn0028689	Rpn6
6	294	1.55	M06	sample	sample	0.0242787	0.0219002	0.0230894	-0.00237852	1.56	1.57	1.563	1.534	626B1	FBgn0002932	neur
3	134	1.54	F14	sample	sample	0.0267728	0.0186787	0.0227257	-0.00809414	1.55	1.31	2.051	1.03	623B1	FBgn0026316	Ubc10
5	70	1.54	C22	sample	sample	0.0195103	0.0217391	0.0206247	0.0022288	1.18	1.64	0.64	2.436	625B1	FBgn0030114	CG17754
3	149	1.54	G05	lacz	lacz	0.0212955	0.023753	0.0225242	0.00245749	1.23	1.67	0.865	2.21	623B1	LacZ	LacZ
6	248	1.52	K08	sample	sample	0.0266763	0.0193299	0.0230031	-0.00734638	1.71	1.38	1.995	1.037	626B1	FBgn0036180	Duba
2	219	1.5	J03	sample	sample	0.027907	0.0170261	0.0224665	-0.0108809	1.61	1.36	1.821	1.172	622B1	FBgn0266711	EloC
5	159	1.45	G15	sample	sample	0.0245275	0.017316	0.0209218	-0.00721153	1.48	1.31	1.738	1.171	625B1	FBgn0026777	Rad23
2	227	1.45	J11	sample	sample	0.0224988	0.0202367	0.0213678	-0.00226207	1.3	1.61	0.888	2.012	622B1	FBgn0029113	Uba2
7	127	1.45	F07	sample	sample	0.0160525	0.0246622	0.0203573	0.00860963	1.17	1.63	0.55	2.342	627B1	FBgn0028837	CSN6
4	333	1.44	N21	sample	sample	0.027027	0.0167296	0.0218783	-0.0102974	1.61	1.15	2.305	0.577	624B1	FBgn0032646	mEFTs
1	52	1.44	C04	sample	sample	0.0238494	0.0203064	0.0220779	-0.003543	1.28	1.57	1.022	1.856	621B1	FBgn0033609	Fbl6
3	128	1.43	F08	sample	sample	0.0320186	0.0128817	0.0224501	-0.0191369	1.85	0.904	3.187	-0.319	623B1	FBgn0261119	Prp19
4	236	1.41	J20	sample	sample	0.0300967	0.0139721	0.0220344	-0.0161247	1.8	0.958	2.994	-0.166	624B1	FBgn0039875	sip3
2	140	1.41	F20	sample	sample	0.0263264	0.0173974	0.0218619	-0.00892909	1.52	1.39	1.548	1.269	622B1	FBgn0085405	CG34376
3	276	1.39	L12	sample	sample	0.0280592	0.0161929	0.0221261	-0.0118664	1.62	1.14	2.329	0.451	623B1	FBgn0025637	SkpA
1	181	1.39	H13	sample	sample	0.0237963	0.0199483	0.0218723	-0.00384806	1.27	1.54	1.011	1.766	621B1	FBgn0037442	godzilla
2	184	1.39	H16	sample	sample	0.0286385	0.0157068	0.0221727	-0.0129317	1.65	1.25	1.947	0.826	622B1	FBgn0038385	Fbxl7
5	271	1.37	L07	sample	sample	0.0232865	0.0176866	0.0204865	-0.00559987	1.4	1.34	1.466	1.277	625B1	FBgn0029113	Uba2
7	294	1.37	M06	sample	sample	0.0251572	0.0153903	0.0202737	-0.00976698	1.84	1.02	2.665	0.072	627B1	FBgn0051992	gw
1	163	1.37	G19	sample	sample	0.0202451	0.0225681	0.0214066	0.00232302	1.08	1.75	0.311	2.425	621B1	FBgn0015509	Cul1
5	125	1.36	F05	sample	sample	0.025652	0.0157895	0.0207207	-0.00986251	1.55	1.19	1.984	0.734	625B1	FBgn0033486	dmpd
1	306	1.35	M18	sample	sample	0.0292318	0.0154195	0.0223257	-0.0138123	1.57	1.19	2.083	0.626	621B1	FBgn0028582	lqf
2	272	1.35	L08	sample	sample	0.0267176	0.016679	0.0216983	-0.0100385	1.54	1.33	1.616	1.081	622B1	FBgn0037538	CG3223
2	75	1.33	D03	sample	sample	0.0286506	0.0153022	0.0219764	-0.0133484	1.65	1.22	1.949	0.721	622B1	FBgn0034411	CG18605
5	56	1.33	C08	sample	sample	0.0197657	0.0200907	0.0199282	0.000324993	1.19	1.52	0.696	1.965	625B1	FBgn0025608	Faf2
5	50	1.33	C02	neg	neg	0.0199765	0.0199173	0.0199469	-5.92e-05	1.2	1.51	0.742	1.915	625B1	mCherry	mCherry
2	190	1.32	H22	sample	sample	0.0199409	0.0209334	0.0204372	0.000992509	1.15	1.67	0.447	2.194	622B1	FBgn0051357	CG31357
7	104	1.31	E08	sample	sample	0.0238017	0.0162369	0.0200193	-0.00756479	1.74	1.08	2.35	0.279	627B1	FBgn0035853	UbcE2M
2	130	1.31	F10	sample	sample	0.0241489	0.0181044	0.0211266	-0.00604449	1.39	1.44	1.173	1.454	622B1	FBgn0002431	hyd
5	187	1.31	H19	sample	sample	0.0180889	0.0212287	0.0196588	0.00313982	1.09	1.61	0.329	2.29	625B1	FBgn0039773	CG2224
4	117	1.31	E21	lacz	lacz	0.022817	0.0192593	0.0210381	-0.00355777	1.36	1.32	1.359	1.258	624B1	LacZ	LacZ
4	250	1.3	K10	sample	sample	0.0217606	0.0200594	0.02091	-0.0017012	1.3	1.37	1.122	1.473	624B1	FBgn0030945	Ing3
5	330	1.3	N18	sample	sample	0.0177127	0.0214205	0.0195666	0.00370777	1.07	1.62	0.247	2.345	625B1	FBgn0028582	lqf
6	181	1.3	H13	sample	sample	0.0230019	0.0204745	0.0217382	-0.00252746	1.47	1.47	1.333	1.259	626B1	FBgn0262593	Shab
4	62	1.29	C14	sample	sample	0.0237574	0.0183458	0.0210516	-0.00541165	1.42	1.26	1.571	1.012	624B1	FBgn0039767	CG2218
5	67	1.29	C19	sample	sample	0.0226586	0.0175676	0.0201131	-0.00509104	1.37	1.33	1.329	1.243	625B1	FBgn0086694	Bre1
4	151	1.28	G07	sample	sample	0.0198699	0.021509	0.0206895	0.00163911	1.19	1.47	0.698	1.864	624B1	FBgn0040344	CG3711
7	56	1.28	C08	sample	sample	0.0212342	0.0183661	0.0198001	-0.00286819	1.55	1.22	1.754	0.801	627B1	FBgn0035853	UbcE2M
5	277	1.28	L13	sample	sample	0.0202136	0.0193741	0.0197938	-0.000839509	1.22	1.47	0.794	1.759	625B1	FBgn0033155	Br140
5	84	1.27	D12	sample	sample	0.0293512	0.0123153	0.0208332	-0.0170359	1.77	0.931	2.793	-0.26	625B1	FBgn0052121	CG32121
3	115	1.26	E19	gfp	gfp	0.0334728	0.0100503	0.0217615	-0.0234226	1.93	0.705	3.502	-0.978	623B1	GFP	GFP
1	69	1.25	C21	sample	sample	0.0272639	0.0161663	0.0217151	-0.0110976	1.46	1.25	1.695	0.814	621B1	FBgn0033352	PAN2
4	60	1.25	C12	sample	sample	0.020557	0.0207204	0.0206387	0.000163404	1.23	1.42	0.852	1.651	624B1	FBgn0005695	gcl
6	141	1.24	F21	sample	sample	0.024167	0.0188378	0.0215024	-0.00532917	1.55	1.35	1.543	0.942	626B1	FBgn0265623	Su(z)2
1	292	1.23	M04	thread	thread	0.0189394	0.0224719	0.0207057	0.00353252	1.01	1.74	0.054	2.401	621B1	Thread	Thread
7	300	1.22	M12	sample	sample	0.0180147	0.0209838	0.0194993	0.00296913	1.32	1.39	1.006	1.442	627B1	FBgn0030809	Ubr1
2	294	1.22	M06	sample	sample	0.0178971	0.0215054	0.0197012	0.00360829	1.03	1.71	0.095	2.344	622B1	FBgn0260866	dnr1
4	61	1.22	C13	sample	sample	0.0235947	0.0179164	0.0207556	-0.00567834	1.41	1.23	1.534	0.896	624B1	FBgn0031187	Usp2
1	203	1.21	I11	sample	sample	0.0220706	0.0198883	0.0209795	-0.00218228	1.18	1.54	0.671	1.751	621B1	FBgn0032516	Ing5
4	54	1.2	C06	sample	sample	0.0148048	0.0251656	0.0199852	0.0103607	0.883	1.72	-0.44	2.849	624B1	FBgn0265356	tn
4	65	1.2	C17	sample	sample	0.0208808	0.0200563	0.0204685	-0.000824491	1.25	1.37	0.925	1.473	624B1	FBgn0037442	godzilla
2	299	1.2	M11	sample	sample	0.0221805	0.0184995	0.02034	-0.00368097	1.28	1.47	0.833	1.557	622B1	FBgn0002887	mus201
5	275	1.19	L11	sample	sample	0.0251219	0.015018	0.0200699	-0.0101039	1.51	1.14	1.868	0.513	625B1	FBgn0033639	CG9003
5	322	1.19	N10	sample	sample	0.0221766	0.0172543	0.0197155	-0.00492228	1.34	1.3	1.223	1.153	625B1	FBgn0036703	CG7707
7	296	1.18	M08	sample	sample	0.0117335	0.0265918	0.0191626	0.0148582	0.858	1.76	-0.453	2.815	627B1	FBgn0010602	lwr
3	142	1.17	F22	sample	sample	0.0238989	0.0181989	0.0210489	-0.00570001	1.38	1.28	1.429	0.918	623B1	FBgn0259174	Nedd4
4	153	1.17	G09	sample	sample	0.0237248	0.0174897	0.0206073	-0.00623508	1.42	1.2	1.563	0.781	624B1	FBgn0036809	CG12477
4	248	1.17	K08	sample	sample	0.0242931	0.0170139	0.0206535	-0.00727922	1.45	1.17	1.691	0.653	624B1	FBgn0025186	ari-2
4	315	1.16	N03	sample	sample	0.0232558	0.0177866	0.0205212	-0.00546925	1.39	1.22	1.458	0.861	624B1	FBgn0030693	CG8974
1	291	1.15	M03	sample	sample	0.0246734	0.0173582	0.0210158	-0.00731527	1.32	1.34	1.184	1.114	621B1	FBgn0031450	Hrs
7	109	1.15	E13	sample	sample	0.0182497	0.0201263	0.019188	0.00187659	1.33	1.33	1.061	1.232	627B1	FBgn0025637	SkpA
7	270	1.13	L06	sample	sample	0.0140555	0.024008	0.0190318	0.00995247	1.03	1.59	0.087	2.182	627B1	FBgn0030386	CG2574
5	163	1.13	G19	sample	sample	0.0196413	0.0187658	0.0192036	-0.000875544	1.18	1.42	0.669	1.585	625B1	FBgn0037236	Skp2
7	206	1.13	I14	sample	sample	0.0207484	0.0175879	0.0191682	-0.00316049	1.52	1.17	1.641	0.61	627B1	FBgn0086442	mib2
7	201	1.13	I09	sample	sample	0.0178963	0.0202899	0.0190931	0.00239358	1.31	1.34	0.979	1.272	627B1	FBgn0022238	lolal
3	139	1.12	F19	sample	sample	0.0243786	0.0173279	0.0208532	-0.00705072	1.41	1.22	1.533	0.715	623B1	FBgn0037235	CG1103
1	290	1.12	M02	neg	neg	0.0154594	0.0243471	0.0199032	0.00888769	0.828	1.88	-0.632	2.873	621B1	mCherry	mCherry
1	267	1.12	L03	sample	sample	0.0200927	0.0206897	0.0203912	0.000596919	1.08	1.6	0.281	1.952	621B1	FBgn0036332	CG11261
3	174	1.12	H06	sample	sample	0.0291227	0.0128459	0.0209843	-0.0162768	1.68	0.901	2.56	-0.327	623B1	FBgn0026577	CG8677
7	252	1.12	K12	sample	sample	0.0189229	0.0192371	0.01908	0.000314295	1.38	1.27	1.217	1.014	627B1	FBgn0023143	Uba1
6	160	1.11	G16	sample	sample	0.0254503	0.0163116	0.0208809	-0.00913869	1.63	1.17	1.774	0.454	626B1	FBgn0032401	Plzf
6	110	1.11	E14	sample	sample	0.0202475	0.0211291	0.0206883	0.000881616	1.3	1.51	0.836	1.385	626B1	FBgn0030710	CG8924
6	223	1.11	J07	thread	thread	0.026643	0.0151515	0.0208972	-0.0114915	1.71	1.09	1.989	0.23	626B1	Thread	Thread
7	165	1.11	G21	sample	sample	0.0166894	0.0212908	0.0189901	0.00460138	1.22	1.41	0.698	1.517	627B1	FBgn0040780	Atg10
3	116	1.11	E20	sample	sample	0.0215373	0.0198282	0.0206827	-0.00170916	1.24	1.39	0.917	1.297	623B1	FBgn0263974	qin
5	113	1.11	E17	sample	sample	0.0308748	0.0100334	0.0204541	-0.0208413	1.86	0.759	3.126	-0.913	625B1	FBgn0031161	CG15445
4	113	1.1	E17	sample	sample	0.0229388	0.0176101	0.0202744	-0.00532877	1.37	1.21	1.387	0.814	624B1	FBgn0038056	CG5961
4	100	1.1	E04	sample	sample	0.0259301	0.0150992	0.0205147	-0.0108309	1.55	1.03	2.059	0.137	624B1	FBgn0022023	eIF3h
3	308	1.1	M20	sample	sample	0.0177999	0.0232108	0.0205054	0.0054109	1.03	1.63	0.108	2.084	623B1	FBgn0036255	Atg12
7	307	1.09	M19	sample	sample	0.0195804	0.0184228	0.0190016	-0.00115767	1.43	1.22	1.37	0.814	627B1	FBgn0034231	APC10
3	98	1.09	E02	neg	neg	0.0227565	0.0185543	0.0206554	-0.00420224	1.32	1.3	1.181	1.001	623B1	mCherry	mCherry
1	205	1.09	I13	sample	sample	0.0229437	0.0182338	0.0205888	-0.0047099	1.23	1.41	0.843	1.334	621B1	FBgn0010300	brat
4	291	1.08	M03	sample	sample	0.022293	0.0180245	0.0201588	-0.00426848	1.33	1.24	1.242	0.925	624B1	FBgn0033015	d4
1	271	1.08	L07	sample	sample	0.0296943	0.0128983	0.0212963	-0.016796	1.59	0.997	2.174	-0.009	621B1	FBgn0028695	Rpn1
1	268	1.07	L04	sample	sample	0.0245863	0.0167774	0.0206818	-0.00780894	1.32	1.3	1.167	0.968	621B1	FBgn0027512	CG10254
7	332	1.07	N20	sample	sample	0.0197792	0.0180321	0.0189057	-0.00174706	1.45	1.19	1.416	0.719	627B1	Water	Water
1	116	1.07	E20	sample	sample	0.0234628	0.0176565	0.0205596	-0.00580628	1.26	1.37	0.946	1.189	621B1	FBgn0035853	UbcE2M
3	238	1.06	J22	sample	sample	0.0163867	0.0242531	0.0203199	0.00786635	0.947	1.7	-0.198	2.327	623B1	FBgn0025525	bab2
7	331	1.06	N19	sample	sample	0.0227194	0.0152104	0.0189649	-0.00750909	1.66	1.01	2.099	0.028	627B1	FBgn0266129	lov
4	127	1.05	F07	sample	sample	0.0253165	0.0152439	0.0202802	-0.0100726	1.51	1.04	1.921	0.176	624B1	FBgn0025394	inc
6	100	1.04	E04	sample	sample	0.0211545	0.0195948	0.0203747	-0.00155972	1.35	1.4	1	1.089	626B1	FBgn0032660	elfless
4	155	1.04	G11	sample	sample	0.0238539	0.0163934	0.0201237	-0.00746045	1.42	1.12	1.592	0.486	624B1	FBgn0026175	SkpC
6	334	1.03	N22	thread	thread	0.0141844	0.025974	0.0200792	0.0117896	0.909	1.86	-0.258	2.322	626B1	Thread	Thread
2	160	1.03	G16	sample	sample	0.0252475	0.0152134	0.0202304	-0.0100342	1.46	1.21	1.362	0.697	622B1	FBgn0026176	SkpB
5	118	1.03	E22	sample	sample	0.0254873	0.0136099	0.0195486	-0.0118774	1.54	1.03	1.948	0.11	625B1	FBgn0031384	CG4238
1	75	1.02	D03	sample	sample	0.0252436	0.0158999	0.0205717	-0.00934371	1.35	1.23	1.297	0.747	621B1	FBgn0036170	CG11714
6	204	1.02	I12	sample	sample	0.0197761	0.020649	0.0202125	0.000872848	1.27	1.48	0.751	1.292	626B1	FBgn0052221	CG32221
1	330	1.01	N18	sample	sample	0.0246672	0.0162973	0.0204822	-0.00836993	1.32	1.26	1.183	0.847	621B1	FBgn0004391	shtd
3	211	1.01	I19	sample	sample	0.021673	0.0189068	0.0202899	-0.00276616	1.25	1.33	0.947	1.083	623B1	FBgn0030391	Rab40
5	253	1.01	K13	sample	sample	0.0237896	0.0147438	0.0192667	-0.00904582	1.43	1.11	1.576	0.435	625B1	FBgn0037296	Prosbeta2R2
6	297	1	M09	sample	sample	0.0220695	0.0183163	0.0201929	-0.00375316	1.41	1.31	1.165	0.841	626B1	FBgn0039503	CG14262
2	235	1	J19	sample	sample	0.0221757	0.0170273	0.0196015	-0.00514842	1.28	1.36	0.832	1.172	622B1	FBgn0036549	CG10516
6	175	1	H07	sample	sample	0.015219	0.0246957	0.0199573	0.00947665	0.975	1.77	-0.071	2.075	626B1	FBgn0001086	fzy
7	328	1	N16	lacz	lacz	0.0198646	0.0173948	0.0186297	-0.00246974	1.45	1.15	1.436	0.563	627B1	LacZ	LacZ
5	222	1	J06	sample	sample	0.0240402	0.0145068	0.0192735	-0.00953342	1.45	1.1	1.631	0.367	625B1	FBgn0000524	dx
6	195	1	I03	sample	sample	0.0180856	0.0219736	0.0200296	0.00388806	1.16	1.57	0.446	1.548	626B1	FBgn0086694	Bre1
6	180	1	H12	sample	sample	0.028833	0.0119277	0.0203803	-0.0169053	1.85	0.854	2.384	-0.394	626B1	FBgn0010590	Prosbeta1
3	279	0.99	L15	sample	sample	0.0210608	0.0192691	0.020165	-0.00179174	1.22	1.35	0.814	1.167	623B1	FBgn0004870	bab1
7	235	0.99	J19	sample	sample	0.0193022	0.0178509	0.0185765	-0.00145126	1.41	1.18	1.305	0.674	627B1	FBgn0086358	Tab2
3	88	0.98	D16	sample	sample	0.0244681	0.0160374	0.0202528	-0.00843066	1.41	1.13	1.552	0.415	623B1	FBgn0029861	CG3815
6	290	0.98	M02	neg	neg	0.0150817	0.0246341	0.0198579	0.00955237	0.966	1.76	-0.096	2.063	626B1	mCherry	mCherry
7	92	0.97	D20	sample	sample	0.0152702	0.0214836	0.0183769	0.00621342	1.12	1.42	0.369	1.564	627B1	Water	Water
5	326	0.96	N14	sample	sample	0.0186873	0.0183236	0.0185055	-0.000363742	1.13	1.39	0.46	1.459	625B1	FBgn0032956	Cul2
4	53	0.95	C05	sample	sample	0.0218427	0.0174397	0.0196412	-0.00440303	1.3	1.2	1.141	0.768	624B1	FBgn0034411	CG18605
5	220	0.94	J04	sample	sample	0.0213846	0.0161443	0.0187645	-0.00524021	1.29	1.22	1.05	0.835	625B1	FBgn0038839	Ktl
3	53	0.94	C05	sample	sample	0.028466	0.0119492	0.0202076	-0.0165168	1.65	0.838	2.418	-0.536	623B1	FBgn0039530	Tusp
3	92	0.94	D20	sample	sample	0.022187	0.0177539	0.0199705	-0.00443308	1.28	1.25	1.058	0.814	623B1	FBgn0037270	eIF3f1
7	262	0.93	K22	sample	sample	0.0190337	0.0176449	0.0183393	-0.00138873	1.39	1.17	1.243	0.624	627B1	FBgn0029861	CG3815
2	305	0.93	M17	sample	sample	0.0190259	0.0185748	0.0188003	-0.000451069	1.1	1.48	0.289	1.577	622B1	FBgn0032492	Prosalpha6T
4	274	0.93	L10	sample	sample	0.0139034	0.023893	0.0188982	0.00998959	0.829	1.64	-0.642	2.506	624B1	FBgn0033636	tou
3	67	0.93	C19	sample	sample	0.020085	0.0196532	0.0198691	-0.000431796	1.16	1.38	0.603	1.256	623B1	FBgn0030370	Uch-L5R
3	123	0.92	F03	sample	sample	0.0188921	0.0206961	0.0197941	0.00180405	1.09	1.45	0.345	1.499	623B1	FBgn0027603	Ulp1
4	324	0.92	N12	sample	sample	0.0225352	0.0165763	0.0195558	-0.00595886	1.34	1.14	1.296	0.535	624B1	FBgn0085395	Shawl
7	303	0.92	M15	sample	sample	0.0221157	0.0145763	0.018346	-0.00753947	1.62	0.966	1.959	-0.127	627B1	FBgn0026262	bip2
6	307	0.91	M19	sample	sample	0.0182737	0.0209459	0.0196098	0.00267223	1.17	1.5	0.48	1.35	626B1	FBgn0034366	Atg7
2	54	0.91	C06	sample	sample	0.025462	0.0141844	0.0198232	-0.0112776	1.47	1.13	1.399	0.428	622B1	FBgn0034573	CG3295
5	280	0.9	L16	sample	sample	0.0209604	0.0161406	0.0185505	-0.00481976	1.26	1.22	0.957	0.834	625B1	FBgn0263697	Uba3
2	229	0.89	J13	sample	sample	0.0202797	0.0174455	0.0188626	-0.00283424	1.17	1.39	0.505	1.281	622B1	FBgn0285958	Fuca
6	57	0.89	C09	sample	sample	0.0234321	0.015873	0.0196526	-0.0075591	1.5	1.14	1.41	0.369	626B1	FBgn0004919	gol
3	236	0.89	J20	sample	sample	0.0194696	0.0198807	0.0196752	0.000411095	1.13	1.39	0.47	1.309	623B1	FBgn0030366	Usp7
3	213	0.89	I21	sample	sample	0.024168	0.0155039	0.0198359	-0.00866411	1.4	1.09	1.487	0.291	623B1	FBgn0267033	mamo
5	195	0.89	I03	sample	sample	0.0226148	0.0147999	0.0187074	-0.00781498	1.36	1.12	1.319	0.451	625B1	FBgn0002283	l(3)73Ah
2	202	0.88	I10	sample	sample	0.0214008	0.0166147	0.0190078	-0.00478603	1.23	1.32	0.699	1.064	622B1	FBgn0026238	gus
5	51	0.88	C03	lacz	lacz	0.0206835	0.0162482	0.0184658	-0.0044353	1.25	1.23	0.897	0.865	625B1	LacZ	LacZ
7	159	0.88	G15	sample	sample	0.0143961	0.0216049	0.0180005	0.00720887	1.05	1.43	0.166	1.594	627B1	FBgn0037236	Skp2
4	277	0.88	L13	sample	sample	0.0248139	0.014393	0.0196034	-0.0104209	1.48	0.987	1.808	-0.053	624B1	FBgn0036421	CG13481
4	195	0.88	I03	sample	sample	0.0208113	0.0177282	0.0192697	-0.00308312	1.24	1.22	0.909	0.846	624B1	FBgn0026878	CG4325
1	183	0.88	H15	sample	sample	0.0213415	0.0178054	0.0195734	-0.00353608	1.14	1.38	0.527	1.226	621B1	FBgn0037734	trbd
3	195	0.88	I03	sample	sample	0.0243098	0.015259	0.0197844	-0.0090508	1.41	1.07	1.518	0.234	623B1	FBgn0039503	CG14262
7	160	0.88	G16	sample	sample	0.0175025	0.0186271	0.0180648	0.00112459	1.28	1.23	0.887	0.864	627B1	FBgn0038814	CG15923
3	249	0.87	K09	sample	sample	0.0245979	0.0149558	0.0197769	-0.00964211	1.42	1.05	1.58	0.163	623B1	FBgn0024993	CG2662
3	99	0.87	E03	sample	sample	0.0181582	0.0209302	0.0195442	0.002772	1.05	1.47	0.186	1.554	623B1	FBgn0039459	IntS12
1	55	0.87	C07	sample	sample	0.0172649	0.0209311	0.019098	0.00366619	0.925	1.62	-0.276	2.013	621B1	FBgn0031664	CG8892
5	179	0.87	H11	sample	sample	0.0203102	0.0164384	0.0183743	-0.00387184	1.22	1.24	0.815	0.92	625B1	FBgn0003557	Su(dx)
5	103	0.86	E07	sample	sample	0.0191438	0.0173103	0.018227	-0.0018335	1.15	1.31	0.56	1.169	625B1	FBgn0034110	Atg9
1	57	0.86	C09	sample	sample	0.0201718	0.0186108	0.0193913	-0.001561	1.08	1.44	0.297	1.429	621B1	FBgn0031896	CG4502
7	242	0.86	K02	neg	neg	0.0165523	0.0193906	0.0179714	0.0028383	1.21	1.28	0.666	1.051	627B1	mCherry	mCherry
4	202	0.86	I10	sample	sample	0.0205331	0.0178211	0.0191771	-0.00271202	1.22	1.22	0.847	0.871	624B1	FBgn0028582	lqf
2	257	0.86	K17	sample	sample	0.0277008	0.0122841	0.0199924	-0.0154168	1.6	0.979	1.785	-0.069	622B1	FBgn0032485	CG9426
1	110	0.86	E14	sample	sample	0.0235064	0.0159574	0.0197319	-0.00754892	1.26	1.23	0.954	0.761	621B1	FBgn0035107	mri
1	274	0.86	L10	sample	sample	0.0189516	0.019517	0.0192343	0.000565423	1.02	1.51	0.056	1.657	621B1	FBgn0039875	sip3
1	329	0.85	N17	sample	sample	0.0226537	0.0165551	0.0196044	-0.0060986	1.21	1.28	0.786	0.912	621B1	FBgn0027053	CSN5
7	87	0.85	D15	sample	sample	0.0148124	0.020934	0.0178732	0.0061216	1.08	1.39	0.262	1.429	627B1	FBgn0015320	Ubc2
6	77	0.84	D05	sample	sample	0.0202825	0.0183424	0.0193124	-0.00194012	1.3	1.31	0.842	0.846	626B1	FBgn0032863	Cdc23
5	117	0.84	E21	lacz	lacz	0.0174202	0.0184829	0.0179515	0.00106271	1.05	1.4	0.183	1.505	625B1	LacZ	LacZ
5	294	0.84	M06	sample	sample	0.0168516	0.0189142	0.0178829	0.00206256	1.02	1.43	0.059	1.628	625B1	FBgn0024973	CG2701
3	209	0.84	I17	sample	sample	0.0223953	0.0167464	0.0195709	-0.00564892	1.29	1.17	1.103	0.58	623B1	FBgn0028686	Rpt3
2	161	0.84	G17	sample	sample	0.0181962	0.0183983	0.0182972	0.000202066	1.05	1.47	0.146	1.531	622B1	FBgn0015320	Ubc2
7	325	0.83	N13	sample	sample	0.0191625	0.0167087	0.0179356	-0.00245383	1.4	1.11	1.273	0.395	627B1	FBgn0259174	Nedd4
5	138	0.83	F18	sample	sample	0.0212479	0.0154739	0.0183609	-0.005774	1.28	1.17	1.02	0.644	625B1	FBgn0030674	CG8184
3	247	0.82	K07	sample	sample	0.019573	0.0191856	0.0193793	-0.000387363	1.13	1.35	0.492	1.148	623B1	FBgn0005632	faf
3	183	0.82	H15	sample	sample	0.0247845	0.0143101	0.0195473	-0.0104744	1.43	1	1.62	0.013	623B1	FBgn0017418	ari-1
5	316	0.81	N04	sample	sample	0.0143255	0.0206414	0.0174834	0.00631585	0.864	1.56	-0.494	2.122	625B1	FBgn0031107	HERC2
4	328	0.81	N16	lacz	lacz	0.0186335	0.0190406	0.0188371	0.000407104	1.11	1.31	0.42	1.199	624B1	LacZ	LacZ
1	89	0.81	D17	sample	sample	0.0224852	0.016341	0.0194131	-0.00614418	1.2	1.26	0.753	0.858	621B1	FBgn0037978	KLHL18
4	321	0.8	N09	sample	sample	0.0270078	0.0120215	0.0195147	-0.0149863	1.61	0.824	2.301	-0.691	624B1	FBgn0050382	CG30382
7	62	0.8	C14	sample	sample	0.0176715	0.0178512	0.0177614	0.000179722	1.29	1.18	0.926	0.674	627B1	FBgn0030809	Ubr1
6	154	0.8	G10	sample	sample	0.0188814	0.0191468	0.0190141	0.000265424	1.21	1.37	0.59	1.002	626B1	FBgn0035601	Uev1A
2	52	0.79	C04	sample	sample	0.0202675	0.0166848	0.0184762	-0.00358273	1.17	1.33	0.503	1.082	622B1	FBgn0032780	CG13085
5	324	0.79	N12	sample	sample	0.0227531	0.0140411	0.0183971	-0.00871203	1.37	1.06	1.35	0.234	625B1	FBgn0036450	Tdrd3
7	225	0.79	J09	sample	sample	0.0182777	0.0171731	0.0177254	-0.00110463	1.34	1.14	1.067	0.508	627B1	FBgn0035405	CG15812
1	174	0.79	H06	sample	sample	0.0290015	0.0110966	0.020049	-0.0179049	1.55	0.858	2.037	-0.462	621B1	FBgn0025574	Pli
3	105	0.79	E09	sample	sample	0.0219576	0.0166889	0.0193232	-0.00526865	1.27	1.17	1.008	0.567	623B1	FBgn0040344	CG3711
5	137	0.79	F17	sample	sample	0.0238468	0.013167	0.0185069	-0.0106797	1.44	0.996	1.589	-0.016	625B1	FBgn0026577	CG8677
1	51	0.78	C03	lacz	lacz	0.0282627	0.0116473	0.019955	-0.0166154	1.51	0.901	1.892	-0.324	621B1	LacZ	LacZ
7	272	0.78	L08	sample	sample	0.022997	0.0126624	0.0178297	-0.0103346	1.68	0.839	2.163	-0.596	627B1	FBgn0025608	Faf2
6	323	0.78	N11	sample	sample	0.0254888	0.0128287	0.0191588	-0.0126601	1.63	0.919	1.781	-0.219	626B1	FBgn0037481	MAGE
6	205	0.77	I13	sample	sample	0.0204461	0.0174687	0.0189574	-0.00297741	1.31	1.25	0.872	0.678	626B1	FBgn0039025	Usp12-46
4	221	0.77	J05	sample	sample	0.0191304	0.0183517	0.0187411	-0.00077875	1.14	1.26	0.532	1.013	624B1	FBgn0020257	Ppa
4	85	0.77	D13	sample	sample	0.0232003	0.0149159	0.0190581	-0.00828437	1.38	1.02	1.446	0.088	624B1	FBgn0038475	Keap1
2	151	0.77	G07	sample	sample	0.0202653	0.0164815	0.0183734	-0.00378374	1.17	1.31	0.503	1.029	622B1	FBgn0031603	CG15432
1	147	0.76	G03	sample	sample	0.0242052	0.0146637	0.0194344	-0.00954151	1.3	1.13	1.092	0.436	621B1	FBgn0010288	Uch
1	113	0.76	E17	sample	sample	0.0173879	0.01998	0.018684	0.00259208	0.932	1.54	-0.252	1.774	621B1	FBgn0026238	gus
7	315	0.76	N03	sample	sample	0.0144339	0.0205645	0.0174992	0.0061306	1.05	1.36	0.174	1.339	627B1	FBgn0031331	CG5440
6	259	0.76	K19	sample	sample	0.0198582	0.0178166	0.0188374	-0.00204151	1.27	1.28	0.766	0.745	626B1	FBgn0265464	Traf6
5	291	0.75	M03	sample	sample	0.0173178	0.0179211	0.0176195	0.000603386	1.04	1.36	0.161	1.344	625B1	FBgn0003254	rib
2	181	0.75	H13	sample	sample	0.0231501	0.0144665	0.0188083	-0.00868352	1.33	1.15	1	0.502	622B1	FBgn0261112	APP-BP1
7	65	0.75	C17	sample	sample	0.011655	0.0231254	0.0173902	0.0114704	0.852	1.53	-0.471	1.966	627B1	FBgn0025781	Cdc16
6	236	0.74	J20	sample	sample	0.021089	0.0165574	0.0188232	-0.00453152	1.35	1.19	0.988	0.501	626B1	FBgn0030873	CG15814
7	150	0.74	G06	sample	sample	0.0128119	0.0219961	0.017404	0.00918419	0.936	1.46	-0.202	1.689	627B1	FBgn0263102	psq
1	256	0.74	K16	sample	sample	0.0188172	0.0187005	0.0187588	-0.000116729	1.01	1.45	0.03	1.452	621B1	FBgn0035461	ntc
5	128	0.74	F08	sample	sample	0.0273973	0.0101286	0.0187629	-0.0172687	1.65	0.766	2.365	-0.886	625B1	FBgn0082831	pps
5	198	0.74	I06	sample	sample	0.0178963	0.0173857	0.017641	-0.00051057	1.08	1.31	0.287	1.191	625B1	FBgn0028476	Usp1
3	172	0.73	H04	sample	sample	0.0176861	0.020202	0.018944	0.00251595	1.02	1.42	0.084	1.384	623B1	FBgn0027554	CG8042
2	256	0.73	K16	sample	sample	0.0173491	0.0181307	0.0177399	0.000781603	1	1.44	0	1.461	622B1	FBgn0033716	Den1
6	151	0.73	G07	sample	sample	0.0180571	0.0192308	0.0186439	0.00117371	1.16	1.38	0.441	1.018	626B1	FBgn0035983	CG4080
5	304	0.73	M16	sample	sample	0.0272448	0.0101539	0.0186994	-0.0170909	1.64	0.768	2.332	-0.878	625B1	FBgn0005632	faf
7	88	0.73	D16	sample	sample	0.0164782	0.0183812	0.0174297	0.00190298	1.2	1.22	0.649	0.804	627B1	FBgn0035830	CG8209
2	286	0.72	L22	sample	sample	0.0200769	0.0162903	0.0181836	-0.00378663	1.16	1.3	0.47	0.979	622B1	FBgn0039347	CG5071
6	278	0.72	L14	sample	sample	0.0198105	0.0174981	0.0186543	-0.00231237	1.27	1.25	0.757	0.683	626B1	FBgn0028694	Rpn11
4	317	0.72	N05	sample	sample	0.0228746	0.0148298	0.0188522	-0.00804478	1.36	1.02	1.372	0.065	624B1	FBgn0265606	Prosalpha4T1
5	185	0.72	H17	sample	sample	0.0209591	0.0148964	0.0179278	-0.00606277	1.26	1.13	0.957	0.478	625B1	FBgn0263667	Lpt
3	100	0.72	E04	sample	sample	0.015361	0.0222222	0.0187916	0.00686124	0.888	1.56	-0.42	1.854	623B1	FBgn0030657	cerv
3	189	0.72	H21	sample	sample	0.0204648	0.0174548	0.0189598	-0.00301002	1.18	1.22	0.685	0.745	623B1	FBgn0263108	BtbVII
4	123	0.71	F03	sample	sample	0.0197027	0.0174438	0.0185733	-0.00225892	1.18	1.2	0.66	0.769	624B1	FBgn0038772	mdlc
4	86	0.71	D14	sample	sample	0.0150245	0.0213415	0.018183	0.006317	0.896	1.46	-0.391	1.819	624B1	FBgn0053144	CG33144
6	198	0.71	I06	sample	sample	0.0223848	0.0149799	0.0186824	-0.00740494	1.43	1.07	1.221	0.196	626B1	FBgn0266717	Bruce
3	305	0.7	M17	sample	sample	0.0169046	0.0206612	0.0187829	0.00375657	0.977	1.45	-0.086	1.491	623B1	FBgn0030366	Usp7
6	247	0.7	K07	sample	sample	0.0227774	0.0145302	0.0186538	-0.00824718	1.46	1.04	1.292	0.109	626B1	FBgn0035232	CG12099
4	161	0.7	G17	sample	sample	0.0198822	0.0171544	0.0185183	-0.00272779	1.19	1.18	0.7	0.691	624B1	FBgn0026238	gus
7	244	0.69	K04	sample	sample	0.0145551	0.0198956	0.0172254	0.00534055	1.06	1.32	0.203	1.175	627B1	FBgn0034418	CG15118
1	105	0.68	E09	sample	sample	0.0271761	0.0116997	0.0194379	-0.0154763	1.46	0.905	1.678	-0.31	621B1	FBgn0031961	CG7102
7	250	0.68	K10	sample	sample	0.0185509	0.0160445	0.0172977	-0.0025064	1.36	1.06	1.131	0.232	627B1	FBgn0039459	IntS12
2	137	0.68	F17	sample	sample	0.0216469	0.0149087	0.0182778	-0.00673817	1.25	1.19	0.741	0.618	622B1	FBgn0052113	Vps13D
7	66	0.67	C18	thread	thread	0.0218688	0.012844	0.0173564	-0.00902475	1.6	0.851	1.901	-0.552	627B1	Thread	Thread
2	325	0.67	N13	sample	sample	0.0212604	0.0151261	0.0181932	-0.00613439	1.23	1.21	0.674	0.674	622B1	FBgn0052085	CG32085
6	325	0.67	N13	sample	sample	0.0189607	0.0177936	0.0183771	-0.00116708	1.21	1.27	0.604	0.74	626B1	FBgn0032725	Nedd8
6	183	0.67	H15	sample	sample	0.0164896	0.0200922	0.0182909	0.00360267	1.06	1.44	0.158	1.185	626B1	FBgn0035713	velo
2	118	0.67	E22	sample	sample	0.0215695	0.0148912	0.0182304	-0.00667835	1.24	1.19	0.728	0.613	622B1	FBgn0034262	swi2
5	227	0.67	J11	sample	sample	0.019636	0.0155703	0.0176031	-0.00406575	1.18	1.18	0.668	0.671	625B1	FBgn0036621	roq
3	162	0.67	G18	sample	sample	0.0222469	0.0153954	0.0188212	-0.00685156	1.29	1.08	1.071	0.266	623B1	FBgn0003410	sina
4	199	0.67	I07	sample	sample	0.01901	0.0176702	0.0183401	-0.00133989	1.13	1.21	0.504	0.83	624B1	FBgn0032216	Usp14
3	86	0.67	D14	sample	sample	0.022409	0.0152267	0.0188179	-0.00718222	1.3	1.07	1.106	0.226	623B1	FBgn0017456	Ubc84D
6	102	0.67	E06	sample	sample	0.0188133	0.0178632	0.0183382	-0.000950153	1.2	1.28	0.577	0.754	626B1	FBgn0034484	CG11044
6	152	0.67	G08	sample	sample	0.0212239	0.0156094	0.0184167	-0.00561448	1.36	1.12	1.012	0.318	626B1	FBgn0032216	Usp14
4	188	0.66	H20	sample	sample	0.0175372	0.0188504	0.0181938	0.00131326	1.05	1.29	0.174	1.148	624B1	FBgn0031676	senju
5	110	0.65	E14	sample	sample	0.0181962	0.0165685	0.0173823	-0.00162772	1.1	1.25	0.353	0.957	625B1	FBgn0030320	CG2247
7	118	0.65	E22	sample	sample	0.0151203	0.0190508	0.0170855	0.00393053	1.11	1.26	0.334	0.968	627B1	FBgn0034573	CG3295
6	159	0.65	G15	sample	sample	0.0221141	0.0146324	0.0183733	-0.0074817	1.42	1.05	1.173	0.129	626B1	FBgn0005632	faf
6	146	0.65	G02	neg	neg	0.0167279	0.019656	0.0181919	0.00292815	1.07	1.41	0.201	1.1	626B1	mCherry	mCherry
3	177	0.65	H09	sample	sample	0.0261051	0.0116505	0.0188778	-0.0144546	1.51	0.817	1.906	-0.606	623B1	FBgn0026206	mei-P26
5	107	0.65	E11	sample	sample	0.0182049	0.0165056	0.0173553	-0.00169928	1.1	1.25	0.355	0.939	625B1	FBgn0087008	e(y)3
4	330	0.65	N18	sample	sample	0.0192651	0.0173021	0.0182836	-0.00196293	1.15	1.19	0.562	0.731	624B1	FBgn0259210	prom
2	162	0.65	G18	sample	sample	0.0187431	0.0165692	0.0176562	-0.00217391	1.08	1.32	0.24	1.052	622B1	FBgn0033828	CG17048
7	132	0.64	F12	sample	sample	0.0195102	0.0148203	0.0171652	-0.00468987	1.43	0.982	1.353	-0.068	627B1	FBgn0015509	Cul1
5	182	0.64	H14	sample	sample	0.0167348	0.0175896	0.0171622	0.000854731	1.01	1.33	0.033	1.249	625B1	FBgn0038515	CG5823
3	187	0.63	H19	sample	sample	0.0155556	0.021316	0.0184358	0.00576048	0.899	1.5	-0.378	1.643	623B1	FBgn0030228	BTBD9
6	201	0.63	I09	sample	sample	0.021094	0.0153739	0.0182339	-0.00572017	1.35	1.1	0.989	0.273	626B1	FBgn0033813	fsd
5	69	0.63	C21	sample	sample	0.0156182	0.0183673	0.0169928	0.00274913	0.942	1.39	-0.211	1.471	625B1	FBgn0026878	CG4325
5	334	0.63	N22	thread	thread	0.0131579	0.0202247	0.0166913	0.00706682	0.793	1.53	-0.749	2.003	625B1	Thread	Thread
6	190	0.63	H22	sample	sample	0.0218778	0.0145958	0.0182368	-0.00728204	1.4	1.05	1.13	0.122	626B1	FBgn0038016	MBD-R2
2	55	0.63	C07	sample	sample	0.0194954	0.0159179	0.0177067	-0.00357748	1.12	1.27	0.37	0.882	622B1	FBgn0003386	Shaw
3	62	0.62	C14	sample	sample	0.0159179	0.0208965	0.0184072	0.00497859	0.92	1.47	-0.299	1.546	623B1	FBgn0054025	CG34025
4	270	0.62	L06	sample	sample	0.0205714	0.0160355	0.0183035	-0.00453595	1.23	1.1	0.855	0.39	624B1	FBgn0085405	CG34376
6	52	0.62	C04	sample	sample	0.0179949	0.0181759	0.0180854	0.000181058	1.15	1.3	0.43	0.814	626B1	FBgn0039632	Cul5
5	307	0.62	M19	sample	sample	0.0184026	0.0161708	0.0172867	-0.00223189	1.11	1.22	0.398	0.843	625B1	FBgn0031098	CG17068
6	113	0.62	E17	sample	sample	0.0220868	0.0142996	0.0181932	-0.00778718	1.41	1.02	1.168	0.065	626B1	FBgn0028476	Usp1
6	207	0.62	I15	sample	sample	0.017077	0.0189655	0.0180213	0.00188847	1.09	1.36	0.264	0.967	626B1	FBgn0030320	CG2247
3	199	0.61	I07	sample	sample	0.0209324	0.0161431	0.0185378	-0.00478934	1.21	1.13	0.787	0.44	623B1	FBgn0086704	stops
6	227	0.61	J11	sample	sample	0.014943	0.0209106	0.0179268	0.00596764	0.957	1.5	-0.121	1.343	626B1	FBgn0004652	fru
2	138	0.61	F18	sample	sample	0.0207953	0.0149207	0.017858	-0.0058746	1.2	1.19	0.594	0.621	622B1	FBgn0038570	Prx5
1	84	0.61	D12	sample	sample	0.0248619	0.0129008	0.0188814	-0.011961	1.33	0.998	1.221	-0.008	621B1	FBgn0026262	bip2
3	251	0.61	K11	sample	sample	0.0231384	0.0140296	0.018584	-0.00910879	1.34	0.984	1.264	-0.052	623B1	FBgn0029812	Prosbeta2R1
5	318	0.61	N06	sample	sample	0.0187524	0.0157983	0.0172754	-0.00295407	1.13	1.19	0.474	0.736	625B1	FBgn0004391	shtd
1	280	0.6	L16	sample	sample	0.0219502	0.01514	0.0185451	-0.00681015	1.18	1.17	0.647	0.556	621B1	FBgn0030114	CG17754
3	175	0.6	H07	sample	sample	0.0185781	0.0182073	0.0183927	-0.000370781	1.07	1.28	0.277	0.92	623B1	FBgn0052847	CG32847
7	141	0.6	F21	sample	sample	0.0176314	0.016218	0.0169247	-0.00141343	1.29	1.07	0.917	0.275	627B1	FBgn0043458	CG12084
3	140	0.6	F20	sample	sample	0.0262978	0.011	0.0186489	-0.0152978	1.52	0.772	1.948	-0.757	623B1	FBgn0033544	CG7220
4	198	0.6	I06	sample	sample	0.0195723	0.0166667	0.0181195	-0.00290564	1.17	1.14	0.631	0.56	624B1	FBgn0030015	CG10761
5	88	0.6	D16	sample	sample	0.0222458	0.0130548	0.0176503	-0.00919093	1.34	0.987	1.239	-0.048	625B1	FBgn0033884	CG13344
6	162	0.59	G18	sample	sample	0.0117529	0.0237076	0.0177302	0.0119548	0.753	1.7	-0.696	1.884	626B1	FBgn0266129	lov
7	52	0.59	C04	sample	sample	0.0189807	0.0148771	0.0169289	-0.00410357	1.39	0.985	1.23	-0.054	627B1	FBgn0037244	CG14647
3	185	0.59	H17	sample	sample	0.0223048	0.0146423	0.0184735	-0.00766257	1.29	1.03	1.084	0.09	623B1	FBgn0259210	prom
3	89	0.59	D17	sample	sample	0.0199729	0.0168095	0.0183912	-0.00316343	1.15	1.18	0.579	0.595	623B1	FBgn0003943	Ubi-p63E
3	245	0.58	K05	sample	sample	0.0269247	0.0103203	0.0186225	-0.0166044	1.56	0.724	2.084	-0.915	623B1	FBgn0039632	Cul5
6	251	0.58	K11	sample	sample	0.0171047	0.0186113	0.017858	0.0015066	1.1	1.33	0.269	0.898	626B1	FBgn0262593	Shab
7	295	0.58	M07	sample	sample	0.011308	0.0221164	0.0167122	0.0108084	0.826	1.46	-0.551	1.719	627B1	FBgn0029512	Aos1
5	63	0.58	C15	sample	sample	0.0230117	0.0123816	0.0176967	-0.0106301	1.39	0.936	1.406	-0.241	625B1	FBgn0030753	rngo
2	114	0.58	E18	sample	sample	0.0219423	0.0139685	0.0179554	-0.00797382	1.26	1.11	0.792	0.372	622B1	FBgn0033813	fsd
1	188	0.58	H20	sample	sample	0.0204309	0.0161679	0.0182994	-0.00426304	1.09	1.25	0.348	0.814	621B1	FBgn0030873	CG15814
4	164	0.58	G20	sample	sample	0.0208566	0.0154818	0.0181692	-0.00537478	1.24	1.06	0.919	0.241	624B1	FBgn0028896	CG17329
3	242	0.58	K02	neg	neg	0.0205128	0.0162221	0.0183674	-0.00429076	1.19	1.14	0.696	0.458	623B1	mCherry	mCherry
4	222	0.57	J06	sample	sample	0.02537	0.0116744	0.0185222	-0.0136955	1.51	0.8	1.933	-0.785	624B1	FBgn0053552	CG33552
6	91	0.57	D19	sample	sample	0.0196006	0.016178	0.0178893	-0.00342263	1.26	1.16	0.719	0.428	626B1	FBgn0026206	mei-P26
5	303	0.57	M15	sample	sample	0.0201139	0.0145019	0.0173079	-0.00561196	1.21	1.1	0.772	0.366	625B1	FBgn0027609	morgue
1	219	0.57	J03	sample	sample	0.017532	0.0183264	0.0179292	0.000794388	0.939	1.42	-0.223	1.357	621B1	FBgn0036325	CG10752
6	106	0.56	E10	sample	sample	0.0197711	0.0159259	0.0178485	-0.00384515	1.27	1.14	0.75	0.379	626B1	FBgn0034706	CG11275
1	316	0.56	N04	sample	sample	0.0205742	0.0159247	0.0182494	-0.00464944	1.1	1.23	0.376	0.753	621B1	FBgn0028691	Rpn9
1	92	0.56	D20	sample	sample	0.0232019	0.0138568	0.0185293	-0.00934504	1.24	1.07	0.894	0.233	621B1	FBgn0030693	CG8974
5	147	0.56	G03	sample	sample	0.0160202	0.0175879	0.0168041	0.0015677	0.966	1.33	-0.123	1.248	625B1	FBgn0032401	Plzf
3	106	0.56	E10	sample	sample	0.020794	0.0157967	0.0182953	-0.00499725	1.2	1.11	0.757	0.359	623B1	FBgn0051807	CG31807
3	190	0.55	H22	sample	sample	0.0192857	0.0171743	0.01823	-0.00211138	1.11	1.2	0.43	0.68	623B1	FBgn0031474	CG2991
6	224	0.55	J08	sample	sample	0.021978	0.0137631	0.0178706	-0.00821489	1.41	0.986	1.148	-0.039	626B1	FBgn0250843	Prosalpha6
3	75	0.55	D03	sample	sample	0.0180701	0.0182777	0.0181739	0.000207568	1.04	1.28	0.167	0.936	623B1	FBgn0003870	ttk
1	259	0.55	K19	sample	sample	0.0223496	0.0144267	0.0183881	-0.00792284	1.2	1.12	0.726	0.376	621B1	FBgn0005695	gcl
2	67	0.55	C19	sample	sample	0.0219694	0.0137036	0.0178365	-0.00826583	1.27	1.09	0.797	0.302	622B1	FBgn0028847	CG9014
6	164	0.55	G20	sample	sample	0.0157534	0.0194969	0.0176251	0.00374343	1.01	1.4	0.025	1.07	626B1	FBgn0030674	CG8184
4	69	0.55	C21	sample	sample	0.0203106	0.0156807	0.0179957	-0.00462995	1.21	1.07	0.797	0.294	624B1	FBgn0029824	CG3726
7	321	0.54	N09	sample	sample	0.0147601	0.0184945	0.0166273	0.00373434	1.08	1.23	0.25	0.832	627B1	FBgn0033179	p47
2	106	0.54	E10	sample	sample	0.023418	0.0126582	0.0180381	-0.0107598	1.35	1.01	1.047	0.029	622B1	FBgn0017556	Prosalpha4T2
7	267	0.53	L03	sample	sample	0.0161957	0.0170828	0.0166393	0.000887059	1.18	1.13	0.584	0.486	627B1	FBgn0038862	Usp8
3	79	0.53	D07	sample	sample	0.0213478	0.015082	0.0182149	-0.00626588	1.23	1.06	0.876	0.193	623B1	FBgn0052713	CG32713
7	249	0.53	K09	sample	sample	0.015813	0.0174342	0.0166236	0.00162122	1.16	1.15	0.495	0.572	627B1	FBgn0022238	lolal
5	327	0.53	N15	sample	sample	0.02427	0.0110765	0.0176733	-0.0131935	1.46	0.838	1.681	-0.614	625B1	FBgn0031450	Hrs
6	283	0.53	L19	sample	sample	0.0143699	0.0206294	0.0174997	0.00625944	0.92	1.48	-0.224	1.289	626B1	FBgn0013263	Trl
6	79	0.53	D07	sample	sample	0.0225056	0.0130328	0.0177692	-0.00947287	1.44	0.933	1.243	-0.18	626B1	FBgn0050421	Usp15-31
5	57	0.53	C09	sample	sample	0.0234403	0.0116628	0.0175515	-0.0117775	1.41	0.882	1.5	-0.447	625B1	FBgn0036332	CG11261
4	104	0.53	E08	sample	sample	0.0149007	0.0200422	0.0174714	0.00514153	0.889	1.37	-0.418	1.469	624B1	FBgn0031057	Ubqn
3	219	0.52	J03	sample	sample	0.0163508	0.019641	0.0179959	0.00329024	0.945	1.38	-0.205	1.254	623B1	FBgn0039788	Rpt6R
6	244	0.52	K04	sample	sample	0.0149471	0.0199667	0.0174569	0.00501958	0.957	1.43	-0.12	1.16	626B1	FBgn0026577	CG8677
1	158	0.52	G14	sample	sample	0.0188305	0.0169312	0.0178809	-0.00189931	1.01	1.31	0.033	1.006	621B1	FBgn0043458	CG12084
1	61	0.52	C13	sample	sample	0.0164289	0.0188077	0.0176183	0.00237879	0.88	1.45	-0.441	1.479	621B1	FBgn0025608	Faf2
7	85	0.52	D13	sample	sample	0.0100888	0.0227365	0.0164126	0.0126477	0.737	1.51	-0.835	1.871	627B1	FBgn0033486	dmpd
5	149	0.51	G05	lacz	lacz	0.0194421	0.0146341	0.0170381	-0.00480795	1.17	1.11	0.625	0.403	625B1	LacZ	LacZ
7	316	0.51	N04	sample	sample	0.0154102	0.0176471	0.0165287	0.00223681	1.13	1.17	0.401	0.624	627B1	FBgn0052847	CG32847
2	76	0.51	D04	gfp	gfp	0.0352	0.00469484	0.0199474	-0.0305052	2.03	0.374	3.078	-2.055	622B1	GFP	GFP
6	197	0.51	I05	sample	sample	0.0251451	0.0103359	0.0177405	-0.0148092	1.61	0.74	1.719	-0.701	626B1	FBgn0035106	rno
5	261	0.5	K21	sample	sample	0.0164697	0.0168339	0.0166518	0.000364181	0.993	1.27	-0.025	1.033	625B1	FBgn0017418	ari-1
4	63	0.5	C15	sample	sample	0.0222058	0.0137809	0.0179933	-0.00842486	1.32	0.945	1.222	-0.218	624B1	FBgn0029996	UbcE2H
4	165	0.5	G21	sample	sample	0.018759	0.0166507	0.0177048	-0.00210836	1.12	1.14	0.448	0.555	624B1	FBgn0260970	Ubr3
5	126	0.5	F06	sample	sample	0.0226501	0.0120904	0.0173702	-0.0105597	1.37	0.914	1.327	-0.324	625B1	FBgn0261931	CG42797
4	67	0.5	C19	sample	sample	0.0169312	0.01817	0.0175506	0.0012388	1.01	1.25	0.038	0.965	624B1	FBgn0033636	tou
2	117	0.5	E21	lacz	lacz	0.0216049	0.0135593	0.0175821	-0.00804562	1.25	1.08	0.734	0.265	622B1	LacZ	LacZ
6	67	0.5	C19	sample	sample	0.0181887	0.0167008	0.0174447	-0.00148796	1.16	1.2	0.465	0.529	626B1	FBgn0035959	CG4911
4	310	0.5	M22	sample	sample	0.0179708	0.0172647	0.0176178	-0.000706072	1.07	1.18	0.271	0.721	624B1	FBgn0052713	CG32713
3	294	0.49	M06	sample	sample	0.0241758	0.0121024	0.0181391	-0.0120735	1.4	0.849	1.489	-0.5	623B1	FBgn0017418	ari-1
4	110	0.49	E14	sample	sample	0.0148248	0.0198527	0.0173388	0.00502791	0.884	1.36	-0.435	1.418	624B1	FBgn0031857	LUBEL
7	200	0.49	I08	lacz	lacz	0.017192	0.0157729	0.0164824	-0.00141911	1.26	1.04	0.815	0.166	627B1	LacZ	LacZ
2	68	0.49	C20	sample	sample	0.0175439	0.016158	0.0168509	-0.00138587	1.01	1.29	0.034	0.945	622B1	FBgn0024232	gprs
4	297	0.49	M09	sample	sample	0.0146092	0.0200067	0.0173079	0.00539746	0.871	1.37	-0.484	1.459	624B1	FBgn0035237	CG13917
4	190	0.49	H22	sample	sample	0.0188172	0.0164835	0.0176504	-0.00233369	1.12	1.13	0.461	0.51	624B1	FBgn0031098	CG17068
7	146	0.48	G02	neg	neg	0.0102608	0.0222487	0.0162548	0.0119879	0.75	1.47	-0.795	1.751	627B1	mCherry	mCherry
2	274	0.48	L10	sample	sample	0.0214516	0.0135002	0.0174759	-0.00795139	1.24	1.08	0.707	0.249	622B1	FBgn0037781	Fancl
5	236	0.48	J20	sample	sample	0.0126485	0.0195748	0.0161116	0.00692623	0.763	1.48	-0.861	1.817	625B1	FBgn0023528	CG2924
3	151	0.48	G07	sample	sample	0.0208259	0.0150671	0.0179465	-0.00575871	1.2	1.06	0.763	0.189	623B1	FBgn0086704	stops
4	180	0.48	H12	sample	sample	0.0162866	0.0185185	0.0174026	0.00223187	0.972	1.27	-0.107	1.058	624B1	FBgn0052369	CG32369
2	150	0.47	G06	sample	sample	0.019338	0.014827	0.0170825	-0.00451103	1.11	1.18	0.343	0.596	622B1	FBgn0034706	CG11275
6	53	0.47	C05	sample	sample	0.0170753	0.0174468	0.0172611	0.000371502	1.09	1.25	0.264	0.673	626B1	FBgn0032878	CG9316
7	283	0.47	L19	sample	sample	0.0167891	0.0159765	0.0163828	-0.000812563	1.23	1.06	0.721	0.215	627B1	FBgn0034396	CG15097
4	56	0.47	C08	sample	sample	0.0209262	0.0145889	0.0177576	-0.00633738	1.25	1	0.935	0	624B1	FBgn0036730	qjt
7	151	0.47	G07	sample	sample	0.0170813	0.0156794	0.0163804	-0.00140188	1.25	1.04	0.789	0.143	627B1	FBgn0030121	Cfp1
1	262	0.47	K22	sample	sample	0.0191747	0.0162372	0.0177059	-0.00293745	1.03	1.26	0.1	0.832	621B1	FBgn0015321	Ubc4
4	185	0.47	H17	sample	sample	0.0234664	0.0124537	0.0179601	-0.0110127	1.4	0.854	1.505	-0.575	624B1	FBgn0029512	Aos1
2	89	0.46	D17	sample	sample	0.0161702	0.0168684	0.0165193	0.000698141	0.932	1.34	-0.203	1.13	622B1	FBgn0052113	Vps13D
7	84	0.46	D12	sample	sample	0.0131066	0.019421	0.0162638	0.00631441	0.958	1.29	-0.134	1.059	627B1	FBgn0034366	Atg7
4	101	0.46	E05	sample	sample	0.0232136	0.0126404	0.017927	-0.0105732	1.38	0.866	1.449	-0.525	624B1	FBgn0015247	Diap2
7	199	0.46	I07	sample	sample	0.0140499	0.0185061	0.016278	0.00445618	1.03	1.23	0.085	0.835	627B1	FBgn0030121	Cfp1
2	134	0.45	F14	sample	sample	0.0202475	0.0140944	0.017171	-0.00615304	1.17	1.12	0.5	0.405	622B1	FBgn0038166	CG9588
4	177	0.45	H09	sample	sample	0.0196078	0.0155681	0.017588	-0.00403977	1.17	1.07	0.639	0.264	624B1	FBgn0005624	Psc
4	87	0.45	D15	sample	sample	0.017649	0.017192	0.0174205	-0.000457041	1.05	1.18	0.199	0.701	624B1	FBgn0031498	CG17260
4	146	0.45	G02	neg	neg	0.0138832	0.0203299	0.0171065	0.00644666	0.828	1.39	-0.647	1.546	624B1	mCherry	mCherry
1	320	0.45	N08	sample	sample	0.0180807	0.016956	0.0175183	-0.00112467	0.969	1.31	-0.115	1.013	621B1	FBgn0039667	CG2010
2	99	0.45	E03	sample	sample	0.0260939	0.0102041	0.018149	-0.0158899	1.5	0.813	1.508	-0.613	622B1	FBgn0031161	CG15445
6	116	0.45	E20	sample	sample	0.0172117	0.0170909	0.0171513	-0.000120795	1.1	1.22	0.288	0.604	626B1	FBgn0034240	MESR4
1	242	0.45	K02	neg	neg	0.0153518	0.0190747	0.0172132	0.00372286	0.822	1.47	-0.653	1.546	621B1	mCherry	mCherry
7	149	0.44	G05	lacz	lacz	0.0161692	0.0163644	0.0162668	0.000195286	1.18	1.08	0.577	0.31	627B1	LacZ	LacZ
2	128	0.44	F08	sample	sample	0.0188406	0.0149558	0.0168982	-0.00388477	1.09	1.19	0.257	0.63	622B1	FBgn0264712	CG1172
5	152	0.44	G08	sample	sample	0.018236	0.0150502	0.0166431	-0.00318578	1.1	1.14	0.362	0.522	625B1	FBgn0016756	Usp47
1	322	0.44	N10	sample	sample	0.0200758	0.0153352	0.0177055	-0.00474052	1.08	1.19	0.278	0.605	621B1	FBgn0026777	Rad23
1	286	0.44	L22	sample	sample	0.0199546	0.0154261	0.0176904	-0.0045285	1.07	1.19	0.254	0.628	621B1	FBgn0031157	CG1503
2	269	0.44	L05	sample	sample	0.021003	0.0135078	0.0172554	-0.00749519	1.21	1.08	0.63	0.251	622B1	FBgn0004870	bab1
7	162	0.44	G18	sample	sample	0.0178032	0.0147835	0.0162933	-0.00301963	1.3	0.979	0.957	-0.077	627B1	FBgn0031157	CG1503
1	114	0.44	E18	sample	sample	0.0210481	0.014553	0.0178006	-0.0064951	1.13	1.13	0.47	0.408	621B1	FBgn0035593	CG4603
4	290	0.44	M02	neg	neg	0.0207655	0.0144984	0.017632	-0.00626704	1.24	0.994	0.899	-0.024	624B1	mCherry	mCherry
7	67	0.44	C19	sample	sample	0.0137345	0.0186092	0.0161718	0.00487474	1	1.23	0.012	0.86	627B1	FBgn0037060	CG10508
5	242	0.43	K02	neg	neg	0.0121695	0.0196375	0.0159035	0.00746793	0.734	1.48	-0.965	1.835	625B1	mCherry	mCherry
1	65	0.43	C17	sample	sample	0.0200143	0.0152895	0.0176519	-0.00472477	1.07	1.18	0.266	0.593	621B1	FBgn0004919	gol
5	79	0.42	D07	sample	sample	0.017324	0.015625	0.0164745	-0.001699	1.04	1.18	0.162	0.687	625B1	FBgn0034113	CG8060
5	93	0.42	D21	sample	sample	0.0225675	0.0116054	0.0170865	-0.0109621	1.36	0.878	1.309	-0.463	625B1	FBgn0029763	Usp16-45
1	83	0.42	D11	sample	sample	0.0259434	0.0105932	0.0182683	-0.0153502	1.39	0.819	1.435	-0.589	621B1	FBgn0052438	SMC5
5	124	0.42	F04	sample	sample	0.0162162	0.016454	0.0163351	0.00023778	0.978	1.24	-0.08	0.924	625B1	FBgn0030330	Tango10
1	236	0.42	J20	sample	sample	0.0249433	0.0113636	0.0181535	-0.0135797	1.34	0.879	1.237	-0.395	621B1	FBgn0030945	Ing3
1	175	0.42	H07	sample	sample	0.0155373	0.0187252	0.0171313	0.00318791	0.832	1.45	-0.617	1.458	621B1	FBgn0005386	ash1
6	261	0.42	K21	sample	sample	0.014936	0.0189274	0.0169317	0.00399146	0.957	1.36	-0.122	0.96	626B1	FBgn0036660	CG13025
6	199	0.42	I07	sample	sample	0.013751	0.0200281	0.0168895	0.00627716	0.881	1.43	-0.336	1.172	626B1	FBgn0031759	lid
5	248	0.42	K08	sample	sample	0.0234175	0.0109075	0.0171625	-0.01251	1.41	0.825	1.495	-0.663	625B1	FBgn0041100	park
3	316	0.42	N04	sample	sample	0.0272695	0.00855242	0.0179109	-0.018717	1.58	0.6	2.159	-1.326	623B1	FBgn0038546	CG7379
4	136	0.41	F16	sample	sample	0.0234375	0.0120846	0.017761	-0.0113529	1.4	0.828	1.499	-0.674	624B1	FBgn0267033	mamo
1	253	0.41	K13	sample	sample	0.0197083	0.0153791	0.0175437	-0.0043292	1.06	1.19	0.206	0.616	621B1	FBgn0032812	Hakai
6	250	0.41	K10	sample	sample	0.0165227	0.0173543	0.0169385	0.000831571	1.06	1.24	0.164	0.655	626B1	FBgn0261268	Cul3
1	229	0.41	J13	sample	sample	0.0225173	0.0131579	0.0178376	-0.00935943	1.21	1.02	0.759	0.057	621B1	FBgn0026380	Prosbeta3
4	227	0.41	J11	sample	sample	0.0269287	0.00914015	0.0180344	-0.0177885	1.61	0.627	2.283	-1.468	624B1	FBgn0015320	Ubc2
6	58	0.4	C10	sample	sample	0.0210486	0.0130539	0.0170513	-0.00799467	1.35	0.935	0.98	-0.176	626B1	FBgn0265464	Traf6
2	306	0.4	M18	sample	sample	0.0267465	0.00941177	0.0180791	-0.0173347	1.54	0.75	1.621	-0.821	622B1	FBgn0033963	CG12857
7	329	0.4	N17	sample	sample	0.0175439	0.0146875	0.0161157	-0.00285636	1.28	0.973	0.897	-0.1	627B1	FBgn0030869	Socs16D
5	75	0.4	D03	sample	sample	0.0292479	0.0063234	0.0177857	-0.0229245	1.76	0.478	2.77	-1.974	625B1	FBgn0029943	Atg5
5	306	0.4	M18	sample	sample	0.0157914	0.0165922	0.0161918	0.000800808	0.952	1.25	-0.173	0.964	625B1	FBgn0036621	roq
2	57	0.4	C09	sample	sample	0.0183916	0.0148819	0.0166368	-0.00350972	1.06	1.19	0.18	0.611	622B1	FBgn0031676	senju
2	83	0.39	D11	sample	sample	0.015253	0.0169379	0.0160954	0.00168492	0.879	1.35	-0.361	1.149	622B1	FBgn0035584	CG17030
6	308	0.39	M20	sample	sample	0.0147239	0.0188466	0.0167853	0.00412266	0.943	1.35	-0.16	0.944	626B1	FBgn0034068	casp
7	247	0.39	K07	sample	sample	0.0169611	0.0151809	0.016071	-0.00178025	1.24	1.01	0.761	0.021	627B1	FBgn0031603	CG15432
4	316	0.39	N04	sample	sample	0.0184812	0.0160393	0.0172602	-0.0024419	1.1	1.1	0.386	0.391	624B1	FBgn0031442	Prosbeta4R1
4	260	0.38	K20	sample	sample	0.0190217	0.0155477	0.0172847	-0.00347404	1.13	1.07	0.507	0.258	624B1	FBgn0041174	Vhl
7	175	0.38	H07	sample	sample	0.0193396	0.0128505	0.016095	-0.00648915	1.41	0.851	1.314	-0.55	627B1	FBgn0022023	eIF3h
6	255	0.38	K15	sample	sample	0.0147587	0.0187103	0.0167345	0.00395165	0.945	1.34	-0.154	0.918	626B1	FBgn0039530	Tusp
5	52	0.38	C04	sample	sample	0.0172911	0.0153078	0.0162994	-0.00198325	1.04	1.16	0.155	0.596	625B1	FBgn0039632	Cul5
3	208	0.37	I16	sample	sample	0.0191083	0.0157876	0.0174479	-0.00332069	1.1	1.11	0.392	0.357	623B1	FBgn0051053	CG31053
6	213	0.37	I21	sample	sample	0.0125142	0.0206921	0.0166032	0.00817789	0.802	1.48	-0.559	1.301	626B1	FBgn0032377	CG14937
7	111	0.37	E15	sample	sample	0.00844278	0.0230856	0.0157642	0.0146428	0.617	1.53	-1.217	1.956	627B1	FBgn0028684	Rpt5
5	105	0.37	E09	sample	sample	0.0217473	0.0118451	0.0167962	-0.00990218	1.31	0.896	1.13	-0.395	625B1	FBgn0051992	gw
4	141	0.37	F21	sample	sample	0.0172944	0.0168595	0.0170769	-0.000434885	1.03	1.16	0.119	0.612	624B1	FBgn0034372	Gint3
4	304	0.37	M16	sample	sample	0.0153904	0.0184466	0.0169185	0.00305621	0.918	1.26	-0.308	1.039	624B1	FBgn0262699	fzr
5	89	0.36	D17	sample	sample	0.0162749	0.0159947	0.0161348	-0.000280196	0.981	1.21	-0.067	0.793	625B1	FBgn0037734	trbd
3	87	0.36	D15	sample	sample	0.0179704	0.0167418	0.0173561	-0.00122861	1.04	1.17	0.145	0.579	623B1	FBgn0004652	fru
1	325	0.36	N13	sample	sample	0.0243386	0.011337	0.0178378	-0.0130016	1.3	0.877	1.118	-0.402	621B1	FBgn0002932	neur
5	201	0.36	I09	sample	sample	0.015118	0.0168484	0.0159832	0.00173037	0.912	1.27	-0.32	1.037	625B1	FBgn0040294	POSH
3	267	0.36	L03	sample	sample	0.0205586	0.014295	0.0174268	-0.00626358	1.19	1	0.706	0.01	623B1	FBgn0025394	inc
2	60	0.35	C12	sample	sample	0.0228807	0.0116017	0.0172412	-0.011279	1.32	0.925	0.954	-0.248	622B1	FBgn0033069	eIF3f2
4	189	0.35	H21	sample	sample	0.0197044	0.0147578	0.0172311	-0.00494665	1.18	1.01	0.66	0.045	624B1	FBgn0034842	Prosbeta5R1
4	305	0.35	M17	sample	sample	0.0160568	0.0177792	0.016918	0.0017224	0.958	1.22	-0.159	0.859	624B1	FBgn0266129	lov
1	276	0.35	L12	sample	sample	0.0192669	0.0152427	0.0172548	-0.00402424	1.03	1.18	0.119	0.581	621B1	FBgn0025637	SkpA
3	69	0.35	C21	sample	sample	0.0264407	0.00874636	0.0175935	-0.0176943	1.53	0.614	1.979	-1.281	623B1	FBgn0029133	REG
7	180	0.35	H12	sample	sample	0.0191862	0.0127218	0.015954	-0.00646444	1.4	0.843	1.278	-0.582	627B1	FBgn0039875	sip3
7	188	0.35	H20	sample	sample	0.0136826	0.0179334	0.015808	0.00425083	1	1.19	0	0.695	627B1	Water	Water
7	142	0.35	F22	sample	sample	0.0145175	0.0171383	0.0158279	0.0026208	1.06	1.14	0.194	0.5	627B1	Water	Water
4	50	0.35	C02	neg	neg	0.0159967	0.0177963	0.0168965	0.00179957	0.954	1.22	-0.172	0.864	624B1	mCherry	mCherry
4	331	0.35	N19	sample	sample	0.01854	0.0156709	0.0171054	-0.00286907	1.11	1.07	0.399	0.291	624B1	FBgn0029006	Smurf
5	165	0.34	G21	sample	sample	0.0177106	0.0147352	0.0162229	-0.00297542	1.07	1.11	0.247	0.432	625B1	FBgn0036813	Atg3
3	268	0.34	L04	sample	sample	0.0171306	0.0173228	0.0172267	0.000192214	0.99	1.22	-0.037	0.714	623B1	FBgn0038286	CG6966
5	142	0.34	F22	sample	sample	0.0165831	0.0155817	0.0160824	-0.00100139	1	1.18	0	0.674	625B1	FBgn0036398	upSET
3	124	0.34	F04	sample	sample	0.0188547	0.0157017	0.0172782	-0.00315308	1.09	1.1	0.337	0.337	623B1	FBgn0039347	CG5071
1	327	0.34	N15	sample	sample	0.0197542	0.0147541	0.0172541	-0.00500007	1.06	1.14	0.215	0.458	621B1	FBgn0037944	CG6923
5	331	0.34	N19	sample	sample	0.0171797	0.0151117	0.0161457	-0.00206798	1.04	1.14	0.13	0.54	625B1	FBgn0262166	calypso
6	295	0.33	M07	sample	sample	0.0202271	0.01312	0.0166736	-0.00710711	1.3	0.94	0.832	-0.163	626B1	FBgn0031990	PAPLA1
4	276	0.33	L12	sample	sample	0.0205934	0.0138795	0.0172364	-0.00671388	1.23	0.951	0.86	-0.191	624B1	FBgn0051626	CG31626
6	269	0.33	L05	sample	sample	0.0192403	0.0140187	0.0166295	-0.00522157	1.23	1	0.654	0.011	626B1	FBgn0017551	Rca1
1	186	0.33	H18	sample	sample	0.025098	0.0105332	0.0178156	-0.0145648	1.34	0.814	1.268	-0.604	621B1	FBgn0000173	ben
4	124	0.33	F04	sample	sample	0.0106952	0.0220941	0.0163947	0.011399	0.638	1.51	-1.363	2.021	624B1	FBgn0052707	APC4
3	68	0.33	C20	sample	sample	0.0207373	0.013867	0.0173022	-0.00687032	1.2	0.973	0.744	-0.09	623B1	FBgn0036170	CG11714
1	56	0.32	C08	sample	sample	0.0196657	0.0146901	0.0171779	-0.00497561	1.05	1.14	0.197	0.442	621B1	FBgn0015247	Diap2
1	204	0.32	I12	sample	sample	0.0233074	0.0118343	0.0175709	-0.0114731	1.25	0.915	0.915	-0.276	621B1	FBgn0034372	Gint3
2	324	0.32	N12	sample	sample	0.0166738	0.0154332	0.0160535	-0.00124061	0.961	1.23	-0.116	0.755	622B1	FBgn0029512	Aos1
5	180	0.32	H12	sample	sample	0.0138434	0.0175496	0.0156965	0.00370621	0.835	1.33	-0.599	1.237	625B1	FBgn0038546	CG7379
2	284	0.32	L20	sample	sample	0.0115429	0.0187943	0.0151686	0.00725142	0.665	1.5	-1.001	1.634	622B1	FBgn0025781	Cdc16
7	89	0.32	D17	sample	sample	0.0116356	0.0196145	0.0156251	0.00797884	0.85	1.3	-0.475	1.106	627B1	FBgn0031098	CG17068
2	279	0.31	L15	sample	sample	0.0259628	0.00927578	0.0176193	-0.016687	1.5	0.739	1.485	-0.856	622B1	FBgn0036255	Atg12
7	173	0.31	H05	sample	sample	0.0138795	0.0174629	0.0156712	0.00358345	1.01	1.16	0.046	0.579	627B1	FBgn0030915	CG6179
2	293	0.31	M05	sample	sample	0.0263459	0.00900225	0.0176741	-0.0173437	1.52	0.717	1.551	-0.928	622B1	FBgn0031528	CG15412
5	112	0.31	E16	sample	sample	0.0163043	0.0156146	0.0159595	-0.00068973	0.983	1.18	-0.061	0.684	625B1	FBgn0028847	CG9014
4	261	0.31	K21	sample	sample	0.0191348	0.0149199	0.0170274	-0.00421483	1.14	1.02	0.532	0.089	624B1	FBgn0035713	velo
6	292	0.31	M04	thread	thread	0	0.031746	0.015873	0.031746	0	2.27	-2.816	3.437	626B1	NA	NA
1	90	0.31	D18	sample	sample	0.0172018	0.0165429	0.0168724	-0.000658958	0.922	1.28	-0.289	0.909	621B1	FBgn0030320	CG2247
1	127	0.31	F07	sample	sample	0.0195578	0.0146953	0.0171266	-0.00486248	1.05	1.14	0.176	0.444	621B1	FBgn0262517	Ltn1
7	261	0.31	K21	sample	sample	0.0116239	0.0195701	0.015597	0.00794617	0.85	1.3	-0.478	1.095	627B1	FBgn0037241	CG14646
4	77	0.31	D05	sample	sample	0.018043	0.0157967	0.0169199	-0.00224632	1.08	1.08	0.287	0.325	624B1	FBgn0030657	cerv
5	333	0.31	N21	sample	sample	0.0222851	0.011	0.0166426	-0.0112851	1.34	0.832	1.247	-0.636	625B1	FBgn0029763	Usp16-45
4	230	0.3	J14	sample	sample	0.0210991	0.0132353	0.0171672	-0.00786382	1.26	0.907	0.974	-0.365	624B1	FBgn0041184	Socs36E
2	103	0.3	E07	sample	sample	0.018797	0.0139037	0.0163504	-0.00489325	1.08	1.11	0.25	0.355	622B1	FBgn0003941	RpL40
2	116	0.3	E20	sample	sample	0.0167323	0.0152522	0.0159923	-0.00148003	0.964	1.22	-0.106	0.708	622B1	FBgn0025833	CG8910
4	176	0.3	H08	sample	sample	0.0144267	0.0187394	0.016583	0.00431262	0.861	1.28	-0.525	1.118	624B1	FBgn0024997	CG2681
6	332	0.3	N20	sample	sample	0.023135	0.01	0.0165675	-0.013135	1.48	0.716	1.357	-0.766	626B1	FBgn0264493	rdx
6	138	0.29	F18	sample	sample	0.0133222	0.0191481	0.0162352	0.00582587	0.853	1.37	-0.413	1.002	626B1	FBgn0028693	Rpn12
1	101	0.29	E05	sample	sample	0.0145228	0.0184868	0.0165048	0.003964	0.778	1.43	-0.817	1.398	621B1	FBgn0031498	CG17260
6	133	0.29	F13	sample	sample	0.0147992	0.0176991	0.0162491	0.00289996	0.948	1.27	-0.147	0.722	626B1	FBgn0030330	Tango10
2	186	0.29	H18	sample	sample	0.0157451	0.0157983	0.0157717	5.32e-05	0.908	1.26	-0.277	0.85	622B1	FBgn0038627	CG7694
7	183	0.29	H15	sample	sample	0.00967185	0.0212396	0.0154557	0.0115677	0.707	1.41	-0.931	1.504	627B1	FBgn0029996	UbcE2H
2	129	0.29	F09	sample	sample	0.0268511	0.00847458	0.0176628	-0.0183765	1.55	0.675	1.639	-1.066	622B1	FBgn0035455	CG10862
5	176	0.29	H08	sample	sample	0.0193214	0.0131309	0.0162261	-0.0061905	1.17	0.993	0.599	-0.027	625B1	FBgn0035106	rno
6	219	0.29	J03	sample	sample	0.00897196	0.0231135	0.0160427	0.0141416	0.575	1.66	-1.198	1.769	626B1	FBgn0030863	CG8188
3	101	0.28	E05	sample	sample	0.0182882	0.0157673	0.0170278	-0.00252088	1.06	1.11	0.214	0.352	623B1	FBgn0039559	NSD
5	127	0.28	F07	sample	sample	0.0176259	0.0144054	0.0160156	-0.00322054	1.06	1.09	0.228	0.338	625B1	FBgn0035689	CG7376
7	57	0.28	C09	sample	sample	0.0170797	0.0141616	0.0156206	-0.00291814	1.25	0.938	0.789	-0.229	627B1	FBgn0023097	bon
6	174	0.28	H06	sample	sample	0.0148277	0.0175627	0.0161952	0.00273499	0.95	1.26	-0.142	0.696	626B1	FBgn0261396	Rpn3
5	202	0.27	I10	sample	sample	0.0172932	0.0146036	0.0159484	-0.00268962	1.04	1.1	0.155	0.395	625B1	FBgn0030969	Usp39
5	329	0.27	N17	sample	sample	0.0166236	0.0151047	0.0158641	-0.00151887	1	1.14	0.009	0.538	625B1	FBgn0030555	Fbxl4
1	79	0.27	D07	sample	sample	0.0203235	0.0138026	0.0170631	-0.00652089	1.09	1.07	0.327	0.219	621B1	FBgn0036813	Atg3
1	199	0.27	I07	sample	sample	0.0220017	0.0124858	0.0172438	-0.00951591	1.18	0.965	0.658	-0.112	621B1	FBgn0031848	Nse1
6	202	0.27	I10	sample	sample	0.0176817	0.0148221	0.0162519	-0.00285959	1.13	1.06	0.373	0.166	626B1	FBgn0035270	CG13933
3	82	0.26	D10	sample	sample	0.0206147	0.0134159	0.0170153	-0.0071988	1.19	0.941	0.718	-0.195	623B1	FBgn0086904	Nacalpha
6	209	0.26	I17	sample	sample	0.0224475	0.0102795	0.0163635	-0.012168	1.44	0.736	1.233	-0.712	626B1	FBgn0037760	FBXO11
1	213	0.26	I21	sample	sample	0.0233485	0.0112972	0.0173229	-0.0120513	1.25	0.874	0.923	-0.412	621B1	FBgn0285962	CG46338
5	219	0.25	J03	sample	sample	0.0185736	0.0134847	0.0160291	-0.00508881	1.12	1.02	0.435	0.075	625B1	FBgn0031857	LUBEL
6	129	0.25	F09	sample	sample	0.018285	0.0140973	0.0161912	-0.00418768	1.17	1.01	0.482	0.026	626B1	FBgn0028687	Rpt1
2	111	0.25	E15	sample	sample	0.0199565	0.0127592	0.0163578	-0.00719729	1.15	1.02	0.45	0.055	622B1	FBgn0032210	CYLD
4	139	0.25	F19	sample	sample	0.0223776	0.0117647	0.0170712	-0.0106129	1.33	0.806	1.261	-0.761	624B1	FBgn0036813	Atg3
6	329	0.25	N17	sample	sample	0.0199797	0.0124264	0.0162031	-0.00755326	1.28	0.89	0.788	-0.297	626B1	FBgn0264848	vih
7	269	0.24	L05	sample	sample	0.0131181	0.0175831	0.0153506	0.00446506	0.959	1.16	-0.131	0.609	627B1	FBgn0033069	eIF3f2
5	135	0.24	F15	lacz	lacz	0.0150468	0.0160612	0.015554	0.00101442	0.907	1.21	-0.336	0.812	625B1	LacZ	LacZ
4	285	0.24	L21	sample	sample	0.0163876	0.0166667	0.0165271	0.000279064	0.978	1.14	-0.085	0.56	624B1	FBgn0034704	CG6758
1	159	0.24	G15	sample	sample	0.019889	0.0138585	0.0168737	-0.00603049	1.07	1.07	0.241	0.233	621B1	FBgn0034704	CG6758
1	150	0.24	G06	sample	sample	0.0187362	0.0147483	0.0167423	-0.00398791	1	1.14	0.014	0.457	621B1	FBgn0033884	CG13344
2	245	0.23	K05	sample	sample	0.0162791	0.0150347	0.0156569	-0.00124437	0.938	1.2	-0.185	0.651	622B1	FBgn0031442	Prosbeta4R1
1	207	0.23	I15	sample	sample	0.018675	0.0147767	0.0167259	-0.00389822	1	1.14	0.002	0.464	621B1	FBgn0263667	Lpt
5	90	0.23	D18	sample	sample	0.012437	0.018021	0.015229	0.00558399	0.75	1.36	-0.907	1.372	625B1	FBgn0030701	CG16952
1	250	0.23	K10	sample	sample	0.0191882	0.0143678	0.016778	-0.00482038	1.03	1.11	0.103	0.361	621B1	FBgn0022238	lolal
6	135	0.23	F15	lacz	lacz	0.0192585	0.0129623	0.0161104	-0.00629629	1.23	0.928	0.658	-0.194	626B1	LacZ	LacZ
7	208	0.23	I16	sample	sample	0.0164319	0.0143509	0.0153914	-0.00208098	1.2	0.951	0.639	-0.183	627B1	FBgn0031384	CG4238
3	153	0.23	G09	sample	sample	0.0159833	0.0174129	0.0166981	0.00142961	0.924	1.22	-0.285	0.735	623B1	FBgn0025394	inc
3	55	0.22	C07	sample	sample	0.0163542	0.0170636	0.0167089	0.000709425	0.945	1.2	-0.205	0.654	623B1	FBgn0261395	Prosalpha3T
3	328	0.22	N16	lacz	lacz	0.0172982	0.0161787	0.0167385	-0.00111945	1	1.14	0	0.448	623B1	LacZ	LacZ
2	188	0.22	H20	sample	sample	0.02124	0.0116768	0.0164584	-0.00956317	1.22	0.931	0.671	-0.228	622B1	FBgn0028837	CSN6
5	99	0.22	E03	sample	sample	0.018559	0.0132242	0.0158916	-0.00533477	1.12	1	0.432	0	625B1	FBgn0000283	Cp190
7	323	0.21	N11	sample	sample	0.0189329	0.0118694	0.0154012	-0.00706344	1.38	0.786	1.219	-0.79	627B1	FBgn0033636	tou
3	160	0.21	G16	sample	sample	0.016881	0.0164499	0.0166655	-0.000431144	0.976	1.15	-0.091	0.511	623B1	FBgn0051528	CG31528
6	163	0.21	G19	sample	sample	0.0120927	0.0194175	0.0157551	0.00732476	0.775	1.39	-0.635	1.054	626B1	FBgn0285962	CG46338
6	194	0.21	I02	neg	neg	0.0197679	0.0122549	0.0160114	-0.00751304	1.27	0.878	0.749	-0.33	626B1	mCherry	mCherry
4	307	0.21	M19	sample	sample	0.0189229	0.0143429	0.0166329	-0.00457996	1.13	0.983	0.485	-0.066	624B1	FBgn0035283	CG12024
2	304	0.21	M16	sample	sample	0.0197393	0.0125578	0.0161486	-0.00718146	1.14	1	0.412	0.003	622B1	FBgn0040754	CG17059
2	176	0.21	H08	sample	sample	0.0161586	0.0149153	0.015537	-0.00124339	0.931	1.19	-0.205	0.619	622B1	FBgn0037481	MAGE
3	180	0.2	H12	sample	sample	0.0249909	0.00883281	0.0169119	-0.0161581	1.44	0.62	1.665	-1.261	623B1	FBgn0027363	Stam
3	173	0.2	H05	sample	sample	0.0173502	0.0159396	0.0166449	-0.00141056	1	1.12	0.011	0.392	623B1	FBgn0037241	CG14646
5	226	0.2	J10	sample	sample	0.0164234	0.0147206	0.015572	-0.00170272	0.99	1.11	-0.035	0.428	625B1	FBgn0030684	CG8260
6	65	0.2	C17	sample	sample	0.0158343	0.0157824	0.0158084	-5.19e-05	1.01	1.13	0.04	0.352	626B1	FBgn0036450	Tdrd3
5	156	0.19	G12	sample	sample	0.0208333	0.0113355	0.0160844	-0.00949787	1.26	0.857	0.93	-0.54	625B1	FBgn0036660	CG13025
1	310	0.19	M22	sample	sample	0.020185	0.0132521	0.0167186	-0.00693288	1.08	1.02	0.3	0.08	621B1	FBgn0061469	Ube3a
1	148	0.19	G04	sample	sample	0.0182685	0.0147493	0.0165089	-0.00351921	0.979	1.14	-0.078	0.457	621B1	FBgn0033738	DUBAI
4	129	0.19	F09	sample	sample	0.0209517	0.012476	0.0167139	-0.0084757	1.25	0.855	0.941	-0.569	624B1	FBgn0086129	snama
3	306	0.18	M18	sample	sample	0.017819	0.0153444	0.0165817	-0.00247453	1.03	1.08	0.112	0.254	623B1	FBgn0030120	CG17440
4	262	0.18	K22	sample	sample	0.0202132	0.0130463	0.0166297	-0.00716684	1.21	0.894	0.775	-0.415	624B1	FBgn0035402	Usp5
7	222	0.18	J06	sample	sample	0.0157914	0.0145599	0.0151757	-0.00123151	1.15	0.964	0.49	-0.131	627B1	FBgn0029911	CG14435
5	77	0.18	D05	sample	sample	0.0162659	0.0147157	0.0154908	-0.00155019	0.981	1.11	-0.069	0.427	625B1	FBgn0024973	CG2701
7	153	0.18	G09	sample	sample	0.0103259	0.0197348	0.0150304	0.0094089	0.755	1.31	-0.78	1.136	627B1	FBgn0283521	lola
4	103	0.18	E07	sample	sample	0.0152091	0.0172071	0.0162081	0.00199802	0.907	1.18	-0.349	0.705	624B1	FBgn0040754	CG17059
5	300	0.18	M12	sample	sample	0.0146115	0.0159713	0.0152914	0.00135977	0.881	1.21	-0.431	0.786	625B1	FBgn0026598	Apc2
3	51	0.17	C03	lacz	lacz	0.0214286	0.0119112	0.0166699	-0.00951736	1.24	0.836	0.894	-0.545	623B1	LacZ	LacZ
1	317	0.17	N05	sample	sample	0.0134983	0.0183651	0.0159317	0.00486683	0.723	1.42	-1.019	1.367	621B1	FBgn0013717	not
4	322	0.17	N10	sample	sample	0.0174542	0.0152979	0.0163761	-0.00215633	1.04	1.05	0.155	0.191	624B1	FBgn0010300	brat
5	161	0.17	G17	sample	sample	0.0151408	0.0155189	0.0153299	0.000378069	0.913	1.17	-0.315	0.657	625B1	FBgn0263667	Lpt
3	77	0.17	D05	sample	sample	0.0181257	0.0149307	0.0165282	-0.00319504	1.05	1.05	0.179	0.158	623B1	FBgn0027363	Stam
2	251	0.17	K11	sample	sample	0.0149087	0.0154278	0.0151682	0.000519086	0.859	1.23	-0.421	0.753	622B1	FBgn0043002	Chrac-14
6	123	0.17	F03	sample	sample	0.013369	0.0177656	0.0155673	0.00439665	0.856	1.27	-0.405	0.735	626B1	FBgn0061469	Ube3a
3	155	0.17	G11	sample	sample	0.0153784	0.0174603	0.0164194	0.00208193	0.889	1.22	-0.416	0.746	623B1	FBgn0029703	CG12692
7	99	0.16	E03	sample	sample	0.0111343	0.0188482	0.0149912	0.00771386	0.814	1.25	-0.592	0.919	627B1	FBgn0030600	hiw
7	156	0.16	G12	sample	sample	0.0190579	0.0113154	0.0151867	-0.00774248	1.39	0.75	1.248	-0.926	627B1	FBgn0036666	TSG101
2	197	0.16	I05	sample	sample	0.0222772	0.0105303	0.0164038	-0.011747	1.28	0.839	0.85	-0.528	622B1	FBgn0031384	CG4238
5	278	0.16	L14	sample	sample	0.0162542	0.0145937	0.0154239	-0.00166046	0.98	1.1	-0.072	0.392	625B1	FBgn0015589	Apc
7	163	0.16	G19	sample	sample	0.0110331	0.0189061	0.0149696	0.00787305	0.806	1.25	-0.615	0.933	627B1	FBgn0028467	CG11070
3	222	0.16	J06	sample	sample	0.014359	0.0183362	0.0163476	0.00397719	0.83	1.29	-0.637	0.95	623B1	FBgn0037742	Rpt3R
7	161	0.15	G17	sample	sample	0.012004	0.0179496	0.0149768	0.0059456	0.877	1.19	-0.39	0.699	627B1	FBgn0034706	CG11275
4	58	0.15	C10	sample	sample	0.016399	0.0160315	0.0162153	-0.000367585	0.978	1.1	-0.082	0.389	624B1	FBgn0283521	lola
5	53	0.15	C05	sample	sample	0.0171898	0.0138191	0.0155045	-0.00337074	1.04	1.04	0.133	0.17	625B1	FBgn0035106	rno
3	250	0.15	K10	sample	sample	0.020214	0.0128355	0.0165248	-0.00737856	1.17	0.901	0.631	-0.33	623B1	FBgn0260866	dnr1
2	290	0.15	M02	neg	neg	0.0193257	0.0123952	0.0158604	-0.00693047	1.11	0.988	0.341	-0.04	622B1	mCherry	mCherry
4	162	0.15	G18	sample	sample	0.0184271	0.0143175	0.0163723	-0.00410958	1.1	0.981	0.374	-0.073	624B1	FBgn0037538	CG3223
6	172	0.14	H04	sample	sample	0.0182232	0.0130003	0.0156118	-0.00522289	1.17	0.931	0.471	-0.186	626B1	FBgn0037705	mura
6	105	0.14	E09	sample	sample	0.0176314	0.0135314	0.0155814	-0.00410005	1.13	0.969	0.364	-0.084	626B1	FBgn0052479	Usp10
4	134	0.14	F14	sample	sample	0.0129171	0.0188373	0.0158772	0.00592017	0.771	1.29	-0.864	1.144	624B1	FBgn0038385	Fbxl7
1	179	0.14	H11	sample	sample	0.0185283	0.0141509	0.0163396	-0.00437738	0.993	1.09	-0.027	0.307	621B1	FBgn0037241	CG14646
4	327	0.14	N15	sample	sample	0.0165925	0.0157658	0.0161791	-0.000826707	0.99	1.08	-0.038	0.317	624B1	FBgn0261396	Rpn3
7	172	0.14	H04	sample	sample	0.0166486	0.0134025	0.0150255	-0.00324606	1.22	0.888	0.689	-0.415	627B1	FBgn0037944	CG6923
2	62	0.14	C14	sample	sample	0.0229397	0.00990854	0.0164241	-0.0130311	1.32	0.79	0.964	-0.691	622B1	FBgn0024956	Mat1
6	88	0.14	D16	sample	sample	0.0165611	0.01448	0.0155206	-0.00208109	1.06	1.04	0.171	0.1	626B1	FBgn0028685	Rpt4
2	321	0.13	N09	sample	sample	0.0134341	0.0161411	0.0147876	0.00270705	0.774	1.29	-0.675	0.94	622B1	FBgn0035483	Mul1
7	117	0.13	E21	lacz	lacz	0.0181324	0.0119489	0.0150406	-0.00618346	1.33	0.791	1.033	-0.771	627B1	LacZ	LacZ
1	154	0.13	G10	sample	sample	0.0156726	0.0163178	0.0159952	0.000645227	0.84	1.26	-0.59	0.852	621B1	FBgn0034113	CG8060
4	299	0.13	M11	sample	sample	0.0173876	0.0150301	0.0162088	-0.00235756	1.04	1.03	0.14	0.119	624B1	FBgn0010602	lwr
3	270	0.12	L06	sample	sample	0.0137139	0.0186615	0.0161877	0.00494766	0.793	1.31	-0.776	1.026	623B1	FBgn0023395	Chd3
7	228	0.12	J12	lacz	lacz	0.0137042	0.016055	0.0148796	0.00235089	1	1.06	0.005	0.235	627B1	LacZ	LacZ
7	284	0.12	L20	sample	sample	0.0193492	0.0106853	0.0150172	-0.00866383	1.41	0.708	1.316	-1.08	627B1	Water	Water
5	200	0.12	I08	lacz	lacz	0.0193816	0.0119003	0.015641	-0.0074813	1.17	0.9	0.612	-0.379	625B1	LacZ	LacZ
6	103	0.12	E07	sample	sample	0.0169903	0.0138705	0.0154304	-0.00311975	1.09	0.993	0.248	-0.018	626B1	FBgn0031474	CG2991
1	131	0.12	F11	sample	sample	0.0216267	0.0115284	0.0165776	-0.0100983	1.16	0.891	0.584	-0.353	621B1	FBgn0046301	CG7148
6	139	0.11	F19	sample	sample	0.0133662	0.017192	0.0152791	0.00382582	0.856	1.23	-0.405	0.624	626B1	FBgn0026206	mei-P26
3	282	0.11	L18	sample	sample	0.0134228	0.0187838	0.0161033	0.00536101	0.776	1.32	-0.839	1.054	623B1	FBgn0266282	jnj
3	158	0.11	G14	sample	sample	0.0128253	0.019337	0.0160812	0.00651167	0.741	1.36	-0.969	1.183	623B1	FBgn0052110	CG32110
6	235	0.11	J19	sample	sample	0.0179704	0.01287	0.0154202	-0.00510039	1.15	0.922	0.425	-0.211	626B1	FBgn0003941	RpL40
4	183	0.11	H15	sample	sample	0.0184783	0.013952	0.0162151	-0.00452628	1.1	0.956	0.385	-0.172	624B1	FBgn0031773	Fbw5
1	249	0.11	K09	sample	sample	0.0223409	0.0109023	0.0166216	-0.0114387	1.2	0.843	0.724	-0.511	621B1	FBgn0032216	Usp14
6	291	0.11	M03	sample	sample	0.00957854	0.0206945	0.0151365	0.0111159	0.614	1.48	-1.088	1.301	626B1	FBgn0020257	Ppa
3	331	0.11	N19	sample	sample	0.0184758	0.0140704	0.0162731	-0.0044054	1.07	0.987	0.255	-0.043	623B1	FBgn0050357	CG30357
6	61	0.11	C13	sample	sample	0.020014	0.0109514	0.0154827	-0.00906264	1.28	0.784	0.794	-0.582	626B1	FBgn0035903	CG6765
3	147	0.1	G03	sample	sample	0.0136431	0.018538	0.0160905	0.00489488	0.789	1.3	-0.792	0.997	623B1	FBgn0039498	CG17991
5	129	0.1	F09	sample	sample	0.0165945	0.0139294	0.0152619	-0.00266513	1	1.05	0.002	0.202	625B1	FBgn0038202	CG12402
2	236	0.1	J20	sample	sample	0.0107422	0.0176692	0.0142057	0.00692699	0.619	1.41	-1.139	1.34	622B1	FBgn0039025	Usp12-46
7	320	0.1	N08	sample	sample	0.0141509	0.0154454	0.0147982	0.00129446	1.03	1.02	0.109	0.085	627B1	FBgn0032348	CG4751
1	334	0.1	N22	thread	thread	0.0203488	0.0123762	0.0163625	-0.0079726	1.09	0.957	0.332	-0.14	621B1	Thread	Thread
7	308	0.09	M20	sample	sample	0.0168675	0.0128493	0.0148584	-0.00401813	1.23	0.851	0.74	-0.55	627B1	FBgn0052350	Vps11
5	154	0.09	G10	sample	sample	0.0156908	0.0145615	0.0151261	-0.00112931	0.946	1.1	-0.195	0.383	625B1	FBgn0033738	DUBAI
2	220	0.09	J04	sample	sample	0.0215243	0.0105125	0.0160184	-0.0110119	1.24	0.838	0.72	-0.533	622B1	FBgn0262517	Ltn1
5	160	0.09	G16	sample	sample	0.0171429	0.0134483	0.0152956	-0.00369458	1.03	1.02	0.122	0.064	625B1	FBgn0261112	APP-BP1
5	302	0.09	M14	sample	sample	0.0177225	0.0130039	0.0153632	-0.00471857	1.07	0.983	0.249	-0.063	625B1	FBgn0003330	Sce
1	107	0.09	E11	sample	sample	0.0204644	0.0122549	0.0163596	-0.00820948	1.1	0.948	0.355	-0.171	621B1	FBgn0032401	Plzf
6	118	0.09	E22	sample	sample	0.0177408	0.0129096	0.0153252	-0.00483114	1.14	0.925	0.384	-0.204	626B1	FBgn0031857	LUBEL
1	300	0.09	M12	sample	sample	0.0183697	0.0138748	0.0161222	-0.0044949	0.984	1.07	-0.058	0.237	621B1	FBgn0034418	CG15118
7	100	0.09	E04	sample	sample	0.0147854	0.0147665	0.014776	-1.89e-05	1.08	0.978	0.256	-0.081	627B1	FBgn0035237	CG13917
2	152	0.09	G08	sample	sample	0.0146098	0.0150215	0.0148156	0.000411694	0.842	1.2	-0.472	0.647	622B1	FBgn0034842	Prosbeta5R1
6	98	0.09	E02	neg	neg	0.0127857	0.0175038	0.0151448	0.00471806	0.819	1.25	-0.51	0.684	626B1	mCherry	mCherry
7	75	0.09	D03	sample	sample	0.0152646	0.0142907	0.0147776	-0.000973893	1.12	0.947	0.367	-0.197	627B1	FBgn0035059	CG3894
7	322	0.08	N10	sample	sample	0.0120923	0.0172831	0.0146877	0.00519076	0.884	1.14	-0.369	0.535	627B1	FBgn0042182	CG18749
5	61	0.08	C13	sample	sample	0.0169859	0.0134868	0.0152364	-0.00349906	1.02	1.02	0.088	0.075	625B1	FBgn0015247	Diap2
3	259	0.08	K19	sample	sample	0.022737	0.00989011	0.0163136	-0.0128469	1.31	0.694	1.177	-1.015	623B1	FBgn0030417	CG15725
7	299	0.08	M11	sample	sample	0.00954198	0.0196798	0.0146109	0.0101378	0.697	1.3	-0.962	1.122	627B1	FBgn0000542	ec
2	127	0.08	F07	sample	sample	0.0153846	0.014433	0.0149088	-0.000951626	0.887	1.15	-0.339	0.493	622B1	FBgn0035232	CG12099
4	181	0.08	H13	sample	sample	0.02	0.0124579	0.016229	-0.00754209	1.19	0.854	0.727	-0.574	624B1	FBgn0002791	mr
5	310	0.08	M22	sample	sample	0.0158935	0.0142799	0.0150867	-0.00161359	0.958	1.08	-0.151	0.302	625B1	FBgn0026316	Ubc10
4	334	0.07	N22	thread	thread	0.0349127	0	0.0174564	-0.0349127	2.08	0	4.076	-3.929	624B1	Thread	Thread
6	117	0.07	E21	lacz	lacz	0.0159222	0.0144284	0.0151753	-0.00149375	1.02	1.03	0.056	0.09	626B1	LacZ	LacZ
2	328	0.07	N16	lacz	lacz	0.0140112	0.0153022	0.0146567	0.00129101	0.808	1.22	-0.576	0.721	622B1	LacZ	LacZ
2	109	0.07	E13	sample	sample	0.0225891	0.0096463	0.0161177	-0.0129428	1.3	0.769	0.904	-0.759	622B1	FBgn0032054	Uba4
2	51	0.07	C03	lacz	lacz	0.0208054	0.0108108	0.0158081	-0.00999456	1.2	0.862	0.596	-0.455	622B1	LacZ	LacZ
5	98	0.07	E02	neg	neg	0.0181282	0.0125294	0.0153288	-0.0055988	1.09	0.947	0.338	-0.199	625B1	mCherry	mCherry
6	226	0.07	J10	sample	sample	0.0121472	0.0179036	0.0150254	0.00575645	0.778	1.28	-0.625	0.762	626B1	FBgn0015283	Rpn10
3	197	0.07	I05	sample	sample	0.0183299	0.0138648	0.0160974	-0.00446512	1.06	0.973	0.223	-0.09	623B1	FBgn0015589	Apc
3	118	0.07	E22	sample	sample	0.0225701	0.00991792	0.016244	-0.0126522	1.3	0.696	1.141	-1.009	623B1	FBgn0264325	Atg6
5	269	0.06	L05	sample	sample	0.0164204	0.0137952	0.0151078	-0.00262514	0.99	1.04	-0.036	0.163	625B1	FBgn0034704	CG6758
7	302	0.06	M14	sample	sample	0.0121136	0.0170877	0.0146006	0.00497405	0.885	1.13	-0.364	0.488	627B1	FBgn0020279	lig
2	320	0.06	N08	sample	sample	0.0225243	0.00960512	0.0160647	-0.0129191	1.3	0.765	0.892	-0.77	622B1	FBgn0042182	CG18749
7	198	0.06	I06	sample	sample	0.0160574	0.0133377	0.0146975	-0.00271973	1.17	0.883	0.552	-0.431	627B1	FBgn0038339	CG6118
1	190	0.06	H22	sample	sample	0.0202559	0.0121644	0.0162101	-0.00809143	1.09	0.941	0.313	-0.193	621B1	FBgn0031057	Ubqn
3	261	0.06	K21	sample	sample	0.0163559	0.015645	0.0160004	-0.000710949	0.945	1.1	-0.204	0.324	623B1	FBgn0030577	CG5334
5	101	0.06	E05	sample	sample	0.0168126	0.0134647	0.0151387	-0.00334791	1.01	1.02	0.05	0.069	625B1	FBgn0038016	MBD-R2
1	332	0.06	N20	sample	sample	0.01473	0.0164854	0.0156077	0.00175549	0.789	1.27	-0.776	0.894	621B1	FBgn0027603	Ulp1
6	185	0.06	H17	sample	sample	0.0189145	0.0114787	0.0151966	-0.00743574	1.21	0.822	0.595	-0.48	626B1	FBgn0032596	Prosbeta4
2	231	0.06	J15	sample	sample	0.0184332	0.012272	0.0153526	-0.00616121	1.06	0.978	0.187	-0.072	622B1	FBgn0036224	Rpt4R
6	156	0.05	G12	sample	sample	0.0150348	0.0150706	0.0150527	3.58e-05	0.963	1.08	-0.104	0.214	626B1	FBgn0259174	Nedd4
6	56	0.05	C08	sample	sample	0.0220398	0.00849022	0.015265	-0.0135495	1.41	0.608	1.159	-1.058	626B1	FBgn0039343	CG5111
6	252	0.05	K12	sample	sample	0.0118705	0.0179451	0.0149078	0.00607461	0.76	1.29	-0.675	0.77	626B1	FBgn0033266	Socs44A
4	226	0.05	J10	sample	sample	0.019767	0.0124346	0.0161008	-0.00733248	1.18	0.852	0.674	-0.58	624B1	FBgn0283451	br
2	203	0.04	I11	sample	sample	0.0154739	0.0141253	0.0147996	-0.00134857	0.892	1.13	-0.323	0.413	622B1	FBgn0031999	CG8419
3	202	0.04	I10	sample	sample	0.0206897	0.0114815	0.0160856	-0.00920817	1.2	0.806	0.734	-0.645	623B1	FBgn0051742	Prosbeta5R2
6	62	0.04	C14	sample	sample	0.0135837	0.0163138	0.0149487	0.00273008	0.87	1.17	-0.366	0.454	626B1	FBgn0004391	shtd
6	275	0.04	L11	sample	sample	0.0157288	0.0142857	0.0150072	-0.00144305	1.01	1.02	0.021	0.062	626B1	FBgn0037481	MAGE
3	56	0.04	C08	sample	sample	0.0191109	0.0129228	0.0160169	-0.00618808	1.1	0.907	0.392	-0.31	623B1	FBgn0030915	CG6179
4	105	0.04	E09	sample	sample	0.0176331	0.0141672	0.0159002	-0.00346585	1.05	0.971	0.195	-0.114	624B1	FBgn0043458	CG12084
1	80	0.04	D08	sample	sample	0.0195517	0.0125461	0.0160489	-0.00700561	1.05	0.97	0.175	-0.097	621B1	FBgn0039150	CG13605
4	142	0.04	F22	sample	sample	0.0160499	0.0154567	0.0157533	-0.000593259	0.957	1.06	-0.16	0.234	624B1	FBgn0010300	brat
3	186	0.03	H18	sample	sample	0.022017	0.010162	0.0160895	-0.0118551	1.27	0.713	1.021	-0.952	623B1	FBgn0036224	Rpt4R
1	235	0.03	J19	sample	sample	0.0211848	0.0112323	0.0162086	-0.00995243	1.13	0.869	0.497	-0.428	621B1	FBgn0262871	lute
7	80	0.03	D08	sample	sample	0.0146179	0.0144881	0.014553	-0.000129853	1.07	0.96	0.217	-0.149	627B1	FBgn0034312	CG10916
6	315	0.03	N03	sample	sample	0.0169875	0.0130152	0.0150014	-0.00397236	1.09	0.932	0.248	-0.183	626B1	FBgn0041184	Socs36E
4	295	0.03	M07	sample	sample	0.0157938	0.0156195	0.0157067	-0.000174395	0.942	1.07	-0.218	0.278	624B1	FBgn0264339	CG43795
2	252	0.03	K12	sample	sample	0.0156397	0.0138889	0.0147643	-0.00175077	0.901	1.11	-0.295	0.351	622B1	FBgn0283521	lola
2	271	0.03	L07	sample	sample	0.0215467	0.00998521	0.015766	-0.0115615	1.24	0.796	0.724	-0.671	622B1	FBgn0035405	CG15812
1	272	0.02	L08	sample	sample	0.0132685	0.0173432	0.0153058	0.00407471	0.711	1.34	-1.064	1.11	621B1	FBgn0028476	Usp1
3	283	0.02	L19	sample	sample	0.0121951	0.0191923	0.0156937	0.0069972	0.705	1.35	-1.105	1.149	623B1	FBgn0086758	chinmo
5	194	0.02	I02	neg	neg	0.015102	0.0145085	0.0148053	-0.000593517	0.911	1.1	-0.324	0.367	625B1	mCherry	mCherry
1	195	0.02	I03	sample	sample	0.0197183	0.0122499	0.0159841	-0.00746841	1.06	0.947	0.208	-0.172	621B1	FBgn0031443	Prosbeta4R2
4	275	0.02	L11	sample	sample	0.0152229	0.016	0.0156115	0.000777093	0.908	1.1	-0.346	0.38	624B1	FBgn0037018	CG4042
2	63	0.02	C15	sample	sample	0.0216929	0.00981105	0.015752	-0.0118818	1.25	0.782	0.749	-0.716	622B1	FBgn0032208	Ufd4
2	201	0.02	I09	sample	sample	0.013583	0.0151515	0.0143672	0.00156855	0.783	1.21	-0.649	0.681	622B1	FBgn0031816	Rchy1
6	107	0.01	E11	sample	sample	0.0134969	0.0160671	0.014782	0.00257013	0.864	1.15	-0.382	0.407	626B1	FBgn0266717	Bruce
3	141	0.01	F21	sample	sample	0.0183611	0.0133681	0.0158646	-0.00499299	1.06	0.938	0.23	-0.206	623B1	FBgn0261823	Asx
4	140	0.01	F20	sample	sample	0.0154976	0.0157288	0.0156132	0.000231213	0.924	1.08	-0.284	0.307	624B1	FBgn0027603	Ulp1
7	305	0.01	M17	sample	sample	0.01514	0.0138026	0.0144713	-0.00133742	1.11	0.914	0.338	-0.317	627B1	FBgn0037442	godzilla
6	220	0.01	J04	sample	sample	0.0176956	0.0121317	0.0149137	-0.00556392	1.13	0.869	0.376	-0.354	626B1	FBgn0029822	CG12236
2	198	0.01	I06	sample	sample	0.0220472	0.00953079	0.015789	-0.0125165	1.27	0.76	0.81	-0.79	622B1	FBgn0025186	ari-2
4	249	0.01	K09	sample	sample	0.0123294	0.0183621	0.0153457	0.00603273	0.735	1.26	-0.996	1.016	624B1	FBgn0033609	Fbl6
4	132	0.01	F12	sample	sample	0.014503	0.0165447	0.0155239	0.0020417	0.865	1.13	-0.508	0.527	624B1	FBgn0001086	fzy
3	164	0.01	G20	sample	sample	0.0185747	0.0131442	0.0158595	-0.00543044	1.07	0.922	0.276	-0.258	623B1	FBgn0030753	rngo
7	123	0.01	F03	sample	sample	0.00868113	0.0199021	0.0142916	0.011221	0.634	1.32	-1.162	1.177	627B1	FBgn0029824	CG3726
5	257	0.01	K17	sample	sample	0.020595	0.0102077	0.0154013	-0.0103873	1.24	0.772	0.878	-0.863	625B1	FBgn0003023	otu
3	203	0.01	I11	sample	sample	0.013508	0.0178261	0.015667	0.00431811	0.781	1.25	-0.821	0.831	623B1	FBgn0262699	fzr
1	234	0	J18	sample	sample	0.0167969	0.014428	0.0156125	-0.00236884	0.9	1.12	-0.368	0.376	621B1	FBgn0030555	Fbxl4
7	204	0	I12	sample	sample	0.0162125	0.0127202	0.0144663	-0.00349233	1.18	0.843	0.588	-0.582	627B1	FBgn0036666	TSG101
2	329	0	N17	sample	sample	0.0159318	0.0135002	0.014716	-0.00243166	0.918	1.08	-0.244	0.249	622B1	FBgn0036450	Tdrd3
5	228	0	J12	lacz	lacz	0.0203233	0.0103668	0.0153451	-0.0099565	1.23	0.784	0.818	-0.817	625B1	LacZ	LacZ
4	91	0	D19	sample	sample	0.0122549	0.0183457	0.0153003	0.00609077	0.731	1.26	-1.013	1.012	624B1	FBgn0051742	Prosbeta5R2
4	57	0	C09	sample	sample	0.0168822	0.0144834	0.0156828	-0.00239876	1.01	0.993	0.027	-0.028	624B1	FBgn0034109	CG7747
5	317	0	N05	sample	sample	0.0113493	0.0172107	0.01428	0.00586138	0.684	1.3	-1.145	1.141	625B1	FBgn0032208	Ufd4
6	90	0	D18	sample	sample	0.0203008	0.00955305	0.0149269	-0.0107477	1.3	0.684	0.846	-0.853	626B1	FBgn0028688	Rpn7
1	184	-0.01	H16	sample	sample	0.0173754	0.0138938	0.0156346	-0.00348156	0.931	1.07	-0.254	0.242	621B1	FBgn0052707	APC4
3	260	-0.01	K20	sample	sample	0.0168805	0.01458	0.0157303	-0.00230045	0.976	1.02	-0.091	0.076	623B1	FBgn0030305	Uba5
4	102	-0.01	E06	sample	sample	0.0187202	0.0128866	0.0158034	-0.00583362	1.12	0.883	0.439	-0.458	624B1	FBgn0030863	CG8188
3	113	-0.01	E17	sample	sample	0.0194465	0.0121521	0.0157993	-0.00729443	1.12	0.853	0.465	-0.489	623B1	FBgn0052676	stx
4	152	-0.01	G08	sample	sample	0.0168161	0.0144519	0.015634	-0.00236426	1	0.991	0.012	-0.037	624B1	FBgn0035107	mri
5	328	-0.01	N16	lacz	lacz	0.0142379	0.0149145	0.0145762	0.000676658	0.859	1.13	-0.513	0.484	625B1	LacZ	LacZ
1	279	-0.02	L15	sample	sample	0.0218182	0.0103321	0.0160751	-0.0114861	1.17	0.799	0.621	-0.654	621B1	FBgn0037760	FBXO11
5	100	-0.02	E04	sample	sample	0.0227704	0.00837696	0.0155737	-0.0143934	1.37	0.633	1.353	-1.387	625B1	FBgn0026428	HDAC6
7	205	-0.02	I13	sample	sample	0.00888099	0.0195005	0.0141908	0.0106195	0.649	1.29	-1.115	1.078	627B1	FBgn0043900	pygo
4	293	-0.02	M05	sample	sample	0.020358	0.0114491	0.0159036	-0.00890889	1.21	0.785	0.807	-0.846	624B1	FBgn0031652	jet
7	219	-0.02	J03	sample	sample	0.01411	0.0145167	0.0143133	0.000406676	1.03	0.962	0.099	-0.142	627B1	FBgn0039554	CG5003
3	182	-0.02	H14	sample	sample	0.0156807	0.0155592	0.0156199	-0.000121527	0.906	1.09	-0.351	0.304	623B1	FBgn0003380	Sh
2	308	-0.03	M20	sample	sample	0.0184758	0.0116105	0.0150431	-0.00686526	1.06	0.925	0.194	-0.245	622B1	FBgn0040294	POSH
5	258	-0.03	K18	sample	sample	0.0142582	0.0148198	0.014539	0.000561616	0.86	1.12	-0.509	0.457	625B1	FBgn0267384	Ubc7
5	102	-0.03	E06	sample	sample	0.019788	0.010589	0.0151885	-0.00919897	1.19	0.801	0.701	-0.754	625B1	FBgn0028372	isopeptidase-T-3
6	256	-0.03	K16	sample	sample	0.0153584	0.0139092	0.0146338	-0.00144914	0.984	0.996	-0.046	-0.011	626B1	FBgn0005624	Psc
6	150	-0.03	G06	sample	sample	0.0189628	0.0105298	0.0147463	-0.00843307	1.21	0.754	0.604	-0.664	626B1	FBgn0036325	CG10752
5	146	-0.03	G02	neg	neg	0.0148917	0.0143018	0.0145968	-0.000589853	0.898	1.08	-0.37	0.308	625B1	mCherry	mCherry
5	252	-0.03	K12	sample	sample	0.0215285	0.00922099	0.0153748	-0.0123075	1.3	0.697	1.082	-1.145	625B1	FBgn0030228	BTBD9
6	104	-0.04	E08	sample	sample	0.0161481	0.0130766	0.0146124	-0.00307145	1.03	0.936	0.097	-0.171	626B1	FBgn0036980	RhoBTB
3	229	-0.04	J13	sample	sample	0.0195609	0.0117951	0.015678	-0.00776582	1.13	0.828	0.49	-0.572	623B1	FBgn0036398	upSET
5	245	-0.04	K05	sample	sample	0.0171797	0.0124795	0.0148296	-0.0047002	1.04	0.944	0.13	-0.213	625B1	FBgn0039530	Tusp
3	138	-0.04	F18	sample	sample	0.0157563	0.0153306	0.0155434	-0.000425737	0.911	1.08	-0.334	0.251	623B1	FBgn0035483	Mul1
5	104	-0.04	E08	sample	sample	0.0208611	0.00966011	0.0152606	-0.011201	1.26	0.73	0.936	-1.02	625B1	FBgn0034314	nopo
2	125	-0.04	F05	sample	sample	0.0138889	0.0145074	0.0141982	0.000618534	0.801	1.16	-0.597	0.513	622B1	FBgn0034546	CG13442
7	248	-0.04	K08	sample	sample	0.0140208	0.0144315	0.0142262	0.000410733	1.02	0.956	0.079	-0.163	627B1	FBgn0261119	Prp19
1	238	-0.04	J22	sample	sample	0.0184312	0.0127796	0.0156054	-0.00565165	0.987	0.988	-0.046	-0.039	621B1	FBgn0031119	CG1812
2	249	-0.04	K09	sample	sample	0.0179198	0.0118449	0.0148823	-0.00607481	1.03	0.944	0.098	-0.184	622B1	FBgn0031834	CG13766
7	130	-0.04	F10	sample	sample	0.0108438	0.0174285	0.0141361	0.0065847	0.793	1.15	-0.659	0.571	627B1	FBgn0024997	CG2681
2	194	-0.04	I02	neg	neg	0.0138133	0.014536	0.0141746	0.000722656	0.796	1.16	-0.61	0.52	622B1	mCherry	mCherry
2	285	-0.05	L21	sample	sample	0.0196921	0.0106589	0.0151755	-0.00903317	1.14	0.849	0.404	-0.494	622B1	FBgn0036703	CG7707
7	154	-0.05	G10	sample	sample	0.0133333	0.0150569	0.0141951	0.00172359	0.974	0.997	-0.081	-0.01	627B1	FBgn0002887	mus201
7	297	-0.05	M09	sample	sample	0.0107028	0.0175439	0.0141233	0.00684104	0.782	1.16	-0.692	0.599	627B1	FBgn0033828	CG17048
4	106	-0.05	E10	sample	sample	0.0134448	0.0170113	0.0152281	0.00356657	0.802	1.17	-0.745	0.652	624B1	FBgn0041184	Socs36E
6	306	-0.05	M18	sample	sample	0.0150916	0.0139638	0.0145277	-0.00112781	0.967	1	-0.094	0	626B1	FBgn0037659	Kdm2
1	209	-0.05	I17	sample	sample	0.0163723	0.0143355	0.0153539	-0.00203672	0.877	1.11	-0.452	0.353	621B1	FBgn0033179	p47
5	203	-0.05	I11	sample	sample	0.012966	0.0156421	0.014304	0.00267609	0.782	1.18	-0.791	0.692	625B1	FBgn0023143	Uba1
6	206	-0.05	I14	sample	sample	0.0134494	0.0154589	0.0144542	0.00200957	0.861	1.11	-0.39	0.289	626B1	FBgn0037344	CG2926
2	315	-0.05	N03	sample	sample	0.0296243	0.00405186	0.0168381	-0.0255724	1.71	0.323	2.117	-2.223	622B1	FBgn0034484	CG11044
5	224	-0.05	J08	sample	sample	0.0197393	0.0104336	0.0150865	-0.00930564	1.19	0.789	0.69	-0.798	625B1	FBgn0040230	dbo
3	179	-0.05	H11	sample	sample	0.0167689	0.0142807	0.0155248	-0.00248818	0.969	1	-0.115	0.006	623B1	FBgn0029824	CG3726
6	285	-0.05	L21	sample	sample	0.0163759	0.0126836	0.0145298	-0.00369236	1.05	0.908	0.138	-0.247	626B1	FBgn0029822	CG12236
6	221	-0.06	J05	sample	sample	0.0193524	0.00988794	0.0146202	-0.0094645	1.24	0.708	0.674	-0.788	626B1	FBgn0051687	CG31687
3	300	-0.06	M12	sample	sample	0.0177866	0.0133094	0.015548	-0.00447721	1.03	0.934	0.105	-0.22	623B1	FBgn0265356	tn
5	188	-0.06	H20	sample	sample	0.0143752	0.0144976	0.0144364	0.00012241	0.867	1.1	-0.483	0.364	625B1	FBgn0030420	CG12717
6	277	-0.06	L13	sample	sample	0.0136733	0.0151565	0.0144149	0.00148319	0.876	1.09	-0.35	0.231	626B1	FBgn0040230	dbo
6	134	-0.06	F14	sample	sample	0.0127119	0.0160407	0.0143763	0.00332882	0.814	1.15	-0.523	0.401	626B1	FBgn0002787	Rpn8
7	278	-0.06	L14	sample	sample	0.0125538	0.0156534	0.0141036	0.00309964	0.918	1.04	-0.262	0.136	627B1	FBgn0033886	Rpn13
3	291	-0.06	M03	sample	sample	0.0164591	0.0144811	0.0154701	-0.00197798	0.951	1.02	-0.182	0.053	623B1	FBgn0039504	CG14260
3	274	-0.06	L10	sample	sample	0.0180769	0.0129721	0.0155245	-0.00510477	1.04	0.91	0.168	-0.298	623B1	FBgn0043900	pygo
6	186	-0.07	H18	sample	sample	0.0157303	0.0131807	0.0144555	-0.00254962	1.01	0.944	0.021	-0.151	626B1	FBgn0028688	Rpn7
7	164	-0.07	G20	sample	sample	0.0115063	0.0166134	0.0140598	0.00510714	0.841	1.1	-0.505	0.371	627B1	FBgn0085405	CG34376
3	156	-0.07	G12	sample	sample	0.0201097	0.0110533	0.0155815	-0.00905637	1.16	0.775	0.608	-0.745	623B1	FBgn0261267	CG42615
2	296	-0.07	M08	sample	sample	0.0184748	0.0112782	0.0148765	-0.00719665	1.06	0.899	0.194	-0.332	622B1	FBgn0034863	SkpF
3	159	-0.07	G15	sample	sample	0.0127782	0.0178571	0.0153177	0.00507891	0.739	1.25	-0.979	0.839	623B1	FBgn0030015	CG10761
6	300	-0.07	M12	sample	sample	0.00972898	0.018711	0.01422	0.00898204	0.623	1.34	-1.061	0.918	626B1	FBgn0037758	CG9467
3	258	-0.07	K18	sample	sample	0.0169361	0.0139741	0.0154551	-0.00296201	0.979	0.98	-0.079	-0.065	623B1	FBgn0016756	Usp47
5	155	-0.07	G11	sample	sample	0.021542	0.00892562	0.0152338	-0.0126163	1.3	0.675	1.085	-1.23	625B1	FBgn0039025	Usp12-46
7	185	-0.07	H17	sample	sample	0.017154	0.0112108	0.0141824	-0.00594323	1.25	0.743	0.806	-0.952	627B1	FBgn0001301	kel
2	323	-0.08	N11	sample	sample	0.0142919	0.0139832	0.0141376	-0.000308681	0.824	1.11	-0.527	0.375	622B1	FBgn0035903	CG6765
1	208	-0.08	I16	sample	sample	0.018648	0.0123374	0.0154927	-0.00631057	0.999	0.954	-0.003	-0.15	621B1	FBgn0262593	Shab
2	211	-0.08	I19	sample	sample	0.018509	0.0111813	0.0148452	-0.00732766	1.07	0.891	0.2	-0.358	622B1	FBgn0028896	CG17329
7	54	-0.08	C06	sample	sample	0.0144441	0.013703	0.0140735	-0.000741076	1.06	0.908	0.177	-0.341	627B1	FBgn0034483	CG16894
1	162	-0.08	G18	sample	sample	0.0194495	0.0116618	0.0155557	-0.00778773	1.04	0.902	0.155	-0.32	621B1	FBgn0035601	Uev1A
3	90	-0.08	D18	sample	sample	0.0196305	0.0113597	0.0154951	-0.00827076	1.13	0.797	0.505	-0.673	623B1	FBgn0264712	CG1172
5	267	-0.08	L03	sample	sample	0.0171784	0.0121751	0.0146767	-0.00500331	1.04	0.921	0.13	-0.3	625B1	FBgn0038385	Fbxl7
3	125	-0.09	F05	sample	sample	0.0174893	0.0133333	0.0154113	-0.00415598	1.01	0.935	0.041	-0.214	623B1	FBgn0250785	vari
3	296	-0.09	M08	sample	sample	0.0162755	0.0144538	0.0153647	-0.00182177	0.941	1.01	-0.222	0.047	623B1	FBgn0031074	SkpE
4	272	-0.09	L08	sample	sample	0.0187449	0.0122832	0.0155141	-0.00646167	1.12	0.842	0.445	-0.621	624B1	FBgn0039773	CG2224
6	257	-0.09	K17	sample	sample	0.0137107	0.0148054	0.0142581	0.00109467	0.878	1.06	-0.343	0.163	626B1	FBgn0086129	snama
5	184	-0.09	H16	sample	sample	0.0161747	0.0128988	0.0145368	-0.00327584	0.975	0.975	-0.089	-0.093	625B1	FBgn0015321	Ubc4
4	283	-0.09	L19	sample	sample	0.0140845	0.016129	0.0151068	0.00204453	0.84	1.11	-0.602	0.415	624B1	FBgn0026738	CG7857
4	211	-0.09	I19	sample	sample	0.010534	0.019084	0.014809	0.00855001	0.628	1.31	-1.399	1.211	624B1	FBgn0030938	CG15047
7	259	-0.09	K19	sample	sample	0.0136472	0.0143603	0.0140038	0.000713094	0.997	0.951	-0.008	-0.18	627B1	FBgn0035232	CG12099
2	267	-0.09	L03	sample	sample	0.0232476	0.00793913	0.0155934	-0.0153085	1.34	0.633	1.017	-1.206	622B1	FBgn0028372	isopeptidase-T-3
6	228	-0.1	J12	lacz	lacz	0.0115416	0.0167761	0.0141589	0.00523444	0.739	1.2	-0.734	0.544	626B1	LacZ	LacZ
3	324	-0.1	N12	sample	sample	0.0152916	0.0153009	0.0152963	9.31e-06	0.884	1.07	-0.435	0.244	623B1	FBgn0026176	SkpB
7	330	-0.1	N18	sample	sample	0.0161725	0.0119474	0.01406	-0.00422508	1.18	0.791	0.578	-0.771	627B1	Water	Water
3	292	-0.1	M04	thread	thread	0.0201342	0.0107527	0.0154435	-0.00938154	1.16	0.754	0.614	-0.814	623B1	Thread	Thread
7	152	-0.1	G08	sample	sample	0.00938338	0.018345	0.0138642	0.00896167	0.686	1.22	-0.998	0.795	627B1	FBgn0002887	mus201
3	163	-0.1	G19	sample	sample	0.0190099	0.0117892	0.0153995	-0.00722072	1.1	0.827	0.37	-0.573	623B1	FBgn0030386	CG2574
3	198	-0.1	I06	sample	sample	0.0196704	0.0111663	0.0154183	-0.00850413	1.14	0.783	0.513	-0.718	623B1	FBgn0030869	Socs16D
4	237	-0.1	J21	sample	sample	0.0165476	0.0140056	0.0152766	-0.00254197	0.987	0.96	-0.049	-0.157	624B1	FBgn0038339	CG6118
1	308	-0.1	M20	sample	sample	0.021151	0.0101543	0.0156527	-0.0109967	1.13	0.785	0.49	-0.699	621B1	FBgn0035983	CG4080
6	51	-0.1	C03	lacz	lacz	0.0164803	0.012069	0.0142746	-0.00441132	1.06	0.864	0.156	-0.366	626B1	LacZ	LacZ
7	129	-0.11	F09	sample	sample	0.0106066	0.0171521	0.0138793	0.00654554	0.775	1.14	-0.714	0.503	627B1	FBgn0024956	Mat1
6	155	-0.11	G11	sample	sample	0.015596	0.0128857	0.0142409	-0.00271027	0.999	0.923	-0.003	-0.208	626B1	FBgn0032348	CG4751
3	231	-0.11	J15	sample	sample	0.0168324	0.0137761	0.0153042	-0.00305639	0.973	0.967	-0.101	-0.111	623B1	FBgn0034483	CG16894
2	112	-0.11	E16	sample	sample	0.0130409	0.0145651	0.013803	0.00152423	0.752	1.16	-0.743	0.528	622B1	FBgn0044020	Roc2
1	304	-0.11	M16	sample	sample	0.0158242	0.0142857	0.0150549	-0.00153846	0.848	1.1	-0.56	0.341	621B1	FBgn0041171	ago
2	165	-0.11	G21	sample	sample	0.0170358	0.0119131	0.0144744	-0.00512267	0.982	0.949	-0.054	-0.166	622B1	FBgn0001301	kel
7	280	-0.11	L16	sample	sample	0.0165868	0.0114379	0.0140124	-0.0051489	1.21	0.758	0.674	-0.896	627B1	FBgn0034542	Fem-1
1	176	-0.11	H08	sample	sample	0.0207065	0.010442	0.0155743	-0.0102644	1.11	0.807	0.402	-0.627	621B1	FBgn0039554	CG5003
1	278	-0.11	L14	sample	sample	0.0126535	0.0167464	0.0147	0.0040929	0.678	1.29	-1.185	0.96	621B1	FBgn0029879	APC7
7	257	-0.11	K17	sample	sample	0.0179682	0.0101106	0.0140394	-0.00785763	1.31	0.67	0.995	-1.221	627B1	FBgn0037659	Kdm2
3	207	-0.11	I15	sample	sample	0.0101143	0.0199629	0.0150386	0.00984852	0.585	1.4	-1.556	1.328	623B1	FBgn0003023	otu
7	79	-0.12	D07	sample	sample	0.014014	0.0138408	0.0139274	-0.000173184	1.02	0.917	0.077	-0.308	627B1	FBgn0032485	CG9426
5	177	-0.12	H09	sample	sample	0.0168224	0.0122164	0.0145194	-0.00460602	1.01	0.924	0.052	-0.288	625B1	FBgn0041171	ago
3	91	-0.12	D19	sample	sample	0.0192651	0.0114094	0.0153372	-0.00785568	1.11	0.8	0.426	-0.662	623B1	FBgn0026174	SkpD
4	70	-0.12	C22	sample	sample	0.0162461	0.0141343	0.0151902	-0.00211184	0.969	0.969	-0.116	-0.122	624B1	FBgn0030693	CG8974
2	283	-0.12	L19	sample	sample	0.0161522	0.0124161	0.0142841	-0.00373608	0.931	0.989	-0.206	-0.035	622B1	FBgn0263601	mib1
1	307	-0.12	M19	sample	sample	0.0195268	0.0112882	0.0154075	-0.00823867	1.05	0.873	0.17	-0.414	621B1	FBgn0033337	CG8272
7	158	-0.12	G14	sample	sample	0.0112219	0.016431	0.0138265	0.00520908	0.82	1.09	-0.571	0.327	627B1	FBgn0020279	lig
5	234	-0.12	J18	sample	sample	0.0182903	0.0110574	0.0146738	-0.0072329	1.1	0.836	0.373	-0.62	625B1	FBgn0029152	Mkrn1
1	102	-0.12	E06	sample	sample	0.015233	0.0146341	0.0149336	-0.000598829	0.816	1.13	-0.677	0.428	621B1	FBgn0263697	Uba3
6	280	-0.12	L16	sample	sample	0.0121999	0.0158616	0.0140307	0.00366165	0.781	1.14	-0.616	0.367	626B1	FBgn0028685	Rpt4
5	189	-0.13	H21	sample	sample	0.00861141	0.018444	0.0135277	0.00983259	0.519	1.39	-1.744	1.493	625B1	FBgn0013717	not
3	83	-0.13	D11	sample	sample	0.0209424	0.00978793	0.0153652	-0.0111545	1.21	0.687	0.789	-1.039	623B1	FBgn0263102	psq
3	284	-0.13	L20	sample	sample	0.0157013	0.014659	0.0151802	-0.00104231	0.908	1.03	-0.346	0.094	623B1	FBgn0003557	Su(dx)
7	139	-0.13	F19	sample	sample	0.0144728	0.0133151	0.013894	-0.00115765	1.06	0.882	0.184	-0.436	627B1	FBgn0027363	Stam
3	65	-0.13	C17	sample	sample	0.01611	0.0142704	0.0151902	-0.0018396	0.931	1	-0.258	0.004	623B1	FBgn0261931	CG42797
3	80	-0.13	D08	sample	sample	0.0161177	0.0142533	0.0151855	-0.00186441	0.932	1	-0.256	0	623B1	FBgn0000542	ec
5	106	-0.13	E10	sample	sample	0.015379	0.0132404	0.0143097	-0.00213856	0.927	1	-0.263	0.005	625B1	FBgn0030391	Rab40
6	260	-0.13	K20	sample	sample	0.0140541	0.0140707	0.0140624	1.66e-05	0.9	1.01	-0.281	0.021	626B1	FBgn0032956	Cul2
7	82	-0.13	D10	sample	sample	0.00959079	0.0179085	0.0137497	0.00831775	0.701	1.19	-0.95	0.689	627B1	FBgn0283451	br
6	249	-0.13	K09	sample	sample	0.0172535	0.0110405	0.014147	-0.00621304	1.11	0.791	0.296	-0.565	626B1	FBgn0037760	FBXO11
2	310	-0.14	M22	sample	sample	0.0161225	0.0123239	0.0142232	-0.00379859	0.929	0.982	-0.212	-0.059	622B1	FBgn0034366	Atg7
3	146	-0.14	G02	neg	neg	0.0166059	0.0137214	0.0151637	-0.0028845	0.96	0.963	-0.15	-0.124	623B1	mCherry	mCherry
5	250	-0.14	K10	sample	sample	0.01807	0.0111223	0.0145962	-0.00694763	1.09	0.841	0.325	-0.601	625B1	FBgn0031498	CG17260
1	118	-0.14	E22	sample	sample	0.0133571	0.0159889	0.014673	0.0026318	0.716	1.24	-1.046	0.769	621B1	FBgn0036005	pall
6	149	-0.14	G05	lacz	lacz	0.013615	0.0143466	0.0139808	0.000731623	0.872	1.03	-0.36	0.074	626B1	LacZ	LacZ
4	329	-0.14	N17	sample	sample	0.0167638	0.0135135	0.0151387	-0.00325034	1	0.926	0	-0.29	624B1	FBgn0283649	elgi
6	93	-0.15	D21	sample	sample	0.018695	0.00958466	0.0141398	-0.00911035	1.2	0.686	0.556	-0.847	626B1	FBgn0265623	Su(z)2
2	77	-0.15	D05	sample	sample	0.0147213	0.0131622	0.0139418	-0.00155912	0.849	1.05	-0.453	0.161	622B1	FBgn0034542	Fem-1
7	181	-0.15	H13	sample	sample	0.0143885	0.0132248	0.0138067	-0.00116367	1.05	0.876	0.164	-0.458	627B1	FBgn0036005	pall
3	126	-0.15	F06	sample	sample	0.0169312	0.0133285	0.0151299	-0.00360269	0.979	0.935	-0.08	-0.215	623B1	FBgn0032516	Ing5
7	268	-0.15	L04	sample	sample	0.0176162	0.0101488	0.0138825	-0.00746734	1.29	0.672	0.914	-1.212	627B1	FBgn0034113	CG8060
1	321	-0.15	N09	sample	sample	0.0135135	0.0157824	0.014648	0.00226889	0.724	1.22	-1.016	0.717	621B1	FBgn0037060	CG10508
6	153	-0.15	G09	sample	sample	0.012696	0.0151411	0.0139186	0.00244505	0.813	1.08	-0.526	0.228	626B1	FBgn0264442	ab
1	228	-0.15	J12	lacz	lacz	0.022981	0.00835841	0.0156697	-0.0146225	1.23	0.646	0.851	-1.151	621B1	LacZ	LacZ
7	184	-0.15	H16	sample	sample	0.0162293	0.0114491	0.0138392	-0.00478015	1.19	0.758	0.591	-0.893	627B1	FBgn0032516	Ing5
7	324	-0.15	N12	sample	sample	0.0160058	0.0116598	0.0138328	-0.00434601	1.17	0.772	0.54	-0.842	627B1	FBgn0000173	ben
6	322	-0.15	N10	sample	sample	0.0161943	0.0118421	0.0140182	-0.00435223	1.04	0.848	0.105	-0.41	626B1	FBgn0086134	Prosalpha2
2	317	-0.15	N05	sample	sample	0.0148774	0.0130063	0.0139418	-0.00187104	0.858	1.04	-0.426	0.12	622B1	FBgn0025525	bab2
5	131	-0.15	F11	sample	sample	0.0164518	0.0122478	0.0143498	-0.00420392	0.992	0.926	-0.029	-0.279	625B1	FBgn0039559	NSD
2	185	-0.16	H17	sample	sample	0.0193723	0.0100242	0.0146983	-0.00934814	1.12	0.799	0.349	-0.66	622B1	FBgn0036324	CG12520
7	116	-0.16	E20	sample	sample	0.0113296	0.0160445	0.013687	0.00471497	0.828	1.06	-0.546	0.232	627B1	FBgn0031119	CG1812
4	225	-0.16	J09	sample	sample	0.0158216	0.0141911	0.0150064	-0.00163054	0.944	0.973	-0.212	-0.107	624B1	FBgn0042182	CG18749
5	284	-0.16	L20	sample	sample	0.01671	0.0120091	0.0143595	-0.0047009	1.01	0.908	0.028	-0.348	625B1	FBgn0033337	CG8272
2	91	-0.16	D19	sample	sample	0.0109937	0.0154984	0.013246	0.00450476	0.634	1.24	-1.096	0.772	622B1	FBgn0036465	Rpn12R
3	70	-0.16	C22	sample	sample	0.0151829	0.0148098	0.0149964	-0.000373056	0.878	1.04	-0.458	0.129	623B1	FBgn0029943	Atg5
1	104	-0.16	E08	sample	sample	0.0216607	0.00928	0.0154703	-0.0123806	1.16	0.718	0.59	-0.919	621B1	FBgn0034061	Ufc1
7	101	-0.16	E05	sample	sample	0.0154259	0.0120981	0.013762	-0.00332783	1.13	0.801	0.405	-0.734	627B1	FBgn0003380	Sh
5	162	-0.17	G18	sample	sample	0.0138013	0.0141897	0.0139955	0.000388432	0.832	1.07	-0.608	0.276	625B1	FBgn0033352	PAN2
7	110	-0.17	E14	sample	sample	0.0115528	0.0157588	0.0136558	0.00420598	0.844	1.04	-0.495	0.162	627B1	FBgn0031528	CG15412
1	201	-0.17	I09	sample	sample	0.0186656	0.0116081	0.0151368	-0.00705755	1	0.898	0	-0.333	621B1	FBgn0031990	PAPLA1
6	310	-0.17	M22	sample	sample	0.0150817	0.0127119	0.0138968	-0.00236983	0.966	0.91	-0.096	-0.242	626B1	FBgn0052113	Vps13D
3	330	-0.17	N18	sample	sample	0.0206746	0.00964416	0.0151594	-0.0110305	1.2	0.677	0.731	-1.072	623B1	FBgn0024956	Mat1
6	147	-0.17	G03	sample	sample	0.0194393	0.00859402	0.0140166	-0.0108452	1.25	0.615	0.69	-1.038	626B1	FBgn0024232	gprs
6	303	-0.17	M15	sample	sample	0.0158014	0.0119836	0.0138925	-0.00381775	1.01	0.858	0.034	-0.383	626B1	FBgn0002791	mr
6	279	-0.18	L15	sample	sample	0.0136986	0.0139373	0.013818	0.000238652	0.877	0.998	-0.345	-0.005	626B1	FBgn0260934	par-1
1	261	-0.18	K21	sample	sample	0.0175012	0.0124514	0.0149763	-0.00504985	0.938	0.963	-0.23	-0.121	621B1	FBgn0033486	dmpd
2	155	-0.18	G11	sample	sample	0.01677	0.0115894	0.0141797	-0.00518056	0.967	0.924	-0.1	-0.251	622B1	FBgn0031961	CG7102
2	237	-0.18	J21	sample	sample	0.0142045	0.0132743	0.0137394	-0.000930209	0.819	1.06	-0.542	0.19	622B1	FBgn0259794	sinah
4	294	-0.18	M06	sample	sample	0.019767	0.0107667	0.0152669	-0.00900031	1.18	0.738	0.674	-1.029	624B1	FBgn0031450	Hrs
1	53	-0.18	C05	sample	sample	0.0183078	0.0117777	0.0150427	-0.00653007	0.981	0.911	-0.071	-0.291	621B1	FBgn0031474	CG2991
7	203	-0.18	I11	sample	sample	0.0150404	0.0123288	0.0136846	-0.00271158	1.1	0.817	0.315	-0.678	627B1	FBgn0036897	CG8786
3	310	-0.18	M22	sample	sample	0.0172997	0.0126921	0.0149959	-0.00460769	1	0.89	0	-0.363	623B1	FBgn0039788	Rpt6R
3	234	-0.18	J18	sample	sample	0.0174991	0.0125041	0.0150016	-0.00499497	1.01	0.877	0.043	-0.407	623B1	FBgn0030961	CG7058
5	259	-0.18	K19	sample	sample	0.0132207	0.0145114	0.0138661	0.00129074	0.797	1.1	-0.735	0.368	625B1	FBgn0026175	SkpC
7	293	-0.18	M05	sample	sample	0.00855337	0.0184514	0.0135024	0.00989803	0.625	1.22	-1.191	0.821	627B1	FBgn0004436	Ubc6
7	211	-0.19	I19	sample	sample	0.0158677	0.0115094	0.0136885	-0.00435828	1.16	0.762	0.507	-0.878	627B1	FBgn0034231	APC10
1	88	-0.19	D16	sample	sample	0.0170847	0.0126944	0.0148895	-0.00439031	0.915	0.982	-0.312	-0.06	621B1	FBgn0260970	Ubr3
5	286	-0.19	L22	sample	sample	0.0136577	0.0141543	0.013906	0.000496578	0.824	1.07	-0.64	0.266	625B1	FBgn0061469	Ube3a
1	187	-0.19	H19	sample	sample	0.0213415	0.00933881	0.0153401	-0.0120027	1.14	0.722	0.527	-0.904	621B1	FBgn0038475	Keap1
3	63	-0.19	C15	sample	sample	0.0146042	0.0151307	0.0148674	0.000526523	0.844	1.06	-0.584	0.204	623B1	FBgn0029877	CG17717
4	112	-0.19	E16	sample	sample	0.0118846	0.0172414	0.014563	0.00535683	0.709	1.18	-1.096	0.714	624B1	FBgn0037236	Skp2
1	140	-0.19	F20	sample	sample	0.0119607	0.0166667	0.0143137	0.00470597	0.641	1.29	-1.322	0.94	621B1	FBgn0030809	Ubr1
2	100	-0.19	E04	sample	sample	0.0175189	0.0109682	0.0142436	-0.00655071	1.01	0.874	0.029	-0.413	622B1	FBgn0032878	CG9316
7	186	-0.19	H18	sample	sample	0.0126388	0.0145161	0.0135775	0.00187729	0.924	0.962	-0.242	-0.142	627B1	Water	Water
2	110	-0.19	E14	sample	sample	0.0150957	0.0125483	0.013822	-0.00254747	0.87	1	-0.389	0	622B1	FBgn0053144	CG33144
4	156	-0.2	G12	sample	sample	0.0139616	0.0154758	0.0147187	0.00151419	0.833	1.06	-0.629	0.239	624B1	FBgn0003023	otu
5	183	-0.2	H15	sample	sample	0.0149533	0.0130823	0.0140178	-0.00187095	0.902	0.989	-0.356	-0.041	625B1	FBgn0029660	CG10801
5	134	-0.2	F14	sample	sample	0.0112835	0.0158573	0.0135704	0.00457379	0.68	1.2	-1.159	0.753	625B1	FBgn0053144	CG33144
2	146	-0.2	G02	neg	neg	0.0139326	0.013245	0.0135888	-0.000687551	0.803	1.06	-0.589	0.182	622B1	mCherry	mCherry
1	252	-0.2	K12	sample	sample	0.0175115	0.0122193	0.0148654	-0.00529223	0.938	0.945	-0.227	-0.18	621B1	FBgn0034396	CG15097
6	142	-0.2	F22	sample	sample	0.0125184	0.0147404	0.0136294	0.00222196	0.802	1.06	-0.558	0.15	626B1	FBgn0264493	rdx
6	87	-0.21	D15	sample	sample	0.0136157	0.0136986	0.0136572	8.29e-05	0.872	0.981	-0.36	-0.051	626B1	FBgn0264442	ab
5	175	-0.21	H07	sample	sample	0.0223231	0.00739496	0.014859	-0.0149282	1.35	0.559	1.256	-1.668	625B1	FBgn0031161	CG15445
5	141	-0.21	F21	sample	sample	0.0149878	0.013	0.0139939	-0.0019878	0.904	0.983	-0.349	-0.064	625B1	FBgn0037384	dgrn
4	82	-0.21	D10	sample	sample	0.0167504	0.0130548	0.0149026	-0.00369559	0.999	0.895	-0.003	-0.413	624B1	FBgn0035283	CG12024
2	225	-0.21	J09	sample	sample	0.014	0.0131531	0.0135765	-0.000846913	0.807	1.05	-0.578	0.158	622B1	FBgn0035479	CG14983
4	259	-0.21	K19	sample	sample	0.0168436	0.0129618	0.0149027	-0.00388188	1	0.888	0.018	-0.438	624B1	FBgn0050051	Tmem18
1	194	-0.21	I02	neg	neg	0.0148381	0.0142574	0.0145478	-0.000580704	0.795	1.1	-0.754	0.333	621B1	mCherry	mCherry
3	262	-0.21	K22	sample	sample	0.0176577	0.0121096	0.0148836	-0.00554803	1.02	0.85	0.077	-0.499	623B1	FBgn0033698	CG8858
3	112	-0.21	E16	sample	sample	0.0211516	0.00885269	0.0150021	-0.0122989	1.22	0.621	0.834	-1.257	623B1	FBgn0085290	CG34261
7	113	-0.21	E17	sample	sample	0.0084631	0.0183113	0.0133872	0.00984819	0.619	1.21	-1.212	0.787	627B1	FBgn0025186	ari-2
4	107	-0.21	E11	sample	sample	0.0204454	0.00993613	0.0151908	-0.0105093	1.22	0.681	0.827	-1.253	624B1	FBgn0030869	Socs16D
4	228	-0.22	J12	lacz	lacz	0.0133278	0.0158541	0.014591	0.00252636	0.795	1.09	-0.772	0.341	624B1	LacZ	LacZ
5	268	-0.22	L04	sample	sample	0.0149864	0.0129256	0.013956	-0.00206078	0.904	0.977	-0.349	-0.085	625B1	FBgn0037653	CG11982
3	181	-0.22	H13	sample	sample	0.0158311	0.0137424	0.0147868	-0.00208873	0.915	0.964	-0.318	-0.119	623B1	FBgn0029911	CG14435
2	234	-0.22	J18	sample	sample	0.0159004	0.0118304	0.0138654	-0.00407002	0.917	0.943	-0.25	-0.188	622B1	FBgn0263974	qin
6	165	-0.22	G21	sample	sample	0.0158263	0.0114983	0.0136623	-0.00432802	1.01	0.823	0.039	-0.477	626B1	FBgn0026598	Apc2
5	54	-0.22	C06	sample	sample	0.015861	0.012239	0.01405	-0.00362201	0.956	0.926	-0.158	-0.282	625B1	FBgn0034262	swi2
1	185	-0.22	H17	sample	sample	0.0166601	0.0127517	0.0147059	-0.00390838	0.893	0.986	-0.395	-0.046	621B1	FBgn0038296	CG6752
7	279	-0.22	L15	sample	sample	0.0126858	0.0142373	0.0134615	0.00155153	0.927	0.943	-0.232	-0.21	627B1	FBgn0033716	Den1
5	276	-0.22	L12	sample	sample	0.0175573	0.0109215	0.0142394	-0.00663575	1.06	0.826	0.213	-0.659	625B1	FBgn0029877	CG17717
1	165	-0.22	G21	sample	sample	0.0215969	0.00885312	0.015225	-0.0127437	1.16	0.685	0.578	-1.027	621B1	FBgn0023175	Prosalpha7
2	65	-0.23	C17	sample	sample	0.0195122	0.00939282	0.0144525	-0.0101194	1.12	0.749	0.373	-0.826	622B1	FBgn0032251	Nse4
1	305	-0.23	M17	sample	sample	0.0238474	0.00706714	0.0154573	-0.0167802	1.28	0.546	1.021	-1.476	621B1	FBgn0028687	Rpt1
2	86	-0.23	D14	sample	sample	0.0151569	0.012242	0.0136994	-0.00291481	0.874	0.976	-0.378	-0.08	622B1	FBgn0038125	CG8141
3	248	-0.23	K08	sample	sample	0.0136535	0.015674	0.0146637	0.0020205	0.789	1.1	-0.789	0.331	623B1	FBgn0030961	CG7058
3	318	-0.23	N06	sample	sample	0.0136452	0.0156775	0.0146614	0.00203227	0.789	1.1	-0.791	0.331	623B1	FBgn0000524	dx
7	125	-0.23	F05	sample	sample	0.00821636	0.018401	0.0133087	0.0101847	0.6	1.22	-1.269	0.809	627B1	FBgn0030945	Ing3
1	153	-0.23	G09	sample	sample	0.0176211	0.0119211	0.0147711	-0.00570001	0.944	0.922	-0.206	-0.255	621B1	FBgn0011230	poe
7	197	-0.23	I05	sample	sample	0.0109272	0.0158278	0.0133775	0.00490064	0.799	1.05	-0.64	0.179	627B1	FBgn0003380	Sh
6	234	-0.23	J18	sample	sample	0.0101049	0.0167141	0.0134095	0.00660915	0.647	1.2	-0.993	0.532	626B1	FBgn0028692	Rpn2
2	113	-0.23	E17	sample	sample	0.014102	0.0129218	0.0135119	-0.00118028	0.813	1.03	-0.56	0.098	622B1	FBgn0051721	Trim9
6	54	-0.23	C06	sample	sample	0.0156942	0.0114819	0.013588	-0.00421228	1.01	0.822	0.015	-0.48	626B1	FBgn0032485	CG9426
1	63	-0.23	C15	sample	sample	0.0196532	0.0103093	0.0149812	-0.0093439	1.05	0.797	0.195	-0.66	621B1	FBgn0032884	Pomp
5	91	-0.23	D19	sample	sample	0.0168131	0.0114132	0.0141132	-0.00539992	1.01	0.863	0.05	-0.518	625B1	FBgn0039214	puf
2	222	-0.24	J06	sample	sample	0.0177536	0.0104473	0.0141004	-0.00730635	1.02	0.833	0.07	-0.55	622B1	FBgn0029152	Mkrn1
2	307	-0.24	M19	sample	sample	0.0188101	0.00974279	0.0142765	-0.00906736	1.08	0.776	0.252	-0.734	622B1	FBgn0032596	Prosbeta4
5	190	-0.24	H22	sample	sample	0.0159696	0.0119986	0.0139841	-0.00397095	0.963	0.907	-0.134	-0.351	625B1	FBgn0029703	CG12692
5	305	-0.24	M17	sample	sample	0.0117851	0.0151966	0.0134908	0.00341147	0.711	1.15	-1.049	0.564	625B1	FBgn0035689	CG7376
7	148	-0.24	G04	sample	sample	0.0103377	0.0162842	0.013311	0.00594654	0.756	1.08	-0.777	0.291	627B1	FBgn0032377	CG14937
6	127	-0.24	F07	sample	sample	0.0178771	0.00933333	0.0136052	-0.00854376	1.15	0.668	0.408	-0.895	626B1	FBgn0050382	CG30382
4	234	-0.24	J18	sample	sample	0.0140066	0.0150754	0.014541	0.00106874	0.836	1.03	-0.619	0.131	624B1	FBgn0038839	Ktl
7	126	-0.25	F06	sample	sample	0.0138231	0.0129543	0.0133887	-0.000868765	1.01	0.858	0.033	-0.525	627B1	FBgn0034068	casp
6	101	-0.25	E05	sample	sample	0.0120567	0.0147197	0.0133882	0.00266296	0.772	1.05	-0.641	0.146	626B1	FBgn0016756	Usp47
2	141	-0.25	F21	sample	sample	0.0169039	0.0109375	0.0139207	-0.00596642	0.974	0.872	-0.077	-0.421	622B1	FBgn0036660	CG13025
6	233	-0.25	J17	sample	sample	0.0201545	0.00712736	0.0136409	-0.0130272	1.29	0.51	0.819	-1.322	626B1	FBgn0032596	Prosbeta4
7	221	-0.25	J05	sample	sample	0.0146958	0.0120836	0.0133897	-0.00261223	1.07	0.8	0.235	-0.738	627B1	FBgn0038296	CG6752
2	175	-0.25	H07	sample	sample	0.0111972	0.0146709	0.0129341	0.00347365	0.645	1.17	-1.061	0.555	622B1	FBgn0035380	CG9970
6	128	-0.25	F08	sample	sample	0.0118707	0.0148389	0.0133548	0.00296829	0.76	1.06	-0.675	0.169	626B1	FBgn0261394	Prosalpha3
5	299	-0.25	M11	sample	sample	0.0161231	0.0118072	0.0139651	-0.00431597	0.972	0.893	-0.101	-0.405	625B1	FBgn0036082	CG12362
3	257	-0.25	K17	sample	sample	0.0131234	0.0159555	0.0145394	0.00283211	0.759	1.12	-0.904	0.396	623B1	FBgn0030305	Uba5
4	320	-0.25	N08	sample	sample	0.0162572	0.0131181	0.0146876	-0.00313916	0.97	0.899	-0.114	-0.396	624B1	FBgn0037242	CG9855
2	205	-0.26	I13	sample	sample	0.0227591	0.00703325	0.0148962	-0.0157259	1.31	0.56	0.933	-1.443	622B1	FBgn0085395	Shawl
3	127	-0.26	F07	sample	sample	0.013369	0.0157086	0.0145388	0.00233957	0.773	1.1	-0.851	0.339	623B1	FBgn0053260	CG33260
7	107	-0.26	E11	sample	sample	0.0119658	0.0146228	0.0132943	0.00265699	0.875	0.969	-0.399	-0.116	627B1	FBgn0033828	CG17048
5	85	-0.26	D13	sample	sample	0.0129264	0.0142119	0.0135691	0.00128549	0.779	1.07	-0.8	0.283	625B1	FBgn0030514	CG9941
5	323	-0.26	N11	sample	sample	0.00929368	0.0169879	0.0131408	0.00769423	0.56	1.28	-1.594	1.077	625B1	FBgn0052110	CG32110
1	283	-0.26	L19	sample	sample	0.0160302	0.0129327	0.0144814	-0.0030975	0.859	1	-0.519	0	621B1	FBgn0038515	CG5823
2	230	-0.26	J14	sample	sample	0.0162029	0.0113049	0.0137539	-0.00489798	0.934	0.901	-0.198	-0.325	622B1	FBgn0264493	rdx
5	174	-0.26	H06	sample	sample	0.0173193	0.0108328	0.014076	-0.00648651	1.04	0.819	0.161	-0.684	625B1	FBgn0031664	CG8892
7	69	-0.26	C21	sample	sample	0.0146782	0.012	0.0133391	-0.00267821	1.07	0.795	0.231	-0.758	627B1	FBgn0264712	CG1172
6	99	-0.26	E03	sample	sample	0.0156128	0.0112283	0.0134206	-0.00438449	1	0.804	0	-0.529	626B1	FBgn0033337	CG8272
4	172	-0.26	H04	sample	sample	0.0190736	0.010697	0.0148853	-0.00837654	1.14	0.733	0.519	-1.048	624B1	FBgn0003942	RpS27A
5	148	-0.26	G04	sample	sample	0.0168701	0.0111536	0.0140118	-0.00571646	1.02	0.843	0.063	-0.592	625B1	FBgn0035455	CG10862
6	208	-0.27	I16	sample	sample	0.00839594	0.0179547	0.0131753	0.00955879	0.538	1.29	-1.302	0.771	626B1	FBgn0031759	lid
7	326	-0.27	N14	sample	sample	0.0118705	0.0146437	0.0132571	0.00277317	0.868	0.97	-0.421	-0.111	627B1	FBgn0033886	Rpn13
7	187	-0.27	H19	sample	sample	0.0112994	0.0151822	0.0132408	0.00388275	0.826	1.01	-0.553	0.021	627B1	FBgn0031990	PAPLA1
2	258	-0.27	K18	sample	sample	0.0118162	0.0141561	0.0129861	0.00233989	0.681	1.13	-0.954	0.421	622B1	FBgn0033886	Rpn13
3	136	-0.27	F16	sample	sample	0.017062	0.0121627	0.0146123	-0.00489933	0.986	0.853	-0.051	-0.486	623B1	FBgn0034636	twz
7	275	-0.27	L11	sample	sample	0.0136431	0.0129252	0.0132841	-0.000717898	0.997	0.856	-0.009	-0.532	627B1	FBgn0051721	Trim9
1	149	-0.27	G05	lacz	lacz	0.0171614	0.0119424	0.0145519	-0.00521901	0.919	0.923	-0.297	-0.249	621B1	LacZ	LacZ
7	238	-0.27	J22	sample	sample	0.0102916	0.0160772	0.0131844	0.00578558	0.752	1.06	-0.788	0.24	627B1	Water	Water
4	92	-0.28	D20	sample	sample	0.014782	0.0141605	0.0144712	-0.00062148	0.882	0.971	-0.445	-0.115	624B1	FBgn0038515	CG5823
7	136	-0.28	F16	sample	sample	0.0113485	0.0150082	0.0131783	0.00365969	0.829	0.994	-0.542	-0.022	627B1	FBgn0037242	CG9855
2	79	-0.28	D07	sample	sample	0.0167665	0.0107656	0.013766	-0.00600092	0.966	0.858	-0.1	-0.466	622B1	FBgn0035207	Herc4
3	304	-0.28	M16	sample	sample	0.0144124	0.0145025	0.0144575	9.01e-05	0.833	1.02	-0.625	0.058	623B1	FBgn0030366	Usp7
5	111	-0.29	E15	sample	sample	0.0104376	0.015917	0.0131773	0.00547938	0.629	1.2	-1.344	0.77	625B1	FBgn0034110	Atg9
7	285	-0.29	L21	sample	sample	0.012786	0.0135962	0.0131911	0.00081019	0.934	0.901	-0.208	-0.367	627B1	FBgn0034411	CG18605
4	257	-0.29	K17	sample	sample	0.016526	0.0126418	0.0145839	-0.0038842	0.986	0.867	-0.053	-0.524	624B1	FBgn0044020	Roc2
6	124	-0.29	F04	sample	sample	0.015775	0.0108197	0.0132974	-0.00495536	1.01	0.775	0.029	-0.608	626B1	FBgn0261823	Asx
4	149	-0.29	G05	lacz	lacz	0.0136865	0.0150058	0.0143462	0.00131924	0.816	1.03	-0.691	0.112	624B1	LacZ	LacZ
5	140	-0.29	F20	sample	sample	0.0147482	0.0125979	0.013673	-0.00215031	0.889	0.953	-0.401	-0.179	625B1	FBgn0031773	Fbw5
1	87	-0.29	D15	sample	sample	0.0191663	0.0102302	0.0146982	-0.00893609	1.03	0.791	0.099	-0.68	621B1	FBgn0037659	Kdm2
1	133	-0.29	F13	sample	sample	0.016129	0.0125953	0.0143622	-0.00353374	0.864	0.974	-0.5	-0.085	621B1	FBgn0037384	dgrn
2	303	-0.29	M15	sample	sample	0.0174204	0.0102597	0.0138401	-0.00716074	1	0.818	0.012	-0.599	622B1	FBgn0027052	STUB1
2	154	-0.29	G10	sample	sample	0.016035	0.0111622	0.0135986	-0.00487281	0.924	0.89	-0.227	-0.363	622B1	FBgn0035059	CG3894
5	290	-0.3	M02	neg	neg	0.0154534	0.0120256	0.0137395	-0.00342788	0.932	0.909	-0.247	-0.343	625B1	mCherry	mCherry
4	251	-0.3	K11	sample	sample	0.0136986	0.0149496	0.0143241	0.001251	0.817	1.02	-0.688	0.097	624B1	FBgn0034542	Fem-1
4	55	-0.3	C07	sample	sample	0.0164294	0.0126706	0.01455	-0.00375879	0.98	0.869	-0.075	-0.517	624B1	FBgn0039554	CG5003
4	279	-0.3	L15	sample	sample	0.0154676	0.0134603	0.014464	-0.00200735	0.923	0.923	-0.291	-0.304	624B1	FBgn0031331	CG5440
1	324	-0.3	N12	sample	sample	0.0153019	0.0131868	0.0142444	-0.00211509	0.82	1.02	-0.663	0.064	621B1	FBgn0027795	CG14785
7	256	-0.3	K16	sample	sample	0.0118881	0.0143509	0.0131195	0.00246283	0.869	0.951	-0.417	-0.183	627B1	FBgn0030578	CG5347
2	98	-0.3	E02	neg	neg	0.0177566	0.00998848	0.0138725	-0.00776813	1.02	0.796	0.07	-0.67	622B1	mCherry	mCherry
1	237	-0.3	J21	sample	sample	0.0158311	0.0127676	0.0142993	-0.00306358	0.848	0.987	-0.559	-0.042	621B1	FBgn0038839	Ktl
7	260	-0.3	K20	sample	sample	0.0105079	0.0156562	0.0130821	0.00514835	0.768	1.04	-0.737	0.137	627B1	FBgn0024993	CG2662
3	184	-0.3	H16	sample	sample	0.0187207	0.0103484	0.0145346	-0.00837235	1.08	0.726	0.308	-0.909	623B1	FBgn0034546	CG13442
4	133	-0.3	F13	sample	sample	0.0120099	0.01632	0.0141649	0.00431011	0.716	1.12	-1.068	0.466	624B1	FBgn0026428	HDAC6
3	61	-0.31	C13	sample	sample	0.0137532	0.0149254	0.0143393	0.00117221	0.795	1.05	-0.768	0.156	623B1	FBgn0029853	CG3781
4	163	-0.31	G19	sample	sample	0.0163755	0.0126336	0.0145046	-0.00374192	0.977	0.866	-0.087	-0.527	624B1	FBgn0262871	lute
6	211	-0.31	I19	sample	sample	0.0163872	0.0100637	0.0132255	-0.00632346	1.05	0.721	0.14	-0.754	626B1	FBgn0030514	CG9941
1	255	-0.31	K15	sample	sample	0.0165074	0.0121739	0.0143406	-0.00433347	0.884	0.941	-0.425	-0.191	621B1	FBgn0002791	mr
4	52	-0.31	C04	sample	sample	0.0159555	0.0129693	0.0144624	-0.00298619	0.952	0.889	-0.182	-0.436	624B1	FBgn0259210	prom
7	140	-0.31	F20	sample	sample	0.00850547	0.0174811	0.0129933	0.00897566	0.622	1.16	-1.202	0.584	627B1	Water	Water
4	135	-0.31	F15	lacz	lacz	0.0193655	0.0101128	0.0147391	-0.00925268	1.16	0.693	0.584	-1.206	624B1	LacZ	LacZ
5	274	-0.31	L10	sample	sample	0.0123457	0.0142911	0.0133184	0.00194541	0.744	1.08	-0.927	0.305	625B1	FBgn0039214	puf
7	90	-0.31	D18	sample	sample	0.00902105	0.0169768	0.0129989	0.00795577	0.659	1.12	-1.083	0.46	627B1	FBgn0086904	Nacalpha
6	148	-0.31	G04	sample	sample	0.0133911	0.0128023	0.0130967	-0.000588823	0.858	0.917	-0.401	-0.225	626B1	FBgn0033963	CG12857
7	174	-0.31	H06	sample	sample	0.0112898	0.01481	0.0130499	0.00352027	0.825	0.981	-0.556	-0.07	627B1	FBgn0031443	Prosbeta4R2
3	255	-0.31	K15	sample	sample	0.0193548	0.00965058	0.0145027	-0.00970426	1.12	0.677	0.445	-1.071	623B1	FBgn0030120	CG17440
2	84	-0.31	D12	sample	sample	0.0158853	0.0111111	0.0134982	-0.00477421	0.916	0.885	-0.252	-0.376	622B1	FBgn0037885	CG17721
6	299	-0.31	M11	sample	sample	0.0116364	0.0144181	0.0130272	0.00278176	0.745	1.03	-0.717	0.088	626B1	FBgn0033916	Usp20-33
2	322	-0.32	N10	sample	sample	0.0167857	0.0105116	0.0136486	-0.00627415	0.968	0.838	-0.097	-0.533	622B1	FBgn0266717	Bruce
1	299	-0.32	M11	sample	sample	0.0170052	0.0117216	0.0143634	-0.00528358	0.911	0.906	-0.327	-0.305	621B1	FBgn0032646	mEFTs
2	104	-0.32	E08	sample	sample	0.0185325	0.00934915	0.0139408	-0.00918337	1.07	0.745	0.204	-0.837	622B1	FBgn0040063	yip3
4	83	-0.32	D11	sample	sample	0.0145236	0.0140984	0.014311	-0.000425196	0.866	0.966	-0.503	-0.132	624B1	FBgn0260970	Ubr3
7	213	-0.32	I21	sample	sample	0.0148936	0.0113526	0.0131231	-0.00354104	1.09	0.752	0.281	-0.917	627B1	FBgn0040780	Atg10
1	91	-0.32	D19	sample	sample	0.0283951	0.00277681	0.0155859	-0.0256182	1.52	0.215	1.918	-2.556	621B1	FBgn0038445	CG14891
6	132	-0.32	F12	sample	sample	0.0107807	0.0151567	0.0129687	0.00437607	0.691	1.09	-0.872	0.231	626B1	FBgn0029134	Prosbeta5
1	326	-0.32	N14	sample	sample	0.0143014	0.0137909	0.0140462	-0.000510539	0.766	1.07	-0.86	0.216	621B1	FBgn0029943	Atg5
4	203	-0.32	I11	sample	sample	0.0134549	0.0149533	0.0142041	0.00149841	0.803	1.02	-0.743	0.098	624B1	FBgn0030753	rngo
7	124	-0.32	F04	sample	sample	0.00988593	0.016055	0.0129705	0.00616911	0.723	1.06	-0.882	0.235	627B1	FBgn0033609	Fbl6
3	60	-0.33	C12	sample	sample	0.0141844	0.0143477	0.014266	0.000163284	0.82	1.01	-0.674	0.022	623B1	FBgn0035059	CG3894
6	293	-0.33	M05	sample	sample	0.0118956	0.014049	0.0129723	0.00215337	0.762	1.01	-0.67	0.016	626B1	FBgn0037653	CG11982
7	277	-0.33	L13	sample	sample	0.0132664	0.0128205	0.0130435	-0.000445891	0.97	0.849	-0.097	-0.557	627B1	FBgn0035601	Uev1A
1	106	-0.33	E10	sample	sample	0.0154573	0.0128383	0.0141478	-0.00261897	0.828	0.993	-0.632	-0.024	621B1	FBgn0034110	Atg9
4	187	-0.33	H19	sample	sample	0.0153229	0.0133425	0.0143327	-0.00198042	0.914	0.915	-0.324	-0.336	624B1	FBgn0032214	CG4968
3	110	-0.33	E14	sample	sample	0.0162437	0.0123888	0.0143162	-0.00385484	0.939	0.869	-0.229	-0.434	623B1	FBgn0035793	CG7546
5	332	-0.33	N20	sample	sample	0.0143241	0.01263	0.013477	-0.00169407	0.864	0.955	-0.494	-0.17	625B1	FBgn0034989	CG3356
1	270	-0.33	L06	sample	sample	0.0147059	0.0133894	0.0140477	-0.00131644	0.788	1.04	-0.781	0.115	621B1	FBgn0039137	CG13604
5	325	-0.33	N13	sample	sample	0.0138282	0.0130011	0.0134147	-0.000827155	0.834	0.983	-0.603	-0.064	625B1	FBgn0035270	CG13933
3	322	-0.33	N10	sample	sample	0.0177539	0.0109632	0.0143586	-0.00679073	1.03	0.769	0.098	-0.766	623B1	FBgn0003330	Sce
1	258	-0.34	K18	sample	sample	0.0176494	0.0110627	0.0143561	-0.00658673	0.946	0.855	-0.2	-0.471	621B1	FBgn0035689	CG7376
3	93	-0.34	D21	sample	sample	0.0131807	0.0152005	0.0141906	0.0020198	0.762	1.07	-0.892	0.22	623B1	FBgn0037244	CG14647
3	194	-0.34	I02	neg	neg	0.0145784	0.0138941	0.0142363	-0.000684304	0.843	0.975	-0.589	-0.084	623B1	mCherry	mCherry
2	80	-0.34	D08	sample	sample	0.0117698	0.0136342	0.012702	0.00186439	0.678	1.09	-0.962	0.284	622B1	FBgn0037296	Prosbeta2R2
6	268	-0.34	L04	sample	sample	0.0127758	0.0130899	0.0129329	0.000314065	0.818	0.937	-0.512	-0.169	626B1	FBgn0250746	Prosbeta7
7	274	-0.34	L10	sample	sample	0.0149461	0.0111111	0.0130286	-0.00383501	1.09	0.736	0.293	-0.976	627B1	FBgn0027052	STUB1
6	111	-0.34	E15	sample	sample	0.012406	0.0134162	0.0129111	0.00101022	0.795	0.961	-0.578	-0.106	626B1	FBgn0031606	CG15439
2	195	-0.34	I03	sample	sample	0.0139172	0.0121873	0.0130522	-0.00172988	0.802	0.971	-0.592	-0.094	622B1	FBgn0031208	CG11023
7	77	-0.34	D05	sample	sample	0.0115098	0.0143495	0.0129297	0.00283967	0.841	0.95	-0.505	-0.183	627B1	FBgn0035959	CG4911
3	325	-0.34	N13	sample	sample	0.0191489	0.00957728	0.0143631	-0.00957166	1.11	0.672	0.4	-1.088	623B1	FBgn0052350	Vps11
3	165	-0.35	G21	sample	sample	0.0149127	0.01348	0.0141963	-0.0014327	0.862	0.946	-0.517	-0.18	623B1	FBgn0030483	CG12725
2	53	-0.35	C05	sample	sample	0.0154692	0.0111146	0.0132919	-0.00435459	0.892	0.886	-0.324	-0.375	622B1	FBgn0031331	CG5440
5	262	-0.35	K22	sample	sample	0.01028	0.0155836	0.0129318	0.00530351	0.62	1.18	-1.379	0.675	625B1	FBgn0039150	CG13605
7	70	-0.35	C22	sample	sample	0.0138938	0.012	0.0129469	-0.00189384	1.02	0.795	0.049	-0.758	627B1	FBgn0052085	CG32085
5	249	-0.35	K09	sample	sample	0.0192593	0.00869845	0.0139789	-0.0105608	1.16	0.658	0.585	-1.295	625B1	FBgn0031622	CG3251
2	248	-0.35	K08	sample	sample	0.0183181	0.00919794	0.013758	-0.00912013	1.06	0.733	0.167	-0.877	622B1	FBgn0264339	CG43795
1	160	-0.36	G16	sample	sample	0.0169142	0.0114823	0.0141982	-0.00543194	0.906	0.888	-0.345	-0.365	621B1	FBgn0035333	CG1317
7	318	-0.36	N06	sample	sample	0.0139693	0.0119239	0.0129466	-0.00204539	1.02	0.79	0.067	-0.777	627B1	FBgn0030386	CG2574
4	247	-0.36	K07	sample	sample	0.0110574	0.0166776	0.0138675	0.00562021	0.66	1.14	-1.282	0.563	624B1	FBgn0031816	Rchy1
6	69	-0.36	C21	sample	sample	0.0123153	0.0132743	0.0127948	0.000959065	0.789	0.951	-0.595	-0.133	626B1	FBgn0036398	upSET
1	136	-0.36	F16	sample	sample	0.0206954	0.0084488	0.0145721	-0.0122466	1.11	0.653	0.4	-1.128	621B1	FBgn0029996	UbcE2H
5	297	-0.37	M09	sample	sample	0.0130854	0.013346	0.0132157	0.000260644	0.789	1.01	-0.765	0.035	625B1	FBgn0036332	CG11261
3	206	-0.37	I14	sample	sample	0.0171429	0.0112269	0.0141849	-0.00591591	0.991	0.788	-0.034	-0.704	623B1	FBgn0052121	CG32121
7	306	-0.37	M18	sample	sample	0.0115223	0.0141161	0.0128192	0.00259379	0.842	0.935	-0.502	-0.24	627B1	FBgn0034483	CG16894
4	154	-0.37	G10	sample	sample	0.0150017	0.0132987	0.0141502	-0.00170297	0.895	0.912	-0.396	-0.347	624B1	FBgn0020369	Rpt6
2	126	-0.37	F06	sample	sample	0.0151745	0.0111317	0.0131531	-0.00404278	0.875	0.887	-0.375	-0.371	622B1	FBgn0036913	Usp32
3	188	-0.37	H20	sample	sample	0.0145706	0.0135777	0.0140741	-0.00099282	0.842	0.953	-0.591	-0.157	623B1	FBgn0260866	dnr1
1	315	-0.37	N03	sample	sample	0.0124688	0.014809	0.0136389	0.00234021	0.668	1.15	-1.222	0.472	621B1	FBgn0023174	Prosbeta2
1	323	-0.38	N11	sample	sample	0.019182	0.00954575	0.0143639	-0.00963629	1.03	0.738	0.102	-0.852	621B1	FBgn0037344	CG2926
6	331	-0.38	N19	sample	sample	0.0115585	0.0138477	0.0127031	0.00228914	0.74	0.992	-0.731	-0.022	626B1	FBgn0011236	ken
4	182	-0.38	H14	sample	sample	0.0172279	0.0113827	0.0143053	-0.00584522	1.03	0.78	0.104	-0.864	624B1	FBgn0032214	CG4968
2	300	-0.38	M12	sample	sample	0.0167848	0.0100173	0.013401	-0.00676751	0.967	0.798	-0.097	-0.662	622B1	FBgn0033544	CG7220
6	320	-0.39	N08	sample	sample	0.0158117	0.00975293	0.0127823	-0.00605874	1.01	0.698	0.036	-0.814	626B1	FBgn0032884	Pomp
5	221	-0.39	J05	sample	sample	0.0137931	0.0126336	0.0132134	-0.00115948	0.832	0.955	-0.61	-0.169	625B1	FBgn0029819	Usp30
4	220	-0.39	J04	sample	sample	0.00799166	0.0190077	0.0134997	0.0110161	0.477	1.3	-1.97	1.19	624B1	FBgn0266666	Sem1
2	295	-0.39	M07	sample	sample	0.0131004	0.0123506	0.0127255	-0.000749839	0.755	0.984	-0.733	-0.052	622B1	FBgn0031675	CG9121
1	189	-0.4	H21	sample	sample	0.018075	0.0102527	0.0141638	-0.00782236	0.968	0.793	-0.116	-0.674	621B1	FBgn0038814	CG15923
3	137	-0.4	F17	sample	sample	0.0126843	0.015142	0.0139131	0.00245769	0.733	1.06	-0.999	0.207	623B1	FBgn0035233	Pex10
3	225	-0.4	J09	sample	sample	0.0134707	0.0143836	0.0139271	0.00091288	0.779	1.01	-0.829	0.03	623B1	FBgn0032863	Cdc23
3	272	-0.4	L08	sample	sample	0.0149477	0.0130051	0.0139764	-0.00194257	0.864	0.912	-0.509	-0.29	623B1	FBgn0020279	lig
5	197	-0.4	I05	sample	sample	0.0126627	0.013425	0.0130438	0.000762336	0.764	1.02	-0.858	0.057	625B1	FBgn0035405	CG15812
7	189	-0.4	H21	sample	sample	0.011555	0.0138203	0.0126877	0.00226537	0.845	0.915	-0.494	-0.313	627B1	FBgn0032210	CYLD
5	308	-0.4	M20	sample	sample	0.014425	0.0120525	0.0132387	-0.00237249	0.87	0.911	-0.472	-0.335	625B1	FBgn0015321	Ubc4
1	311	-0.41	M23	other	other	0.00562041	0.019931	0.0127757	0.0143106	0.301	1.54	-2.571	1.761	621B1	mod	mod
2	50	-0.41	C02	neg	neg	0.0172009	0.00954654	0.0133737	-0.0076544	0.991	0.761	-0.026	-0.785	622B1	mCherry	mCherry
4	68	-0.41	C20	sample	sample	0.0148561	0.0131666	0.0140113	-0.00168953	0.886	0.903	-0.428	-0.383	624B1	FBgn0023528	CG2924
4	109	-0.41	E13	sample	sample	0.0155459	0.0125847	0.0140653	-0.00296121	0.927	0.863	-0.274	-0.54	624B1	FBgn0052850	CG32850
5	173	-0.41	H05	sample	sample	0.0163532	0.0105559	0.0134546	-0.00579728	0.986	0.798	-0.05	-0.763	625B1	FBgn0030701	CG16952
1	277	-0.41	L13	sample	sample	0.0185099	0.0097897	0.0141498	-0.00872025	0.992	0.757	-0.031	-0.791	621B1	FBgn0037653	CG11982
4	269	-0.41	L05	sample	sample	0.0150569	0.0129568	0.0140069	-0.00210011	0.898	0.888	-0.383	-0.44	624B1	FBgn0052163	CG32163
2	139	-0.41	F19	sample	sample	0.00830306	0.0153543	0.0118287	0.00705127	0.479	1.22	-1.56	0.734	622B1	FBgn0026738	CG7857
3	104	-0.41	E08	sample	sample	0.013905	0.0138621	0.0138836	-4.28e-05	0.804	0.973	-0.735	-0.091	623B1	FBgn0030918	CG15056
4	205	-0.41	I13	sample	sample	0.0181691	0.0103383	0.0142537	-0.00783077	1.08	0.709	0.316	-1.145	624B1	FBgn0029879	APC7
2	124	-0.41	F04	sample	sample	0.0168794	0.00968617	0.0132828	-0.00719321	0.973	0.772	-0.081	-0.749	622B1	FBgn0036809	CG12477
4	271	-0.42	L07	sample	sample	0.0152488	0.0127691	0.0140089	-0.00247973	0.91	0.875	-0.34	-0.49	624B1	FBgn0034989	CG3356
7	209	-0.42	I17	sample	sample	0.0130478	0.0123057	0.0126768	-0.000742143	0.954	0.815	-0.147	-0.683	627B1	FBgn0037384	dgrn
3	129	-0.42	F09	sample	sample	0.0170213	0.010938	0.0139796	-0.00608326	0.984	0.767	-0.06	-0.771	623B1	FBgn0030710	CG8924
5	83	-0.42	D11	sample	sample	0.0169082	0.0100356	0.0134719	-0.0068726	1.02	0.759	0.071	-0.912	625B1	FBgn0035207	Herc4
4	158	-0.42	G14	sample	sample	0.0142857	0.0135181	0.0139019	-0.000767634	0.852	0.927	-0.557	-0.288	624B1	FBgn0032780	CG13085
3	220	-0.42	J04	sample	sample	0.0166976	0.0111663	0.0139319	-0.00553134	0.965	0.783	-0.13	-0.718	623B1	FBgn0035903	CG6765
6	60	-0.43	C12	sample	sample	0.0149477	0.0101597	0.0125537	-0.00478803	0.957	0.728	-0.12	-0.735	626B1	FBgn0036913	Usp32
7	91	-0.43	D19	sample	sample	0.00777706	0.0172015	0.0124893	0.0094244	0.568	1.14	-1.372	0.515	627B1	FBgn0003557	Su(dx)
2	87	-0.43	D15	sample	sample	0.0143693	0.0112254	0.0127974	-0.0031439	0.828	0.895	-0.514	-0.346	622B1	FBgn0052085	CG32085
7	282	-0.43	L18	sample	sample	0.0136879	0.0115708	0.0126294	-0.00211709	1	0.766	0.001	-0.863	627B1	Water	Water
4	197	-0.43	I05	sample	sample	0.0186882	0.00976102	0.0142246	-0.00892714	1.11	0.669	0.432	-1.3	624B1	FBgn0037978	KLHL18
2	228	-0.43	J12	lacz	lacz	0.0163728	0.00987203	0.0131224	-0.00650077	0.944	0.787	-0.168	-0.7	622B1	LacZ	LacZ
4	280	-0.44	L16	sample	sample	0.0147059	0.0130743	0.0138901	-0.00163155	0.877	0.896	-0.462	-0.408	624B1	FBgn0052163	CG32163
3	252	-0.44	K12	sample	sample	0.0132275	0.0142952	0.0137614	0.0010677	0.765	1	-0.882	0.01	623B1	FBgn0050466	CG30466
3	278	-0.44	L14	sample	sample	0.0128012	0.0146901	0.0137456	0.00188887	0.74	1.03	-0.974	0.102	623B1	FBgn0283451	br
2	268	-0.44	L04	sample	sample	0.0127389	0.0122449	0.0124919	-0.000493956	0.734	0.976	-0.795	-0.079	622B1	FBgn0005564	Shal
5	315	-0.44	N03	sample	sample	0.0185404	0.00865801	0.0135992	-0.00988243	1.12	0.655	0.428	-1.306	625B1	FBgn0039150	CG13605
2	332	-0.44	N20	sample	sample	0.0192118	0.00795948	0.0135857	-0.0112523	1.11	0.634	0.321	-1.201	622B1	FBgn0039147	CG10694
6	109	-0.44	E13	sample	sample	0.0142361	0.0106831	0.0124596	-0.00355304	0.912	0.765	-0.248	-0.634	626B1	FBgn0031606	CG15439
3	224	-0.44	J08	sample	sample	0.0142109	0.0133288	0.0137698	-0.000882143	0.821	0.935	-0.669	-0.215	623B1	FBgn0029152	Mkrn1
6	114	-0.44	E18	sample	sample	0.0109817	0.0137124	0.012347	0.00273068	0.703	0.982	-0.835	-0.049	626B1	FBgn0035237	CG13917
4	208	-0.44	I16	sample	sample	0.0156877	0.0122032	0.0139454	-0.00348454	0.936	0.836	-0.242	-0.643	624B1	FBgn0005616	msl-2
5	68	-0.44	C20	sample	sample	0.0165171	0.0101781	0.0133476	-0.00633894	0.996	0.77	-0.014	-0.871	625B1	FBgn0011327	Uch-L5
6	318	-0.44	N06	sample	sample	0.0112795	0.0134118	0.0123457	0.00213232	0.722	0.96	-0.782	-0.107	626B1	FBgn0023174	Prosbeta2
1	297	-0.45	M09	sample	sample	0.0146341	0.0125405	0.0135873	-0.00209369	0.784	0.97	-0.795	-0.099	621B1	FBgn0032348	CG4751
7	220	-0.45	J04	sample	sample	0.0135975	0.0115262	0.0125619	-0.00207128	0.994	0.763	-0.02	-0.874	627B1	FBgn0031107	HERC2
7	55	-0.45	C07	sample	sample	0.0136933	0.0114349	0.0125641	-0.00225838	1	0.757	0.002	-0.897	627B1	FBgn0283468	slmb
6	82	-0.45	D10	sample	sample	0.0150138	0.00988649	0.0124502	-0.00512734	0.962	0.708	-0.108	-0.788	626B1	FBgn0250843	Prosalpha6
2	334	-0.45	N22	thread	thread	0.00408163	0.0178571	0.0109694	0.0137755	0.235	1.42	-2.288	1.389	622B1	Thread	Thread
2	102	-0.45	E06	sample	sample	0.0155789	0.0102715	0.0129252	-0.00530749	0.898	0.819	-0.305	-0.596	622B1	FBgn0034636	twz
5	92	-0.45	D20	sample	sample	0.0127718	0.0129827	0.0128773	0.000210857	0.77	0.982	-0.834	-0.069	625B1	FBgn0034418	CG15118
1	58	-0.45	C10	sample	sample	0.0210151	0.00749319	0.0142541	-0.0135219	1.13	0.579	0.463	-1.369	621B1	FBgn0034109	CG7747
3	54	-0.46	C06	sample	sample	0.0165289	0.0110497	0.0137893	-0.0054792	0.955	0.775	-0.167	-0.745	623B1	FBgn0030701	CG16952
6	89	-0.46	D17	sample	sample	0.0152284	0.00960307	0.0124157	-0.00562535	0.975	0.688	-0.069	-0.843	626B1	FBgn0030710	CG8924
5	130	-0.46	F10	sample	sample	0.0181064	0.00886767	0.013487	-0.00923871	1.09	0.671	0.333	-1.246	625B1	FBgn0046301	CG7148
4	242	-0.46	K02	neg	neg	0.0139344	0.0135482	0.0137413	-0.000386275	0.831	0.929	-0.635	-0.28	624B1	mCherry	mCherry
2	183	-0.46	H15	sample	sample	0.0109336	0.0132521	0.0120929	0.00231859	0.63	1.06	-1.106	0.184	622B1	FBgn0036196	CG11658
2	153	-0.46	G09	sample	sample	0.0151329	0.0104751	0.012804	-0.0046578	0.872	0.835	-0.382	-0.542	622B1	FBgn0031773	Fbw5
4	201	-0.46	I09	sample	sample	0.0160428	0.0117568	0.0138998	-0.00428598	0.957	0.806	-0.162	-0.763	624B1	FBgn0030483	CG12725
2	133	-0.46	F13	sample	sample	0.0125493	0.0121671	0.0123582	-0.000382251	0.723	0.97	-0.828	-0.1	622B1	FBgn0036082	CG12362
5	199	-0.46	I07	sample	sample	0.0100503	0.014975	0.0125126	0.00492479	0.606	1.13	-1.429	0.501	625B1	FBgn0027620	Acf
1	82	-0.46	D10	sample	sample	0.0173053	0.0103053	0.0138053	-0.00699997	0.927	0.797	-0.268	-0.661	621B1	FBgn0039668	Trc8
7	131	-0.47	F11	sample	sample	0.0119205	0.0129654	0.012443	0.0010449	0.871	0.859	-0.409	-0.522	627B1	FBgn0004066	Prosalpha4
5	247	-0.47	K07	sample	sample	0.0182631	0.00866852	0.0134658	-0.00959462	1.1	0.656	0.367	-1.303	625B1	FBgn0023395	Chd3
7	234	-0.47	J18	sample	sample	0.0104966	0.0142911	0.0123938	0.00379452	0.767	0.947	-0.74	-0.197	627B1	Water	Water
4	268	-0.47	L04	sample	sample	0.0165646	0.0112666	0.0139156	-0.00529799	0.988	0.772	-0.045	-0.895	624B1	FBgn0054025	CG34025
7	202	-0.47	I10	sample	sample	0.00955752	0.0151565	0.012357	0.00559898	0.699	1	-0.958	0.015	627B1	FBgn0053260	CG33260
5	55	-0.47	C07	sample	sample	0.0147167	0.0113452	0.013031	-0.00337149	0.887	0.858	-0.408	-0.538	625B1	FBgn0050466	CG30466
5	272	-0.47	L08	sample	sample	0.0179641	0.00886118	0.0134126	-0.0091029	1.08	0.67	0.302	-1.248	625B1	FBgn0031057	Ubqn
4	300	-0.47	M12	sample	sample	0.0140896	0.0133051	0.0136974	-0.000784485	0.84	0.912	-0.601	-0.346	624B1	FBgn0039013	CG4813
2	318	-0.47	N06	sample	sample	0.0144642	0.0108303	0.0126472	-0.00363384	0.834	0.863	-0.497	-0.45	622B1	FBgn0037270	eIF3f1
6	112	-0.47	E16	sample	sample	0.0152057	0.00944032	0.012323	-0.0057654	0.974	0.676	-0.073	-0.874	626B1	FBgn0050357	CG30357
6	284	-0.47	L20	sample	sample	0.00920471	0.0150376	0.0121212	0.00583288	0.59	1.08	-1.156	0.208	626B1	FBgn0030873	CG15814
2	200	-0.48	I08	lacz	lacz	0.0159196	0.00983478	0.0128772	-0.00608479	0.918	0.784	-0.247	-0.71	622B1	LacZ	LacZ
7	286	-0.48	L22	sample	sample	0.00775194	0.0168099	0.0122809	0.00905792	0.567	1.11	-1.377	0.419	627B1	Water	Water
3	321	-0.48	N09	sample	sample	0.0207112	0.00693962	0.0138254	-0.0137716	1.2	0.487	0.739	-1.702	623B1	FBgn0052676	stx
5	58	-0.48	C10	sample	sample	0.011922	0.0133987	0.0126603	0.00147673	0.719	1.01	-1.02	0.05	625B1	FBgn0038862	Usp8
6	271	-0.49	L07	sample	sample	0.0165171	0.00809848	0.0123078	-0.00841858	1.06	0.58	0.163	-1.134	626B1	FBgn0028687	Rpt1
5	233	-0.49	J17	sample	sample	0.0159132	0.0103333	0.0131233	-0.00557987	0.96	0.781	-0.147	-0.827	625B1	FBgn0032208	Ufd4
3	256	-0.49	K16	sample	sample	0.0177151	0.00968054	0.0136978	-0.00803457	1.02	0.679	0.09	-1.064	623B1	FBgn0052713	CG32713
4	194	-0.49	I02	neg	neg	0.0169166	0.0108007	0.0138587	-0.00611583	1.01	0.74	0.034	-1.02	624B1	mCherry	mCherry
2	208	-0.49	I16	sample	sample	0.0132013	0.0115126	0.012357	-0.00168869	0.761	0.917	-0.715	-0.271	622B1	FBgn0033698	CG8858
2	280	-0.49	L16	sample	sample	0.0171578	0.00889914	0.0130285	-0.00825863	0.989	0.709	-0.033	-0.955	622B1	FBgn0038488	m-cup
4	147	-0.49	G03	sample	sample	0.0139616	0.0132534	0.0136075	-0.000708213	0.833	0.908	-0.629	-0.36	624B1	FBgn0264711	CG43980
2	316	-0.5	N04	sample	sample	0.0110664	0.0128819	0.0119741	0.00181546	0.638	1.03	-1.083	0.087	622B1	FBgn0036897	CG8786
5	181	-0.5	H13	sample	sample	0.0131332	0.0123552	0.0127442	-0.000777996	0.792	0.934	-0.755	-0.249	625B1	FBgn0035333	CG1317
5	86	-0.5	D14	sample	sample	0.0164956	0.00977836	0.013137	-0.00671724	0.995	0.739	-0.019	-0.986	625B1	FBgn0035983	CG4080
4	150	-0.5	G06	sample	sample	0.0178843	0.00992131	0.0139028	-0.00796301	1.07	0.68	0.252	-1.257	624B1	FBgn0043010	Fsn
4	137	-0.51	F17	sample	sample	0.0153604	0.0120087	0.0136846	-0.00335164	0.916	0.823	-0.315	-0.695	624B1	FBgn0052676	stx
1	70	-0.51	C22	sample	sample	0.0146628	0.0120321	0.0133474	-0.00263067	0.786	0.93	-0.789	-0.227	621B1	FBgn0011327	Uch-L5
1	200	-0.51	I08	lacz	lacz	0.0169492	0.0102153	0.0135822	-0.0067339	0.908	0.79	-0.338	-0.684	621B1	LacZ	LacZ
7	93	-0.51	D21	sample	sample	0.0089841	0.0153677	0.0121759	0.00638362	0.657	1.02	-1.091	0.066	627B1	FBgn0031187	Usp2
4	98	-0.51	E02	neg	neg	0.0167464	0.0107927	0.0137696	-0.00595371	0.999	0.74	-0.004	-1.022	624B1	mCherry	mCherry
6	188	-0.51	H20	sample	sample	0.010989	0.0129654	0.0119772	0.00197642	0.704	0.929	-0.834	-0.193	626B1	FBgn0028686	Rpt3
5	132	-0.51	F12	sample	sample	0.0124951	0.012756	0.0126255	0.000260839	0.753	0.965	-0.894	-0.134	625B1	FBgn0031119	CG1812
7	83	-0.51	D11	sample	sample	0.0129416	0.0115993	0.0122704	-0.00134229	0.946	0.768	-0.172	-0.856	627B1	FBgn0041100	park
2	179	-0.52	H11	sample	sample	0.0143396	0.0105634	0.0124515	-0.00377624	0.827	0.842	-0.519	-0.519	622B1	FBgn0035830	CG8209
6	125	-0.52	F05	sample	sample	0.0129104	0.0111073	0.0120088	-0.00180311	0.827	0.795	-0.487	-0.552	626B1	FBgn0017551	Rca1
3	303	-0.52	M15	sample	sample	0.0148416	0.0120573	0.0134494	-0.00278428	0.858	0.846	-0.532	-0.511	623B1	FBgn0030121	Cfp1
2	270	-0.52	L06	sample	sample	0.0149854	0.010101	0.0125432	-0.00488437	0.864	0.805	-0.408	-0.64	622B1	FBgn0015283	Rpn10
3	57	-0.52	C09	sample	sample	0.0155734	0.0113544	0.0134639	-0.00421896	0.9	0.797	-0.374	-0.674	623B1	FBgn0040344	CG3711
1	296	-0.52	M08	sample	sample	0.0165361	0.0104328	0.0134844	-0.00610335	0.886	0.807	-0.42	-0.629	621B1	FBgn0262166	calypso
2	132	-0.53	F12	sample	sample	0.0192616	0.00727273	0.0132672	-0.0119889	1.11	0.58	0.33	-1.38	622B1	FBgn0037987	CG14739
3	107	-0.53	E11	sample	sample	0.0183926	0.0087108	0.0135517	-0.00968184	1.06	0.611	0.237	-1.29	623B1	FBgn0029661	CG16781
7	179	-0.53	H11	sample	sample	0.0134669	0.0109963	0.0122316	-0.00247052	0.984	0.728	-0.05	-1.004	627B1	FBgn0034842	Prosbeta5R1
3	58	-0.53	C10	sample	sample	0.0158228	0.0110899	0.0134563	-0.00473292	0.915	0.778	-0.32	-0.736	623B1	FBgn0031107	HERC2
5	231	-0.53	J15	sample	sample	0.0128535	0.0123577	0.0126056	-0.000495747	0.775	0.934	-0.816	-0.248	625B1	FBgn0039343	CG5111
7	134	-0.53	F14	sample	sample	0.0101109	0.0141308	0.0121208	0.0040199	0.739	0.936	-0.829	-0.237	627B1	FBgn0262699	fzr
5	295	-0.53	M07	sample	sample	0.0140098	0.0114623	0.0127361	-0.00254753	0.845	0.867	-0.563	-0.504	625B1	FBgn0027795	CG14785
7	276	-0.53	L12	sample	sample	0.0124911	0.0118628	0.0121769	-0.000628301	0.913	0.786	-0.277	-0.792	627B1	FBgn0265606	Prosalpha4T1
1	67	-0.54	C19	sample	sample	0.0161059	0.0106814	0.0133937	-0.00542454	0.863	0.826	-0.505	-0.567	621B1	FBgn0050382	CG30382
2	174	-0.54	H06	sample	sample	0.0132159	0.0111732	0.0121945	-0.00204267	0.762	0.89	-0.713	-0.36	622B1	FBgn0037018	CG4042
7	224	-0.54	J08	sample	sample	0.0099115	0.0142626	0.012087	0.00435106	0.724	0.945	-0.876	-0.204	627B1	FBgn0038202	CG12402
3	131	-0.54	F11	sample	sample	0.0138577	0.0128121	0.0133349	-0.00104559	0.801	0.899	-0.745	-0.335	623B1	FBgn0031816	Rchy1
1	129	-0.54	F09	sample	sample	0.0164694	0.0103369	0.0134031	-0.00613247	0.882	0.799	-0.433	-0.653	621B1	FBgn0036980	RhoBTB
2	302	-0.54	M14	sample	sample	0.0102686	0.0130495	0.011659	0.00278089	0.592	1.04	-1.221	0.131	622B1	FBgn0033639	CG9003
3	293	-0.55	M05	sample	sample	0.0160681	0.0106952	0.0133816	-0.00537287	0.929	0.75	-0.267	-0.828	623B1	FBgn0039773	CG2224
6	83	-0.55	D11	sample	sample	0.0129534	0.0107317	0.0118425	-0.00222166	0.83	0.769	-0.48	-0.625	626B1	FBgn0041171	ago
1	221	-0.56	J05	sample	sample	0.0152439	0.0111796	0.0132118	-0.00406426	0.817	0.864	-0.674	-0.441	621B1	FBgn0036621	roq
2	85	-0.56	D13	sample	sample	0.0176991	0.00804388	0.0128715	-0.00965524	1.02	0.641	0.06	-1.179	622B1	FBgn0035953	CG5087
6	158	-0.56	G14	sample	sample	0.0104037	0.0130217	0.0117127	0.00261804	0.666	0.933	-0.94	-0.182	626B1	FBgn0010288	Uch
2	224	-0.56	J08	sample	sample	0.00840336	0.0141543	0.0112788	0.00575092	0.484	1.13	-1.543	0.42	622B1	FBgn0017456	Ubc84D
7	147	-0.56	G03	sample	sample	0.0105263	0.0135008	0.0120135	0.00297447	0.769	0.894	-0.733	-0.391	627B1	FBgn0030600	hiw
4	253	-0.57	K13	sample	sample	0.0159305	0.0110775	0.013504	-0.00485294	0.95	0.759	-0.187	-0.946	624B1	FBgn0051633	CG31633
5	229	-0.57	J13	sample	sample	0.0134995	0.0116092	0.0125543	-0.00189032	0.814	0.878	-0.674	-0.462	625B1	FBgn0283649	elgi
7	86	-0.57	D14	sample	sample	0.0111524	0.0128493	0.0120009	0.00169692	0.815	0.851	-0.588	-0.55	627B1	FBgn0051742	Prosbeta5R2
3	315	-0.57	N03	sample	sample	0.0160124	0.0105574	0.0132849	-0.00545496	0.926	0.741	-0.279	-0.86	623B1	FBgn0260934	par-1
2	172	-0.57	H04	sample	sample	0.0124548	0.0114199	0.0119373	-0.00103493	0.718	0.91	-0.844	-0.295	622B1	FBgn0023395	Chd3
3	326	-0.57	N14	sample	sample	0.0168337	0.00979021	0.0133119	-0.00704346	0.973	0.687	-0.101	-1.038	623B1	FBgn0029822	CG12236
6	253	-0.57	K13	sample	sample	0.0115708	0.011838	0.0117044	0.000267179	0.741	0.848	-0.729	-0.411	626B1	FBgn0037344	CG2926
4	128	-0.57	F08	sample	sample	0.0160519	0.0109466	0.0134992	-0.00510536	0.958	0.75	-0.16	-0.981	624B1	FBgn0259210	prom
6	85	-0.57	D13	sample	sample	0.0163468	0.00737265	0.0118597	-0.00897418	1.05	0.528	0.132	-1.274	626B1	FBgn0030330	Tango10
5	238	-0.57	J22	sample	sample	0.0152027	0.0102868	0.0127447	-0.00491592	0.917	0.778	-0.302	-0.84	625B1	FBgn0263108	BtbVII
6	200	-0.57	I08	lacz	lacz	0.0131772	0.0103024	0.0117398	-0.00287473	0.844	0.738	-0.439	-0.708	626B1	LacZ	LacZ
2	156	-0.58	G12	sample	sample	0.015327	0.00946906	0.012398	-0.00585792	0.883	0.755	-0.349	-0.806	622B1	FBgn0040780	Atg10
5	62	-0.58	C14	sample	sample	0.0127705	0.0120805	0.0124255	-0.000689949	0.77	0.914	-0.834	-0.327	625B1	FBgn0037978	KLHL18
4	175	-0.58	H07	sample	sample	0.0124178	0.0138983	0.0131581	0.00148048	0.741	0.953	-0.976	-0.186	624B1	FBgn0261238	Alh
5	208	-0.58	I16	sample	sample	0.013028	0.0118765	0.0124523	-0.00115154	0.786	0.898	-0.778	-0.386	625B1	FBgn0033179	p47
6	182	-0.58	H14	sample	sample	0.0118451	0.0114307	0.0116379	-0.000414424	0.759	0.819	-0.68	-0.49	626B1	FBgn0002284	Prosbeta6
6	333	-0.59	N21	sample	sample	0.0113441	0.0118895	0.0116168	0.000545356	0.727	0.851	-0.77	-0.401	626B1	FBgn0261823	Asx
6	203	-0.59	I11	sample	sample	0.00552995	0.017307	0.0114185	0.0117771	0.354	1.24	-1.819	0.646	626B1	FBgn0039559	NSD
7	227	-0.59	J11	sample	sample	0.0108278	0.0130166	0.0119222	0.00218879	0.791	0.862	-0.663	-0.509	627B1	FBgn0052438	SMC5
1	233	-0.59	J17	sample	sample	0.0204646	0.0068605	0.0136626	-0.0136041	1.1	0.53	0.355	-1.528	621B1	FBgn0000283	Cp190
6	327	-0.59	N15	sample	sample	0.0113422	0.0118684	0.0116053	0.000526275	0.726	0.85	-0.77	-0.405	626B1	FBgn0260934	par-1
4	318	-0.59	N06	sample	sample	0.0151771	0.0115397	0.0133584	-0.00363734	0.905	0.791	-0.356	-0.821	624B1	FBgn0039667	CG2010
4	118	-0.59	E22	sample	sample	0.0158531	0.0109502	0.0134017	-0.00490295	0.946	0.751	-0.205	-0.98	624B1	FBgn0011230	poe
5	123	-0.59	F03	sample	sample	0.0123411	0.0123203	0.0123307	-2.07e-05	0.744	0.932	-0.928	-0.259	625B1	FBgn0035953	CG5087
1	257	-0.59	K17	sample	sample	0.0153543	0.0108108	0.0130826	-0.00454352	0.823	0.836	-0.653	-0.534	621B1	FBgn0259745	wech
4	204	-0.59	I12	sample	sample	0.0122358	0.0139565	0.0130962	0.00172069	0.73	0.957	-1.017	-0.17	624B1	FBgn0037734	trbd
1	135	-0.6	F15	lacz	lacz	0.0156006	0.0105994	0.0131	-0.00500121	0.836	0.82	-0.604	-0.587	621B1	LacZ	LacZ
6	131	-0.6	F11	sample	sample	0.014756	0.00859873	0.0116773	-0.00615723	0.945	0.616	-0.155	-1.037	626B1	FBgn0260936	scny
4	75	-0.6	D03	sample	sample	0.0158541	0.0109199	0.013387	-0.00493422	0.946	0.749	-0.204	-0.988	624B1	FBgn0039668	Trc8
3	277	-0.6	L13	sample	sample	0.0152894	0.0109927	0.013141	-0.00429674	0.884	0.771	-0.435	-0.759	623B1	FBgn0052850	CG32850
6	55	-0.6	C07	sample	sample	0.0135916	0.00963775	0.0116147	-0.00395382	0.871	0.69	-0.365	-0.836	626B1	FBgn0032878	CG9316
6	229	-0.6	J13	sample	sample	0.0136694	0.00955958	0.0116145	-0.0041098	0.876	0.685	-0.351	-0.851	626B1	FBgn0035402	Usp5
1	230	-0.6	J14	sample	sample	0.0138958	0.0118846	0.0128902	-0.00201123	0.744	0.919	-0.94	-0.264	621B1	FBgn0029763	Usp16-45
2	233	-0.6	J17	sample	sample	0.0144289	0.00986059	0.0121447	-0.00456827	0.832	0.786	-0.504	-0.703	622B1	FBgn0036421	CG13481
1	220	-0.61	J04	sample	sample	0.0145903	0.0113091	0.0129497	-0.00328123	0.782	0.874	-0.803	-0.409	621B1	FBgn0027526	Ublcp1
1	231	-0.61	J15	sample	sample	0.0167397	0.0095678	0.0131538	-0.00717194	0.897	0.74	-0.38	-0.847	621B1	FBgn0037758	CG9467
1	54	-0.62	C06	sample	sample	0.0168539	0.00946074	0.0131573	-0.00739319	0.903	0.732	-0.357	-0.874	621B1	FBgn0043010	Fsn
2	276	-0.62	L12	sample	sample	0.00995671	0.0127085	0.0113326	0.00275179	0.574	1.01	-1.275	0.042	622B1	FBgn0086134	Prosalpha2
2	147	-0.62	G03	sample	sample	0.0138675	0.0101047	0.0119861	-0.00376283	0.799	0.805	-0.6	-0.639	622B1	FBgn0020369	Rpt6
5	279	-0.62	L15	sample	sample	0.0174377	0.00821418	0.0128259	-0.00922354	1.05	0.621	0.187	-1.433	625B1	FBgn0033017	CG10465
2	69	-0.62	C21	sample	sample	0.00968523	0.0128264	0.0112558	0.00314116	0.558	1.02	-1.322	0.073	622B1	FBgn0032660	elfless
5	65	-0.62	C17	sample	sample	0.00856751	0.0149872	0.0117774	0.00641973	0.517	1.13	-1.753	0.504	625B1	FBgn0035402	Usp5
1	99	-0.63	E03	sample	sample	0.0115998	0.0134938	0.0125468	0.00189399	0.621	1.04	-1.393	0.141	621B1	FBgn0010602	lwr
7	310	-0.63	M22	sample	sample	0.0126761	0.0109252	0.0118006	-0.00175083	0.926	0.724	-0.234	-1.022	627B1	FBgn0052707	APC4
5	207	-0.63	I15	sample	sample	0.014068	0.0107415	0.0124048	-0.00332649	0.848	0.812	-0.55	-0.71	625B1	FBgn0005624	Psc
2	297	-0.63	M09	sample	sample	0.019655	0.00619621	0.0129256	-0.0134588	1.13	0.494	0.398	-1.662	622B1	FBgn0051633	CG31633
4	282	-0.63	L18	sample	sample	0.0145155	0.0117566	0.013136	-0.00275893	0.866	0.806	-0.505	-0.763	624B1	FBgn0035333	CG1317
7	333	-0.64	N21	sample	sample	0.012337	0.0111765	0.0117567	-0.00116051	0.902	0.74	-0.313	-0.96	627B1	FBgn0052847	CG32847
7	292	-0.64	M04	thread	thread	0.0111111	0.0123203	0.0117157	0.00120922	0.812	0.816	-0.597	-0.68	627B1	Thread	Thread
1	331	-0.64	N19	sample	sample	0.0155099	0.010323	0.0129164	-0.00518688	0.831	0.798	-0.622	-0.657	621B1	FBgn0038570	Prx5
2	275	-0.64	L11	sample	sample	0.0125737	0.0108007	0.0116872	-0.00177293	0.725	0.861	-0.823	-0.457	622B1	FBgn0020224	Cbl
1	260	-0.64	K20	sample	sample	0.0109051	0.0139092	0.0124072	0.0030041	0.584	1.08	-1.53	0.246	621B1	FBgn0035959	CG4911
1	284	-0.64	L20	sample	sample	0.0125589	0.0126065	0.0125827	4.76e-05	0.673	0.975	-1.204	-0.082	621B1	FBgn0030969	Usp39
2	250	-0.64	K10	sample	sample	0.013834	0.00995025	0.0118921	-0.00388374	0.797	0.793	-0.606	-0.68	622B1	FBgn0033017	CG10465
1	180	-0.64	H12	sample	sample	0.0145548	0.0110345	0.0127946	-0.00352031	0.78	0.853	-0.81	-0.478	621B1	FBgn0024728	Slip1
3	135	-0.65	F15	lacz	lacz	0.0199253	0.00622776	0.0130765	-0.0136975	1.15	0.437	0.568	-1.867	623B1	LacZ	LacZ
3	269	-0.65	L05	sample	sample	0.0159744	0.00988701	0.0129307	-0.00608744	0.923	0.694	-0.287	-1.016	623B1	FBgn0030938	CG15047
3	221	-0.65	J05	sample	sample	0.0160199	0.00983191	0.0129259	-0.00618803	0.926	0.69	-0.277	-1.029	623B1	FBgn0003386	Shaw
4	306	-0.65	M18	sample	sample	0.0148865	0.0113032	0.0130948	-0.0035833	0.888	0.775	-0.422	-0.885	624B1	FBgn0017556	Prosalpha4T2
6	305	-0.65	M17	sample	sample	0.00956611	0.012837	0.0112015	0.00327086	0.613	0.919	-1.091	-0.218	626B1	FBgn0261395	Prosalpha3T
7	58	-0.66	C10	sample	sample	0.0108739	0.0123997	0.0116368	0.00152577	0.795	0.821	-0.652	-0.66	627B1	FBgn0261119	Prp19
6	296	-0.66	M08	sample	sample	0.0114329	0.0110714	0.0112522	-0.000361498	0.732	0.793	-0.754	-0.559	626B1	FBgn0035207	Herc4
7	105	-0.66	E09	sample	sample	0.0101673	0.0130615	0.0116144	0.00289422	0.743	0.865	-0.816	-0.498	627B1	FBgn0023097	bon
2	206	-0.66	I14	sample	sample	0.0130636	0.010333	0.0116983	-0.00273068	0.753	0.823	-0.739	-0.58	622B1	FBgn0041174	Vhl
1	50	-0.66	C02	neg	neg	0.0128388	0.0122393	0.0125391	-0.000599454	0.688	0.946	-1.149	-0.174	621B1	mCherry	mCherry
5	150	-0.66	G06	sample	sample	0.0114897	0.0124822	0.0119859	0.000992469	0.693	0.944	-1.114	-0.212	625B1	FBgn0264711	CG43980
5	206	-0.67	I14	sample	sample	0.0148458	0.00989761	0.0123717	-0.00494822	0.895	0.748	-0.38	-0.952	625B1	FBgn0029703	CG12692
1	125	-0.67	F05	sample	sample	0.0155627	0.0100694	0.012816	-0.00549321	0.834	0.779	-0.612	-0.721	621B1	FBgn0283649	elgi
2	163	-0.67	G19	sample	sample	0.0169492	0.0077096	0.0123294	-0.00923955	0.977	0.614	-0.069	-1.266	622B1	FBgn0028913	CG3473
6	173	-0.67	H05	sample	sample	0.0117769	0.0106314	0.0112042	-0.00114549	0.754	0.761	-0.692	-0.644	626B1	FBgn0266666	Sem1
1	155	-0.67	G11	sample	sample	0.0112585	0.0133958	0.0123272	0.0021373	0.603	1.04	-1.46	0.117	621B1	FBgn0032467	CG9934
1	164	-0.68	G20	sample	sample	0.0139992	0.01121	0.0126046	-0.00278922	0.75	0.867	-0.92	-0.434	621B1	FBgn0035876	Pex2
5	260	-0.68	K20	sample	sample	0.0122184	0.0118265	0.0120225	-0.00039186	0.737	0.894	-0.955	-0.4	625B1	FBgn0030969	Usp39
3	205	-0.68	I13	sample	sample	0.00939664	0.0157791	0.0125879	0.00638246	0.543	1.11	-1.711	0.355	623B1	FBgn0028685	Rpt4
1	141	-0.68	F21	sample	sample	0.0155863	0.00995025	0.0127683	-0.00563601	0.835	0.769	-0.607	-0.751	621B1	FBgn0038772	mdlc
5	321	-0.68	N09	sample	sample	0.0104505	0.0131579	0.0118042	0.00270744	0.63	0.995	-1.341	-0.019	625B1	FBgn0030370	Uch-L5R
4	111	-0.68	E15	sample	sample	0.00971885	0.0154098	0.0125643	0.00569099	0.58	1.06	-1.582	0.221	624B1	FBgn0031282	Pex12
3	230	-0.68	J14	sample	sample	0.0101523	0.015053	0.0126027	0.00490074	0.587	1.06	-1.547	0.186	623B1	FBgn0264848	vih
7	190	-0.68	H22	sample	sample	0.00802568	0.0148953	0.0114605	0.00686965	0.587	0.987	-1.314	-0.049	627B1	Water	Water
4	224	-0.68	J08	sample	sample	0.0169639	0.00935588	0.0131599	-0.00760801	1.01	0.641	0.045	-1.409	624B1	FBgn0050421	Usp15-31
7	194	-0.69	I02	neg	neg	0.0115037	0.011563	0.0115333	5.93e-05	0.841	0.766	-0.506	-0.865	627B1	mCherry	mCherry
7	53	-0.69	C05	sample	sample	0.0117396	0.0113165	0.011528	-0.00042311	0.858	0.75	-0.451	-0.926	627B1	FBgn0087008	e(y)3
2	277	-0.69	L13	sample	sample	0.0105766	0.0117371	0.0111568	0.00116049	0.61	0.935	-1.168	-0.212	622B1	FBgn0052085	CG32085
2	255	-0.69	K15	sample	sample	0.0183673	0.00660066	0.012484	-0.0117667	1.06	0.526	0.176	-1.556	622B1	FBgn0003942	RpS27A
3	200	-0.69	I08	lacz	lacz	0.0128676	0.0124309	0.0126493	-0.000436708	0.744	0.872	-0.96	-0.424	623B1	LacZ	LacZ
7	98	-0.7	E02	neg	neg	0.00854006	0.0142912	0.0114156	0.00575117	0.624	0.947	-1.194	-0.197	627B1	mCherry	mCherry
6	50	-0.7	C02	neg	neg	0.00565504	0.0160514	0.0108532	0.0103963	0.362	1.15	-1.796	0.404	626B1	mCherry	mCherry
6	272	-0.7	L08	sample	sample	0.0132499	0.0089582	0.0111041	-0.00429171	0.849	0.642	-0.426	-0.968	626B1	FBgn0026380	Prosbeta3
7	195	-0.7	I03	sample	sample	0.00645624	0.0162359	0.0113461	0.00977968	0.472	1.08	-1.678	0.279	627B1	FBgn0020369	Rpt6
4	173	-0.7	H05	sample	sample	0.0146063	0.011181	0.0128937	-0.00342535	0.871	0.766	-0.485	-0.918	624B1	FBgn0051721	Trim9
1	128	-0.7	F08	sample	sample	0.0158915	0.00952057	0.012706	-0.0063709	0.851	0.736	-0.547	-0.859	621B1	FBgn0026598	Apc2
5	235	-0.7	J19	sample	sample	0.0140746	0.0102236	0.0121491	-0.00385095	0.849	0.773	-0.549	-0.858	625B1	FBgn0030961	CG7058
7	106	-0.71	E10	sample	sample	0.00664452	0.0160053	0.0113249	0.00936082	0.486	1.06	-1.635	0.222	627B1	FBgn0053260	CG33260
6	84	-0.71	D12	sample	sample	0.0108354	0.0110445	0.0109399	0.000209121	0.694	0.791	-0.862	-0.564	626B1	FBgn0015283	Rpn10
4	79	-0.71	D07	sample	sample	0.0161909	0.00975976	0.0129753	-0.00643112	0.966	0.669	-0.129	-1.301	624B1	FBgn0029134	Prosbeta5
6	140	-0.72	F20	sample	sample	0.0114123	0.0104746	0.0109435	-0.000937636	0.731	0.75	-0.758	-0.674	626B1	FBgn0028690	Rpn5
1	111	-0.72	E15	sample	sample	0.0131732	0.0115176	0.0123454	-0.00165557	0.706	0.891	-1.083	-0.356	621B1	FBgn0032956	Cul2
3	290	-0.72	M02	neg	neg	0.0137097	0.0114039	0.0125568	-0.00230582	0.792	0.8	-0.777	-0.663	623B1	mCherry	mCherry
5	320	-0.72	N08	sample	sample	0.0129678	0.0109536	0.0119607	-0.00201416	0.782	0.828	-0.791	-0.65	625B1	FBgn0030305	Uba5
1	225	-0.72	J09	sample	sample	0.0178042	0.00788177	0.012843	-0.00992238	0.954	0.609	-0.17	-1.271	621B1	FBgn0085290	CG34261
7	251	-0.72	K11	sample	sample	0.0113798	0.011396	0.0113879	1.62e-05	0.832	0.755	-0.535	-0.906	627B1	FBgn0000542	ec
6	317	-0.72	N05	sample	sample	0.011243	0.0105789	0.0109109	-0.000664072	0.72	0.758	-0.788	-0.654	626B1	FBgn0086758	chinmo
6	176	-0.72	H08	sample	sample	0.00979706	0.0119278	0.0108624	0.00213073	0.628	0.854	-1.049	-0.394	626B1	FBgn0023174	Prosbeta2
1	130	-0.72	F10	sample	sample	0.0122371	0.0122324	0.0122348	-4.68e-06	0.656	0.946	-1.267	-0.176	621B1	FBgn0039767	CG2218
4	186	-0.72	H18	sample	sample	0.00914286	0.0155817	0.0123623	0.00643886	0.545	1.07	-1.712	0.267	624B1	FBgn0037758	CG9467
5	82	-0.73	D10	sample	sample	0.0102362	0.0129967	0.0116164	0.00276044	0.617	0.983	-1.388	-0.065	625B1	FBgn0025833	CG8910
3	117	-0.73	E21	lacz	lacz	0.0123038	0.0126441	0.0124739	0.00034033	0.711	0.887	-1.082	-0.374	623B1	LacZ	LacZ
7	237	-0.73	J21	sample	sample	0.0178156	0.00519866	0.0115072	-0.012617	1.3	0.344	0.96	-2.424	627B1	FBgn0035107	mri
3	226	-0.73	J10	sample	sample	0.0147429	0.0103393	0.0125411	-0.00440364	0.852	0.725	-0.554	-0.911	623B1	FBgn0004066	Prosalpha4
7	176	-0.73	H08	sample	sample	0.0100138	0.0125808	0.0112973	0.00256694	0.732	0.833	-0.852	-0.616	627B1	FBgn0028847	CG9014
3	253	-0.74	K13	sample	sample	0.016	0.00913088	0.0125654	-0.00686912	0.925	0.641	-0.281	-1.192	623B1	FBgn0000524	dx
3	299	-0.74	M11	sample	sample	0.0112676	0.0135323	0.0123999	0.00226466	0.651	0.949	-1.306	-0.168	623B1	FBgn0029819	Usp30
3	302	-0.74	M14	sample	sample	0.0116732	0.0131213	0.0123972	0.00144812	0.675	0.921	-1.218	-0.263	623B1	FBgn0052221	CG32221
6	328	-0.74	N16	lacz	lacz	0.0127854	0.00893522	0.0108603	-0.00385017	0.819	0.64	-0.51	-0.972	626B1	LacZ	LacZ
7	229	-0.74	J13	sample	sample	0.0109968	0.0115915	0.0112941	0.000594671	0.804	0.768	-0.624	-0.858	627B1	FBgn0037742	Rpt3R
5	237	-0.75	J21	sample	sample	0.0161551	0.00833912	0.0122471	-0.00781596	0.974	0.631	-0.094	-1.398	625B1	FBgn0005386	ash1
5	60	-0.75	C12	sample	sample	0.0115191	0.0118644	0.0116917	0.000345328	0.695	0.897	-1.108	-0.389	625B1	FBgn0040294	POSH
4	200	-0.75	I08	lacz	lacz	0.0103896	0.0143416	0.0123656	0.00395198	0.62	0.983	-1.432	-0.067	624B1	LacZ	LacZ
7	128	-0.76	F08	sample	sample	0.00924856	0.013104	0.0111763	0.00385546	0.676	0.868	-1.03	-0.488	627B1	FBgn0015589	Apc
2	56	-0.76	C08	sample	sample	0.0121581	0.0101602	0.0111591	-0.00199784	0.701	0.81	-0.895	-0.625	622B1	FBgn0020257	Ppa
6	80	-0.76	D08	sample	sample	0.0142077	0.0073831	0.0107954	-0.00682455	0.91	0.529	-0.253	-1.272	626B1	FBgn0037270	eIF3f1
2	282	-0.77	L18	sample	sample	0.0137152	0.00909409	0.0114046	-0.00462112	0.791	0.725	-0.627	-0.904	622B1	FBgn0263974	qin
3	176	-0.77	H08	sample	sample	0.0188474	0.00619308	0.0125202	-0.0126543	1.09	0.435	0.335	-1.875	623B1	FBgn0030600	hiw
1	156	-0.77	G12	sample	sample	0.0151712	0.00952381	0.0123475	-0.00564741	0.813	0.736	-0.689	-0.858	621B1	FBgn0034314	nopo
1	60	-0.77	C12	sample	sample	0.0145251	0.0100259	0.0122755	-0.00449927	0.778	0.775	-0.816	-0.732	621B1	FBgn0034312	CG10916
4	80	-0.78	D08	sample	sample	0.0110011	0.0136173	0.0123092	0.00261622	0.656	0.933	-1.294	-0.262	624B1	FBgn0024993	CG2662
1	117	-0.78	E21	lacz	lacz	0.0138528	0.0105105	0.0121817	-0.0033423	0.742	0.813	-0.949	-0.61	621B1	LacZ	LacZ
3	228	-0.78	J12	lacz	lacz	0.010989	0.0134003	0.0121947	0.00241132	0.635	0.94	-1.366	-0.198	623B1	LacZ	LacZ
4	114	-0.78	E18	sample	sample	0.0141593	0.0109489	0.0125541	-0.00321039	0.845	0.75	-0.585	-0.98	624B1	FBgn0031208	CG11023
1	318	-0.78	N06	sample	sample	0.0156931	0.00903955	0.0123663	-0.00665356	0.841	0.699	-0.586	-0.98	621B1	FBgn0264325	Atg6
3	133	-0.79	F13	sample	sample	0.012892	0.0115942	0.0122431	-0.00129778	0.745	0.813	-0.954	-0.619	623B1	FBgn0031896	CG4502
3	114	-0.79	E18	sample	sample	0.0140338	0.0105194	0.0122766	-0.00351443	0.811	0.738	-0.707	-0.869	623B1	FBgn0058045	CG40045
3	85	-0.79	D13	sample	sample	0.0160033	0.00867453	0.0123389	-0.00732875	0.925	0.609	-0.281	-1.298	623B1	FBgn0260936	scny
3	111	-0.79	E15	sample	sample	0.0134875	0.0109968	0.0122421	-0.00249067	0.78	0.772	-0.825	-0.758	623B1	FBgn0265464	Traf6
6	330	-0.79	N18	sample	sample	0.0145894	0.00672646	0.0106579	-0.00786295	0.934	0.482	-0.185	-1.399	626B1	FBgn0028695	Rpn1
3	81	-0.79	D09	thread	thread	0.0252918	0	0.0126459	-0.0252918	1.46	0	1.73	-3.316	623B1	Thread	Thread
5	211	-0.79	I19	sample	sample	0.0114053	0.0116279	0.0115166	0.000222612	0.688	0.879	-1.133	-0.457	625B1	FBgn0038056	CG5961
3	329	-0.8	N17	sample	sample	0.011141	0.0131306	0.0121358	0.00198962	0.644	0.921	-1.333	-0.261	623B1	FBgn0259794	sinah
1	245	-0.8	K05	sample	sample	0.0113828	0.0122935	0.0118382	0.000910708	0.61	0.951	-1.436	-0.161	621B1	FBgn0027609	morgue
5	116	-0.8	E20	sample	sample	0.0108066	0.0120482	0.0114274	0.00124155	0.652	0.911	-1.264	-0.336	625B1	FBgn0029661	CG16781
4	303	-0.81	M15	sample	sample	0.0113074	0.0131326	0.01222	0.00182519	0.675	0.9	-1.225	-0.392	624B1	FBgn0034484	CG11044
4	286	-0.81	L22	sample	sample	0.013957	0.0108881	0.0124225	-0.00306894	0.833	0.746	-0.63	-0.997	624B1	FBgn0052121	CG32121
4	160	-0.82	G16	sample	sample	0.00995787	0.0141672	0.0120626	0.00420937	0.594	0.971	-1.529	-0.114	624B1	FBgn0020224	Cbl
1	151	-0.82	G07	sample	sample	0.0173565	0.00742312	0.0123898	-0.00993336	0.93	0.574	-0.258	-1.387	621B1	FBgn0028467	CG11070
2	333	-0.83	N21	sample	sample	0.0114039	0.0101186	0.0107612	-0.00128522	0.657	0.806	-1.025	-0.636	622B1	FBgn0036730	qjt
7	102	-0.83	E06	sample	sample	0.0109477	0.0109055	0.0109266	-4.22e-05	0.8	0.722	-0.635	-1.026	627B1	FBgn0261238	Alh
4	278	-0.83	L14	sample	sample	0.0111239	0.013117	0.0121205	0.00199312	0.664	0.899	-1.267	-0.396	624B1	FBgn0003386	Shaw
1	138	-0.83	F18	sample	sample	0.015107	0.00910624	0.0121066	-0.00600077	0.809	0.704	-0.701	-0.963	621B1	FBgn0030514	CG9941
6	126	-0.84	F06	sample	sample	0.00881381	0.011655	0.0102344	0.0028412	0.565	0.835	-1.226	-0.446	626B1	FBgn0015282	Rpt2
2	142	-0.84	F22	sample	sample	0.0092	0.0115143	0.0103572	0.00231431	0.53	0.918	-1.405	-0.271	622B1	FBgn0266282	jnj
4	233	-0.84	J17	sample	sample	0.0115492	0.0127029	0.012126	0.00115371	0.689	0.871	-1.171	-0.508	624B1	FBgn0037944	CG6923
1	302	-0.84	M14	sample	sample	0.00887949	0.0139255	0.0114025	0.00504599	0.476	1.08	-1.929	0.25	621B1	FBgn0035270	CG13933
2	90	-0.84	D18	sample	sample	0.0169562	0.00638138	0.0116688	-0.0105748	0.977	0.509	-0.068	-1.614	622B1	FBgn0038566	CG14317
4	90	-0.85	D18	sample	sample	0.0123631	0.0119702	0.0121667	-0.000392886	0.737	0.821	-0.988	-0.705	624B1	FBgn0037242	CG9855
5	285	-0.85	L21	sample	sample	0.0124157	0.0104858	0.0114508	-0.00192991	0.749	0.793	-0.912	-0.783	625B1	FBgn0030114	CG17754
2	70	-0.85	C22	sample	sample	0.00433735	0.0146444	0.00949085	0.010307	0.25	1.17	-2.244	0.548	622B1	FBgn0029006	Smurf
6	302	-0.85	M14	sample	sample	0.0198874	0.00118017	0.0105338	-0.0187073	1.27	0.0845	0.771	-2.471	626B1	FBgn0002932	neur
2	177	-0.86	H09	sample	sample	0.0120192	0.00952381	0.0107715	-0.00249542	0.693	0.759	-0.919	-0.791	622B1	FBgn0041147	ida
4	84	-0.86	D12	sample	sample	0.0127029	0.0116239	0.0121634	-0.00107896	0.758	0.797	-0.912	-0.799	624B1	FBgn0013263	Trl
6	222	-0.86	J06	sample	sample	0.0102838	0.0100709	0.0101774	-0.000212965	0.659	0.721	-0.961	-0.753	626B1	FBgn0002787	Rpn8
5	251	-0.86	K11	sample	sample	0.0151803	0.0083045	0.0117424	-0.00687577	0.915	0.628	-0.307	-1.408	625B1	FBgn0027053	CSN5
6	230	-0.86	J14	sample	sample	0.0112635	0.00910125	0.0101824	-0.00216222	0.721	0.652	-0.784	-0.94	626B1	FBgn0016697	Prosalpha5
3	317	-0.86	N05	sample	sample	0.0154355	0.00857339	0.0120044	-0.00686211	0.892	0.602	-0.404	-1.322	623B1	FBgn0033015	d4
2	180	-0.87	H12	sample	sample	0.0148402	0.00758294	0.0112116	-0.00725724	0.855	0.604	-0.433	-1.299	622B1	FBgn0038016	MBD-R2
5	209	-0.87	I17	sample	sample	0.0130597	0.00983284	0.0114463	-0.00322686	0.788	0.744	-0.771	-0.97	625B1	FBgn0036913	Usp32
1	177	-0.88	H09	sample	sample	0.0151844	0.00868846	0.0119364	-0.00649592	0.813	0.672	-0.686	-1.068	621B1	FBgn0041100	park
4	213	-0.88	I21	sample	sample	0.00933748	0.0142589	0.0117982	0.00492143	0.557	0.977	-1.668	-0.089	624B1	FBgn0260936	scny
1	86	-0.88	D14	sample	sample	0.0143277	0.00934891	0.0118383	-0.00497879	0.768	0.723	-0.855	-0.902	621B1	FBgn0023528	CG2924
3	307	-0.88	M19	sample	sample	0.0193237	0.00478821	0.0120559	-0.0145355	1.12	0.336	0.438	-2.202	623B1	FBgn0030420	CG12717
7	61	-0.88	C13	sample	sample	0.0124127	0.00907716	0.0107449	-0.00333557	0.907	0.601	-0.295	-1.474	627B1	FBgn0011230	poe
6	245	-0.89	K05	sample	sample	0.00904444	0.0109131	0.00997875	0.00186862	0.579	0.782	-1.185	-0.59	626B1	FBgn0035233	Pex10
4	231	-0.89	J15	sample	sample	0.0158787	0.00871898	0.0122989	-0.00715976	0.947	0.598	-0.199	-1.581	624B1	FBgn0027512	CG10254
3	327	-0.89	N15	sample	sample	0.0131291	0.0104439	0.0117865	-0.00268524	0.759	0.733	-0.903	-0.886	623B1	FBgn0052163	CG32163
6	136	-0.89	F16	sample	sample	0.0106509	0.00933533	0.00999311	-0.00131556	0.682	0.669	-0.895	-0.895	626B1	FBgn0028694	Rpn11
3	275	-0.9	L11	sample	sample	0.0105434	0.0127964	0.0116699	0.002253	0.609	0.898	-1.463	-0.339	623B1	FBgn0039214	puf
5	133	-0.9	F13	sample	sample	0.0140187	0.00888043	0.0114496	-0.00513826	0.845	0.672	-0.561	-1.243	625B1	FBgn0003254	rib
3	235	-0.91	J19	sample	sample	0.01236	0.0110368	0.0116984	-0.0013232	0.714	0.774	-1.069	-0.748	623B1	FBgn0027053	CSN5
6	262	-0.91	K22	sample	sample	0.00925569	0.0104553	0.0098555	0.00119962	0.593	0.749	-1.147	-0.678	626B1	FBgn0035876	Pex2
1	251	-0.92	K11	sample	sample	0.0131878	0.0099326	0.0115602	-0.00325521	0.707	0.768	-1.08	-0.755	621B1	FBgn0261268	Cul3
3	280	-0.93	L16	sample	sample	0.0143965	0.00898802	0.0116922	-0.00540844	0.832	0.631	-0.629	-1.225	623B1	FBgn0037235	CG1103
1	134	-0.93	F14	sample	sample	0.014808	0.00858676	0.0116974	-0.0062212	0.793	0.664	-0.76	-1.094	621B1	FBgn0024997	CG2681
2	101	-0.93	E05	sample	sample	0.00903091	0.010892	0.00996144	0.00186105	0.521	0.868	-1.434	-0.433	622B1	FBgn0086758	chinmo
2	71	-0.94	C23	other	other	0.00436491	0.0139234	0.00914416	0.00955852	0.252	1.11	-2.239	0.36	622B1	mod	mod
7	60	-0.94	C12	sample	sample	0.00850126	0.012334	0.0104176	0.00383271	0.621	0.817	-1.203	-0.677	627B1	FBgn0039459	IntS12
7	291	-0.94	M03	sample	sample	0.00820589	0.0126108	0.0104083	0.00440488	0.6	0.835	-1.272	-0.609	627B1	FBgn0087008	e(y)3
7	135	-0.95	F15	lacz	lacz	0.0116323	0.00932306	0.0104777	-0.00230921	0.85	0.618	-0.476	-1.414	627B1	LacZ	LacZ
5	136	-0.95	F16	sample	sample	0.0110833	0.010778	0.0109307	-0.000305264	0.668	0.815	-1.203	-0.7	625B1	FBgn0025525	bab2
4	159	-0.95	G15	sample	sample	0.00876552	0.0141918	0.0114786	0.00542624	0.523	0.973	-1.796	-0.107	624B1	FBgn0028691	Rpn9
1	77	-0.95	D05	sample	sample	0.0153999	0.00790663	0.0116533	-0.00749327	0.825	0.611	-0.644	-1.265	621B1	FBgn0036516	CG7656
5	164	-0.96	G20	sample	sample	0.0138737	0.00859873	0.0112362	-0.00527495	0.837	0.65	-0.593	-1.323	625B1	FBgn0039137	CG13604
3	333	-0.96	N21	sample	sample	0.0118092	0.0111182	0.0114637	-0.000690994	0.683	0.78	-1.189	-0.729	623B1	FBgn0264339	CG43795
2	278	-0.96	L14	sample	sample	0.0160928	0.00601131	0.0110521	-0.0100815	0.928	0.479	-0.217	-1.71	622B1	FBgn0038202	CG12402
5	296	-0.97	M08	sample	sample	0.0118475	0.0100739	0.0109607	-0.00177359	0.714	0.762	-1.036	-0.901	625B1	FBgn0027512	CG10254
2	148	-0.97	G04	sample	sample	0.0158311	0.00613262	0.0109819	-0.00969852	0.913	0.489	-0.262	-1.679	622B1	FBgn0250785	vari
1	227	-0.97	J11	sample	sample	0.0101476	0.0118926	0.0110201	0.00174503	0.544	0.92	-1.679	-0.262	621B1	FBgn0037244	CG14647
2	182	-0.98	H14	sample	sample	0.0167224	0.00548246	0.0111024	-0.01124	0.964	0.437	-0.108	-1.849	622B1	FBgn0267383	Ubc87F
1	62	-0.98	C14	sample	sample	0.0166881	0.00669014	0.0116891	-0.00999792	0.894	0.517	-0.39	-1.571	621B1	FBgn0003254	rib
5	158	-0.98	G14	sample	sample	0.0110092	0.0106109	0.0108101	-0.000398242	0.664	0.802	-1.219	-0.748	625B1	FBgn0034989	CG3356
7	138	-0.99	F18	sample	sample	0.0086785	0.01177	0.0102243	0.00309153	0.634	0.78	-1.162	-0.815	627B1	Water	Water
7	271	-0.99	L07	sample	sample	0.0109589	0.00959693	0.0102779	-0.00136198	0.801	0.636	-0.633	-1.347	627B1	FBgn0041147	ida
4	332	-0.99	N20	sample	sample	0.0152505	0.00847182	0.0118612	-0.00677873	0.91	0.581	-0.34	-1.648	624B1	FBgn0005386	ash1
2	88	-1	D16	sample	sample	0.0133185	0.00756274	0.0104406	-0.0057558	0.768	0.603	-0.695	-1.304	622B1	FBgn0038286	CG6966
2	221	-1.01	J05	sample	sample	0.0120346	0.00836364	0.0101991	-0.00367096	0.694	0.667	-0.916	-1.095	622B1	FBgn0052479	Usp10
4	255	-1.01	K15	sample	sample	0.013586	0.0097185	0.0116522	-0.00386749	0.81	0.666	-0.714	-1.312	624B1	FBgn0034396	CG15097
2	226	-1.02	J10	sample	sample	0.00818331	0.0108225	0.00950291	0.0026392	0.472	0.862	-1.581	-0.452	622B1	FBgn0037742	Rpt3R
6	270	-1.02	L06	sample	sample	0.0141988	0.00476839	0.00948359	-0.00943039	0.909	0.341	-0.255	-1.778	626B1	FBgn0261394	Prosalpha3
1	248	-1.02	K08	sample	sample	0.0114806	0.0104493	0.010965	-0.00103128	0.615	0.808	-1.416	-0.625	621B1	FBgn0034068	casp
4	302	-1.02	M14	sample	sample	0.00943783	0.0131125	0.0112752	0.00367466	0.563	0.899	-1.645	-0.398	624B1	FBgn0086134	Prosalpha2
6	282	-1.02	L18	sample	sample	0.0110821	0.00761542	0.00934878	-0.00346672	0.71	0.545	-0.817	-1.227	626B1	FBgn0028691	Rpn9
3	50	-1.02	C02	neg	neg	0.0160988	0.00657386	0.0113363	-0.00952498	0.931	0.461	-0.26	-1.787	623B1	mCherry	mCherry
7	231	-1.02	J15	sample	sample	0.00808314	0.0120399	0.0100615	0.00395676	0.591	0.798	-1.3	-0.749	627B1	FBgn0035953	CG5087
3	132	-1.02	F12	sample	sample	0.0110149	0.0112915	0.0111532	0.000276512	0.637	0.792	-1.361	-0.689	623B1	FBgn0028686	Rpt3
2	330	-1.03	N18	sample	sample	0.0126354	0.00775494	0.0101952	-0.00488043	0.728	0.618	-0.813	-1.254	622B1	FBgn0023097	bon
2	242	-1.04	K02	neg	neg	0.00909091	0.0100634	0.00957714	0.000972453	0.524	0.802	-1.424	-0.65	622B1	mCherry	mCherry
5	244	-1.04	K04	sample	sample	0.0117087	0.00968188	0.0106953	-0.00202686	0.706	0.732	-1.066	-1.013	625B1	FBgn0029006	Smurf
4	235	-1.04	J19	sample	sample	0.0124088	0.0104629	0.0114358	-0.00194586	0.74	0.717	-0.978	-1.111	624B1	FBgn0031606	CG15439
4	131	-1.05	F11	sample	sample	0.0171551	0.00650195	0.0118285	-0.0106532	1.02	0.446	0.088	-2.178	624B1	FBgn0031834	CG13766
4	99	-1.05	E03	sample	sample	0.0133622	0.00963775	0.0115	-0.00372447	0.797	0.661	-0.764	-1.334	624B1	FBgn0035479	CG14983
3	150	-1.05	G06	sample	sample	0.00691244	0.0148976	0.010905	0.00798514	0.4	1.05	-2.249	0.15	623B1	FBgn0267384	Ubc7
6	59	-1.06	C11	rho	rho	0.00722601	0.0108696	0.00904779	0.00364355	0.463	0.778	-1.513	-0.598	626B1	Rho	Rho
5	109	-1.06	E13	sample	sample	0.00995787	0.0108844	0.0104211	0.000926483	0.6	0.823	-1.449	-0.669	625B1	FBgn0038686	CG5555
6	267	-1.06	L03	sample	sample	0.0112994	0.0069837	0.00914157	-0.00431573	0.724	0.5	-0.778	-1.349	626B1	FBgn0038475	Keap1
6	324	-1.07	N12	sample	sample	0.00638978	0.0115413	0.00896555	0.00515155	0.409	0.827	-1.663	-0.468	626B1	FBgn0023175	Prosalpha7
2	149	-1.07	G05	lacz	lacz	0.0143098	0.0064006	0.0103552	-0.00790916	0.825	0.51	-0.524	-1.609	622B1	LacZ	LacZ
6	70	-1.08	C22	sample	sample	0.00891266	0.00908206	0.00899736	0.000169407	0.571	0.65	-1.208	-0.944	626B1	FBgn0038296	CG6752
1	142	-1.08	F22	sample	sample	0.0130526	0.00877514	0.0109139	-0.00427749	0.699	0.679	-1.106	-1.046	621B1	FBgn0031018	CG12200
6	215	-1.08	I23	other	other	0.0093216	0.00868621	0.0090039	-0.000635384	0.597	0.622	-1.135	-1.02	626B1	mod	mod
5	283	-1.08	L19	sample	sample	0.010479	0.010323	0.010401	-0.000156032	0.632	0.781	-1.335	-0.83	625B1	FBgn0264711	CG43980
4	130	-1.09	F10	sample	sample	0.00817121	0.0136888	0.01093	0.00551756	0.487	0.938	-1.93	-0.242	624B1	FBgn0261238	Alh
7	133	-1.09	F13	sample	sample	0.00781805	0.0117777	0.00979787	0.00395964	0.571	0.78	-1.362	-0.813	627B1	FBgn0052369	CG32369
6	177	-1.09	H09	sample	sample	0.00858001	0.00926269	0.00892135	0.000682681	0.55	0.663	-1.268	-0.909	626B1	FBgn0262519	Mi-2
1	93	-1.09	D21	sample	sample	0.0144928	0.00754976	0.0110213	-0.00694299	0.776	0.584	-0.823	-1.355	621B1	FBgn0038686	CG5555
2	164	-1.09	G20	sample	sample	0.00051573	0.0153081	0.0079119	0.0147923	0.0297	1.22	-2.903	0.722	622B1	FBgn0034231	APC10
6	187	-1.09	H19	sample	sample	0.00845588	0.00934579	0.00890084	0.000889912	0.542	0.669	-1.291	-0.893	626B1	FBgn0013263	Trl
1	202	-1.1	I10	sample	sample	0.0111173	0.0101382	0.0106278	-0.000979039	0.596	0.784	-1.488	-0.703	621B1	FBgn0016697	Prosalpha5
6	86	-1.1	D14	sample	sample	0.00747737	0.0101966	0.00883701	0.00271928	0.479	0.73	-1.467	-0.728	626B1	FBgn0016697	Prosalpha5
3	323	-1.1	N11	sample	sample	0.0133222	0.00849649	0.0109094	-0.00482574	0.77	0.596	-0.861	-1.339	623B1	FBgn0011236	ken
5	246	-1.1	K06	rho	rho	0.00990491	0.0106344	0.0102697	0.000729484	0.597	0.804	-1.461	-0.741	625B1	Rho	Rho
1	112	-1.11	E16	sample	sample	0.00683527	0.0133858	0.0101105	0.00655056	0.366	1.04	-2.332	0.114	621B1	FBgn0035283	CG12024
6	321	-1.13	N09	sample	sample	0.00839594	0.0090566	0.00872627	0.000660669	0.538	0.649	-1.302	-0.949	626B1	FBgn0262519	Mi-2
3	130	-1.13	F10	sample	sample	0.0108533	0.0105766	0.0107149	-0.000276698	0.627	0.742	-1.396	-0.855	623B1	FBgn0015282	Rpt2
2	209	-1.13	I17	sample	sample	0.00744048	0.0104588	0.00894966	0.00301836	0.429	0.833	-1.709	-0.547	622B1	FBgn0032377	CG14937
4	89	-1.13	D17	sample	sample	0.0137566	0.00868984	0.0112232	-0.00506677	0.821	0.596	-0.675	-1.589	624B1	FBgn0029819	Usp30
6	63	-1.13	C15	sample	sample	0.00856531	0.00882145	0.00869338	0.000256143	0.549	0.632	-1.271	-0.994	626B1	FBgn0005564	Shal
3	271	-1.14	L07	sample	sample	0.00900548	0.0121866	0.0105961	0.00318115	0.521	0.855	-1.796	-0.481	623B1	FBgn0265623	Su(z)2
4	252	-1.14	K12	sample	sample	0.0131976	0.00907188	0.0111347	-0.00412571	0.787	0.622	-0.801	-1.486	624B1	FBgn0032054	Uba4
5	139	-1.16	F19	sample	sample	0.0119826	0.0086483	0.0103154	-0.00333427	0.723	0.654	-1.006	-1.309	625B1	FBgn0000283	Cp190
2	311	-1.17	M23	other	other	0.00335571	0.012844	0.00809987	0.00948833	0.193	1.02	-2.413	0.077	622B1	mod	mod
4	209	-1.17	I17	sample	sample	0.0139983	0.00820842	0.0111033	-0.00578983	0.835	0.563	-0.621	-1.718	624B1	FBgn0035593	CG4603
5	114	-1.17	E18	sample	sample	0.0109425	0.00933956	0.010141	-0.0016029	0.66	0.706	-1.234	-1.111	625B1	FBgn0036082	CG12362
6	68	-1.17	C20	sample	sample	0.012987	0.00426309	0.00862505	-0.00872392	0.832	0.305	-0.474	-1.875	626B1	FBgn0029812	Prosbeta2R1
2	247	-1.18	K07	sample	sample	0.0142292	0.00560586	0.00991756	-0.00862338	0.82	0.447	-0.538	-1.817	622B1	FBgn0260470	SP555
1	119	-1.18	E23	other	other	0.0091673	0.0110092	0.0100882	0.00184187	0.491	0.851	-1.872	-0.484	621B1	mod	mod
3	52	-1.19	C04	sample	sample	0.0104167	0.0104507	0.0104337	3.4e-05	0.602	0.733	-1.49	-0.885	623B1	FBgn0030578	CG5347
1	303	-1.19	M15	sample	sample	0.00753072	0.0122041	0.00986743	0.00467343	0.403	0.944	-2.195	-0.183	621B1	FBgn0050421	Usp15-31
4	93	-1.19	D21	sample	sample	0.0118297	0.00984052	0.0108351	-0.00198914	0.706	0.675	-1.108	-1.279	624B1	FBgn0027620	Acf
3	227	-1.19	J11	sample	sample	0.0215854	0	0.0107927	-0.0215854	1.25	0	0.928	-3.316	623B1	FBgn0037705	mura
5	186	-1.2	H18	sample	sample	0.0034662	0.0148859	0.00917604	0.0114197	0.209	1.13	-2.869	0.475	625B1	FBgn0035380	CG9970
1	285	-1.2	L21	sample	sample	0.0167464	0.00489663	0.0108215	-0.0118498	0.897	0.379	-0.378	-2.022	621B1	FBgn0283468	slmb
2	107	-1.2	E11	sample	sample	0.0140797	0.00550518	0.00979243	-0.00857449	0.812	0.439	-0.564	-1.843	622B1	FBgn0266666	Sem1
2	204	-1.21	I12	sample	sample	0.0084453	0.00917108	0.00880819	0.000725778	0.487	0.731	-1.535	-0.884	622B1	FBgn0033266	Socs44A
4	325	-1.21	N13	sample	sample	0.0102084	0.0110556	0.010632	0.000847213	0.609	0.758	-1.472	-0.952	624B1	FBgn0023175	Prosalpha7
2	238	-1.22	J22	sample	sample	0.00903615	0.00871632	0.00887623	-0.000319821	0.521	0.695	-1.434	-1.003	622B1	FBgn0039343	CG5111
2	187	-1.22	H19	sample	sample	0.00933202	0.00850406	0.00891804	-0.000827965	0.538	0.678	-1.382	-1.058	622B1	FBgn0040230	dbo
6	316	-1.22	N04	sample	sample	0.0100523	0.00651702	0.00828464	-0.00353526	0.644	0.467	-1.003	-1.44	626B1	FBgn0250746	Prosbeta7
4	116	-1.23	E20	sample	sample	0.0116402	0.00975456	0.0106974	-0.00188565	0.694	0.669	-1.151	-1.302	624B1	FBgn0032251	Nse4
4	258	-1.24	K18	sample	sample	0.00534759	0.0149155	0.0101315	0.00956788	0.319	1.02	-2.564	0.088	624B1	FBgn0035830	CG8209
1	328	-1.24	N16	lacz	lacz	0.0124827	0.00791557	0.0101991	-0.0045671	0.669	0.612	-1.219	-1.263	621B1	LacZ	LacZ
3	102	-1.25	E06	sample	sample	0.0140281	0.00656045	0.0102943	-0.00746761	0.811	0.46	-0.708	-1.79	623B1	FBgn0004066	Prosalpha4
1	182	-1.25	H14	sample	sample	0.014218	0.00648243	0.0103502	-0.00773558	0.762	0.501	-0.877	-1.623	621B1	FBgn0024973	CG2701
1	198	-1.26	I06	sample	sample	0.0100239	0.00967742	0.00985064	-0.000346447	0.537	0.748	-1.703	-0.819	621B1	FBgn0033916	Usp20-33
6	276	-1.27	L12	sample	sample	0.00765766	0.00828402	0.00797084	0.000626366	0.49	0.593	-1.435	-1.098	626B1	FBgn0002284	Prosbeta6
7	112	-1.27	E16	sample	sample	0.00832501	0.00981056	0.00906778	0.00148555	0.608	0.65	-1.244	-1.294	627B1	FBgn0031676	senju
1	244	-1.27	K04	sample	sample	0.0110294	0.00878156	0.00990549	-0.00224785	0.591	0.679	-1.505	-1.045	621B1	FBgn0086904	Nacalpha
6	246	-1.29	K06	rho	rho	0.00386432	0.0116009	0.00773262	0.00773661	0.248	0.831	-2.119	-0.457	626B1	Rho	Rho
3	281	-1.29	L17	thread	thread	0.0156863	0.00465116	0.0101687	-0.0110351	0.907	0.326	-0.349	-2.234	623B1	Thread	Thread
1	222	-1.3	J06	sample	sample	0.0133276	0.00677561	0.0100516	-0.00655199	0.714	0.524	-1.052	-1.55	621B1	FBgn0015282	Rpt2
5	151	-1.31	G07	sample	sample	0.0108777	0.00844476	0.00966124	-0.00243296	0.656	0.639	-1.248	-1.367	625B1	FBgn0051528	CG31528
6	92	-1.32	D20	sample	sample	0.00604351	0.00925583	0.00764967	0.00321232	0.387	0.663	-1.726	-0.91	626B1	FBgn0028695	Rpn1
4	296	-1.32	M08	sample	sample	0.00847145	0.0117096	0.0100905	0.00323815	0.505	0.803	-1.862	-0.775	624B1	FBgn0261268	Cul3
7	236	-1.32	J20	sample	sample	0.00304414	0.0144115	0.00872783	0.0113674	0.222	0.955	-2.471	-0.168	627B1	Water	Water
3	71	-1.32	C23	other	other	0.00953815	0.0101092	0.00982367	0.000571027	0.551	0.709	-1.68	-0.964	623B1	mod	mod
5	80	-1.33	D08	sample	sample	0.012987	0.00670891	0.00984796	-0.0062781	0.783	0.507	-0.787	-1.864	625B1	FBgn0039667	CG2010
3	297	-1.34	M09	sample	sample	0.0101161	0.00941423	0.00976519	-0.000701922	0.585	0.66	-1.555	-1.126	623B1	FBgn0029660	CG10801
2	135	-1.34	F15	lacz	lacz	0.0104998	0.00680516	0.00865247	-0.00369463	0.605	0.542	-1.181	-1.503	622B1	LacZ	LacZ
6	130	-1.35	F10	sample	sample	0.00470333	0.0102243	0.0074638	0.00552095	0.301	0.732	-1.968	-0.723	626B1	FBgn0026380	Prosbeta3
6	196	-1.35	I04	rho	rho	0.00726282	0.00781541	0.00753911	0.000552584	0.465	0.56	-1.506	-1.189	626B1	Rho	Rho
7	71	-1.37	C23	other	other	0.00425697	0.0128738	0.00856536	0.00861679	0.311	0.853	-2.189	-0.544	627B1	mod	mod
3	204	-1.37	I12	sample	sample	0.00681302	0.0122616	0.0095373	0.00544856	0.394	0.86	-2.27	-0.463	623B1	FBgn0033738	DUBAI
3	244	-1.39	K04	sample	sample	0.0124303	0.00679785	0.0096141	-0.00563249	0.719	0.477	-1.054	-1.735	623B1	FBgn0030684	CG8260
2	158	-1.4	G14	sample	sample	0.0152456	0.00324224	0.00924393	-0.0120034	0.879	0.258	-0.363	-2.435	622B1	FBgn0029134	Prosbeta5
6	71	-1.4	C23	other	other	0.00384827	0.0104281	0.00713819	0.00657983	0.246	0.747	-2.122	-0.683	626B1	mod	mod
7	317	-1.44	N05	sample	sample	0.00131291	0.0150968	0.00820486	0.0137839	0.096	1	-2.873	0	627B1	FBgn0036516	CG7656
6	311	-1.46	M23	other	other	0.00792472	0.00599925	0.00696198	-0.00192546	0.508	0.43	-1.387	-1.54	626B1	mod	mod
1	275	-1.46	L11	sample	sample	0.0114094	0.00698254	0.00919597	-0.00442685	0.611	0.54	-1.43	-1.497	621B1	FBgn0250746	Prosbeta7
7	230	-1.47	J14	sample	sample	0.00820345	0.00828026	0.00824185	7.68e-05	0.6	0.548	-1.272	-1.669	627B1	FBgn0003941	RpL40
2	244	-1.49	K04	sample	sample	0.00770478	0.00752688	0.00761583	-0.000177903	0.444	0.6	-1.663	-1.314	622B1	FBgn0261394	Prosalpha3
5	282	-1.49	L18	sample	sample	0.0130075	0.00553442	0.00927095	-0.00747307	0.784	0.419	-0.782	-2.2	625B1	FBgn0017556	Prosalpha4T2
1	263	-1.5	K23	other	other	0.00768049	0.00961979	0.00865014	0.0019393	0.411	0.744	-2.165	-0.834	621B1	mod	mod
7	245	-1.51	K05	sample	sample	0.00543085	0.0106055	0.0080182	0.00517469	0.397	0.703	-1.916	-1.1	627B1	FBgn0283468	slmb
5	256	-1.52	K16	sample	sample	0.00962224	0.00792079	0.00877152	-0.00170145	0.58	0.599	-1.523	-1.517	625B1	FBgn0027620	Acf
6	157	-1.52	G13	rho	rho	0.00654165	0.00669394	0.00661779	0.00015229	0.419	0.479	-1.636	-1.405	626B1	Rho	Rho
1	197	-1.54	I05	sample	sample	0.0113636	0.00643087	0.00889725	-0.00493277	0.609	0.497	-1.439	-1.636	621B1	FBgn0005616	msl-2
4	119	-1.54	E23	other	other	0.00758853	0.0108066	0.00919759	0.00321811	0.453	0.741	-2.061	-1.019	624B1	mod	mod
5	119	-1.56	E23	other	other	0.00863931	0.00840951	0.00852441	-0.000229802	0.521	0.636	-1.738	-1.377	625B1	mod	mod
5	166	-1.56	G22	rho	rho	0.00591216	0.010483	0.00819756	0.0045708	0.357	0.793	-2.334	-0.784	625B1	Rho	Rho
1	196	-1.57	I04	rho	rho	0.00990099	0.00730689	0.00860394	-0.0025941	0.53	0.565	-1.728	-1.416	621B1	Rho	Rho
1	71	-1.58	C23	other	other	0.00258665	0.0129943	0.0077905	0.0104077	0.139	1	-3.17	0.016	621B1	mod	mod
3	254	-1.58	K14	gfp	gfp	0.0180361	0	0.00901804	-0.0180361	1.04	0	0.159	-3.316	623B1	GFP	GFP
5	255	-1.58	K15	sample	sample	0.0127592	0.00508647	0.00892282	-0.0076727	0.769	0.385	-0.836	-2.328	625B1	FBgn0011236	ken
7	177	-1.59	H09	sample	sample	0.00890538	0.00668003	0.0077927	-0.00222535	0.651	0.442	-1.109	-2.061	627B1	FBgn0002781	mod(mdg4)
5	311	-1.64	M23	other	other	0.0120862	0.00519481	0.00864049	-0.00689137	0.729	0.393	-0.984	-2.297	625B1	mod	mod
2	59	-1.67	C11	rho	rho	0.00947226	0.00500963	0.00724095	-0.00446263	0.546	0.399	-1.358	-1.973	622B1	Rho	Rho
3	285	-1.68	L21	sample	sample	0.0100685	0.00656934	0.0083189	-0.00349912	0.582	0.461	-1.566	-1.788	623B1	FBgn0264325	Atg6
7	263	-1.71	K23	other	other	0.00234009	0.0119269	0.00713352	0.00958685	0.171	0.79	-2.634	-0.776	627B1	mod	mod
4	311	-1.72	M23	other	other	0.000896861	0.0150215	0.00795916	0.0141246	0.0535	1.03	-3.564	0.117	624B1	mod	mod
6	210	-1.75	I18	rho	rho	0.00707965	0.00385654	0.00546809	-0.00322311	0.453	0.276	-1.539	-1.954	626B1	Rho	Rho
5	215	-1.76	I23	other	other	0.00795455	0.00750268	0.00772861	-0.000451866	0.48	0.567	-1.887	-1.637	625B1	mod	mod
7	196	-1.78	I04	rho	rho	0.0030448	0.0106816	0.00686319	0.00763679	0.223	0.708	-2.471	-1.081	627B1	Rho	Rho
2	246	-1.79	K06	rho	rho	0.00927487	0.00421295	0.00674391	-0.00506193	0.535	0.336	-1.392	-2.181	622B1	Rho	Rho
6	119	-1.82	E23	other	other	0.00646054	0.00371057	0.00508556	-0.00274997	0.414	0.266	-1.651	-1.982	626B1	mod	mod
1	85	-1.82	D13	sample	sample	0.0102587	0.00507813	0.00766841	-0.00518057	0.55	0.393	-1.657	-1.977	621B1	FBgn0028690	Rpn5
7	59	-1.83	C11	rho	rho	0.00691057	0.00660611	0.00675834	-0.000304458	0.505	0.438	-1.573	-2.079	627B1	Rho	Rho
6	166	-1.85	G22	rho	rho	0.00360198	0.00603546	0.00481872	0.00243348	0.231	0.432	-2.166	-1.533	626B1	Rho	Rho
6	298	-1.86	M10	rho	rho	0.00543933	0.00423729	0.00483831	-0.00120204	0.348	0.303	-1.835	-1.88	626B1	Rho	Rho
2	166	-1.86	G22	rho	rho	0.00557991	0.00609989	0.0058399	0.000519973	0.322	0.486	-2.03	-1.687	622B1	Rho	Rho
5	196	-1.86	I04	rho	rho	0.00913786	0.00590551	0.00752169	-0.00323235	0.551	0.447	-1.629	-2.094	625B1	Rho	Rho
4	206	-1.87	I14	sample	sample	0.00852383	0.00756484	0.00804433	-0.000958986	0.508	0.519	-1.851	-1.892	624B1	FBgn0027526	Ublcp1
6	263	-1.88	K23	other	other	0.00665557	0.0028954	0.00477549	-0.00376017	0.426	0.207	-1.616	-2.14	626B1	mod	mod
2	215	-1.88	I23	other	other	0.00493624	0.00632205	0.00562915	0.00138581	0.285	0.504	-2.141	-1.629	622B1	mod	mod
3	119	-1.91	E23	other	other	0.00779558	0.00668502	0.0072403	-0.00111056	0.451	0.469	-2.058	-1.761	623B1	mod	mod
2	119	-1.95	E23	other	other	0.00563747	0.0053313	0.00548438	-0.000306165	0.325	0.425	-2.02	-1.888	622B1	mod	mod
2	263	-1.96	K23	other	other	0.00287219	0.00710546	0.00498882	0.00423327	0.166	0.566	-2.496	-1.424	622B1	mod	mod
4	256	-2.03	K16	sample	sample	0.0105882	0.00463128	0.00760976	-0.00595696	0.632	0.317	-1.387	-2.682	624B1	FBgn0028690	Rpn5
1	59	-2.06	C11	rho	rho	0.00622222	0.0063197	0.00627096	9.75e-05	0.333	0.489	-2.453	-1.664	621B1	Rho	Rho
4	246	-2.06	K06	rho	rho	0.00854701	0.00614675	0.00734688	-0.00240026	0.51	0.421	-1.845	-2.274	624B1	Rho	Rho
3	59	-2.07	C11	rho	rho	0.00886076	0.00431203	0.0065864	-0.00454872	0.512	0.303	-1.827	-2.313	623B1	Rho	Rho
3	320	-2.08	N08	sample	sample	0.00542797	0.00744602	0.006437	0.00201804	0.314	0.522	-2.57	-1.584	623B1	FBgn0262519	Mi-2
7	246	-2.12	K06	rho	rho	0.00515685	0.00586625	0.00551155	0.000709395	0.377	0.389	-1.98	-2.26	627B1	Rho	Rho
2	196	-2.12	I04	rho	rho	0.00640752	0.00351975	0.00496363	-0.00288777	0.369	0.28	-1.887	-2.362	622B1	Rho	Rho
7	119	-2.16	E23	other	other	0.00159046	0.00896379	0.00527712	0.00737333	0.116	0.594	-2.808	-1.502	627B1	mod	mod
1	210	-2.16	I18	rho	rho	0.00649954	0.00528103	0.00589028	-0.00121851	0.348	0.408	-2.398	-1.926	621B1	Rho	Rho
5	71	-2.17	C23	other	other	0.0062711	0.0059712	0.00612115	-0.000299907	0.378	0.452	-2.256	-2.075	625B1	mod	mod
2	167	-2.17	G23	other	other	0.00205931	0.00601344	0.00403638	0.00395413	0.119	0.479	-2.637	-1.71	622B1	mod	mod
6	167	-2.18	G23	other	other	0.00290698	0.00324149	0.00307423	0.000334514	0.186	0.232	-2.292	-2.073	626B1	mod	mod
1	167	-2.18	G23	other	other	0.00606729	0.00544218	0.00575473	-0.000625115	0.325	0.421	-2.483	-1.885	621B1	mod	mod
7	215	-2.2	I23	other	other	0.00310921	0.00719683	0.00515302	0.00408762	0.227	0.477	-2.456	-1.935	627B1	mod	mod
7	166	-2.2	G22	rho	rho	0.00252419	0.00772044	0.00512231	0.00519625	0.184	0.511	-2.591	-1.806	627B1	Rho	Rho
1	215	-2.25	I23	other	other	0.00145702	0.00853749	0.00499725	0.00708047	0.0781	0.66	-3.392	-1.106	621B1	mod	mod
7	167	-2.26	G23	other	other	0.00352941	0.00629397	0.00491169	0.00276455	0.258	0.417	-2.358	-2.156	627B1	mod	mod
1	146	-2.26	G02	neg	neg	0.0104621	0.00137457	0.00591832	-0.0090875	0.561	0.106	-1.617	-2.909	621B1	mCherry	mCherry
4	167	-2.27	G23	other	other	0.00261666	0.00952744	0.00607205	0.00691078	0.156	0.653	-3.177	-1.363	624B1	mod	mod
3	166	-2.28	G22	rho	rho	0.00511628	0.005997	0.00555664	0.000880722	0.296	0.421	-2.638	-1.921	623B1	Rho	Rho
2	210	-2.3	I18	rho	rho	0.00571429	0.0026485	0.0041814	-0.00306578	0.329	0.211	-2.006	-2.59	622B1	Rho	Rho
7	327	-2.35	N15	sample	sample	0.00344976	0.00564334	0.00454655	0.00219358	0.252	0.374	-2.377	-2.315	627B1	FBgn0262517	Ltn1
5	298	-2.37	M10	rho	rho	0.0081448	0.00308285	0.00561382	-0.00506194	0.491	0.233	-1.846	-2.901	625B1	Rho	Rho
4	166	-2.4	G22	rho	rho	0.0086001	0.00357568	0.00608789	-0.00502441	0.513	0.245	-1.834	-2.966	624B1	Rho	Rho
5	59	-2.41	C11	rho	rho	0.00310697	0.00669892	0.00490294	0.00359195	0.187	0.507	-2.948	-1.867	625B1	Rho	Rho
4	263	-2.42	K23	other	other	0.00504356	0.00636466	0.00570411	0.0013211	0.301	0.436	-2.632	-2.215	624B1	mod	mod
4	196	-2.47	I04	rho	rho	0.00645439	0.00487988	0.00566713	-0.00157451	0.385	0.334	-2.315	-2.615	624B1	Rho	Rho
7	155	-2.49	G11	sample	sample	0.00255102	0.00534569	0.00394835	0.00279467	0.186	0.354	-2.585	-2.388	627B1	FBgn0031896	CG4502
2	92	-2.49	D20	sample	sample	0.00104004	0.00427019	0.00265511	0.00323014	0.0599	0.34	-2.812	-2.166	622B1	FBgn0265606	Prosalpha4T1
3	298	-2.5	M10	rho	rho	0.00374065	0.00539499	0.00456782	0.00165434	0.216	0.379	-2.936	-2.061	623B1	Rho	Rho
3	263	-2.51	K23	other	other	0.00442478	0.0046495	0.00453714	0.000224721	0.256	0.326	-2.788	-2.235	623B1	mod	mod
7	311	-2.52	M23	other	other	0.00165837	0.00588019	0.00376928	0.00422182	0.121	0.389	-2.793	-2.257	627B1	mod	mod
7	298	-2.53	M10	rho	rho	0.00309735	0.00449163	0.00379449	0.00139428	0.226	0.298	-2.458	-2.597	627B1	Rho	Rho
7	210	-2.54	I18	rho	rho	0.00468484	0.0029252	0.00380502	-0.00175964	0.342	0.194	-2.09	-2.981	627B1	Rho	Rho
5	157	-2.54	G13	rho	rho	0.00410023	0.00502124	0.00456074	0.000921016	0.247	0.38	-2.73	-2.347	625B1	Rho	Rho
5	167	-2.55	G23	other	other	0.00324374	0.00557414	0.00440894	0.00233039	0.196	0.422	-2.918	-2.189	625B1	mod	mod
2	157	-2.56	G13	rho	rho	0.00169779	0.00328827	0.00249303	0.00159048	0.0979	0.262	-2.699	-2.423	622B1	Rho	Rho
1	246	-2.58	K06	rho	rho	0.00373732	0.00409531	0.00391631	0.000357989	0.2	0.317	-2.943	-2.224	621B1	Rho	Rho
3	157	-2.59	G13	rho	rho	0.00410908	0.0042324	0.00417074	0.00012332	0.238	0.297	-2.856	-2.332	623B1	Rho	Rho
5	263	-2.6	K23	other	other	0.00593472	0.00317334	0.00455403	-0.00276137	0.358	0.24	-2.329	-2.876	625B1	mod	mod
1	298	-2.61	M10	rho	rho	0.00326036	0.00426687	0.00376362	0.00100651	0.175	0.33	-3.037	-2.181	621B1	Rho	Rho
2	298	-2.61	M10	rho	rho	0.0031617	0.00192827	0.00254498	-0.00123343	0.182	0.154	-2.447	-2.779	622B1	Rho	Rho
7	137	-2.62	F17	sample	sample	0.00704748	0	0.00352374	-0.00704748	0.515	0	-1.541	-3.697	627B1	FBgn0036980	RhoBTB
4	210	-2.63	I18	rho	rho	0.00549451	0.00448263	0.00498857	-0.00101188	0.328	0.307	-2.531	-2.722	624B1	Rho	Rho
3	246	-2.63	K06	rho	rho	0.00353201	0.00445705	0.00399453	0.000925041	0.204	0.313	-2.981	-2.279	623B1	Rho	Rho
3	196	-2.66	I04	rho	rho	0.00640478	0.00156372	0.00398425	-0.00484106	0.37	0.11	-2.359	-2.953	623B1	Rho	Rho
4	215	-2.67	I23	other	other	0.00471698	0.00477941	0.0047482	6.24e-05	0.281	0.328	-2.706	-2.642	624B1	mod	mod
1	166	-2.68	G22	rho	rho	0.00319197	0.00373413	0.00346305	0.000542155	0.171	0.289	-3.05	-2.315	621B1	Rho	Rho
5	210	-2.71	I18	rho	rho	0.00364078	0.00420168	0.00392123	0.000560904	0.22	0.318	-2.831	-2.581	625B1	Rho	Rho
7	157	-2.71	G13	rho	rho	0.00131349	0.00467687	0.00299518	0.00336339	0.096	0.31	-2.873	-2.552	627B1	Rho	Rho
4	157	-2.71	G13	rho	rho	0.00563747	0.00372517	0.00468132	-0.0019123	0.336	0.255	-2.499	-2.926	624B1	Rho	Rho
4	71	-2.72	C23	other	other	0.00329218	0.00563813	0.00446516	0.00234595	0.196	0.386	-3.026	-2.411	624B1	mod	mod
3	167	-2.72	G23	other	other	0.00492611	0.00236314	0.00364462	-0.00256297	0.285	0.166	-2.679	-2.767	623B1	mod	mod
3	215	-2.73	I23	other	other	0.00190024	0.00510204	0.00350114	0.0032018	0.11	0.358	-3.334	-2.129	623B1	mod	mod
3	210	-2.73	I18	rho	rho	0.00215517	0.00486145	0.00350831	0.00270628	0.125	0.341	-3.279	-2.185	623B1	Rho	Rho
3	311	-2.8	M23	other	other	0.00242718	0.00404204	0.00323461	0.00161485	0.14	0.284	-3.22	-2.376	623B1	mod	mod
1	157	-2.82	G13	rho	rho	0.00235849	0.00330275	0.00283062	0.000944262	0.126	0.255	-3.214	-2.424	621B1	Rho	Rho
1	333	-2.94	N21	sample	sample	0.00485909	0.000385505	0.0026223	-0.00447358	0.26	0.0298	-2.722	-3.158	621B1	FBgn0002781	mod(mdg4)
4	59	-3.05	C11	rho	rho	0.00173989	0.00446973	0.00310481	0.00272984	0.104	0.306	-3.374	-2.725	624B1	Rho	Rho
4	298	-3.18	M10	rho	rho	0.00365798	0.00191059	0.00278428	-0.00174739	0.218	0.131	-2.943	-3.415	624B1	Rho	Rho
1	1	NA	A01	empty	empty	NA	NA	NA	NA	NA	NA	NA	NA	621B1	NA	NA
1	2	NA	A02	empty	empty	NA	NA	NA	NA	NA	NA	NA	NA	621B1	NA	NA
1	3	NA	A03	empty	empty	NA	NA	NA	NA	NA	NA	NA	NA	621B1	NA	NA
1	4	NA	A04	empty	empty	NA	NA	NA	NA	NA	NA	NA	NA	621B1	NA	NA
1	5	NA	A05	empty	empty	NA	NA	NA	NA	NA	NA	NA	NA	621B1	NA	NA
1	6	NA	A06	empty	empty	NA	NA	NA	NA	NA	NA	NA	NA	621B1	NA	NA
1	7	NA	A07	empty	empty	NA	NA	NA	NA	NA	NA	NA	NA	621B1	NA	NA
1	8	NA	A08	empty	empty	NA	NA	NA	NA	NA	NA	NA	NA	621B1	NA	NA
1	9	NA	A09	empty	empty	NA	NA	NA	NA	NA	NA	NA	NA	621B1	NA	NA
1	10	NA	A10	empty	empty	NA	NA	NA	NA	NA	NA	NA	NA	621B1	NA	NA
1	11	NA	A11	empty	empty	NA	NA	NA	NA	NA	NA	NA	NA	621B1	NA	NA
1	12	NA	A12	empty	empty	NA	NA	NA	NA	NA	NA	NA	NA	621B1	NA	NA
1	13	NA	A13	empty	empty	NA	NA	NA	NA	NA	NA	NA	NA	621B1	NA	NA
1	14	NA	A14	empty	empty	NA	NA	NA	NA	NA	NA	NA	NA	621B1	NA	NA
1	15	NA	A15	empty	empty	NA	NA	NA	NA	NA	NA	NA	NA	621B1	NA	NA
1	16	NA	A16	empty	empty	NA	NA	NA	NA	NA	NA	NA	NA	621B1	NA	NA
1	17	NA	A17	empty	empty	NA	NA	NA	NA	NA	NA	NA	NA	621B1	NA	NA
1	18	NA	A18	empty	empty	NA	NA	NA	NA	NA	NA	NA	NA	621B1	NA	NA
1	19	NA	A19	empty	empty	NA	NA	NA	NA	NA	NA	NA	NA	621B1	NA	NA
1	20	NA	A20	empty	empty	NA	NA	NA	NA	NA	NA	NA	NA	621B1	NA	NA
1	21	NA	A21	empty	empty	NA	NA	NA	NA	NA	NA	NA	NA	621B1	NA	NA
1	22	NA	A22	empty	empty	NA	NA	NA	NA	NA	NA	NA	NA	621B1	NA	NA
1	23	NA	A23	empty	empty	NA	NA	NA	NA	NA	NA	NA	NA	621B1	NA	NA
1	24	NA	A24	empty	empty	NA	NA	NA	NA	NA	NA	NA	NA	621B1	NA	NA
1	25	NA	B01	empty	empty	NA	NA	NA	NA	NA	NA	NA	NA	621B1	NA	NA
1	26	NA	B02	empty	empty	NA	NA	NA	NA	NA	NA	NA	NA	621B1	NA	NA
1	27	NA	B03	empty	empty	NA	NA	NA	NA	NA	NA	NA	NA	621B1	NA	NA
1	28	NA	B04	empty	empty	NA	NA	NA	NA	NA	NA	NA	NA	621B1	NA	NA
1	29	NA	B05	empty	empty	NA	NA	NA	NA	NA	NA	NA	NA	621B1	NA	NA
1	30	NA	B06	empty	empty	NA	NA	NA	NA	NA	NA	NA	NA	621B1	NA	NA
1	31	NA	B07	empty	empty	NA	NA	NA	NA	NA	NA	NA	NA	621B1	NA	NA
1	32	NA	B08	empty	empty	NA	NA	NA	NA	NA	NA	NA	NA	621B1	NA	NA
1	33	NA	B09	empty	empty	NA	NA	NA	NA	NA	NA	NA	NA	621B1	NA	NA
1	34	NA	B10	empty	empty	NA	NA	NA	NA	NA	NA	NA	NA	621B1	NA	NA
1	35	NA	B11	empty	empty	NA	NA	NA	NA	NA	NA	NA	NA	621B1	NA	NA
1	36	NA	B12	empty	empty	NA	NA	NA	NA	NA	NA	NA	NA	621B1	NA	NA
1	37	NA	B13	empty	empty	NA	NA	NA	NA	NA	NA	NA	NA	621B1	NA	NA
1	38	NA	B14	empty	empty	NA	NA	NA	NA	NA	NA	NA	NA	621B1	NA	NA
1	39	NA	B15	empty	empty	NA	NA	NA	NA	NA	NA	NA	NA	621B1	NA	NA
1	40	NA	B16	empty	empty	NA	NA	NA	NA	NA	NA	NA	NA	621B1	NA	NA
1	41	NA	B17	empty	empty	NA	NA	NA	NA	NA	NA	NA	NA	621B1	NA	NA
1	42	NA	B18	empty	empty	NA	NA	NA	NA	NA	NA	NA	NA	621B1	NA	NA
1	43	NA	B19	empty	empty	NA	NA	NA	NA	NA	NA	NA	NA	621B1	NA	NA
1	44	NA	B20	empty	empty	NA	NA	NA	NA	NA	NA	NA	NA	621B1	NA	NA
1	45	NA	B21	empty	empty	NA	NA	NA	NA	NA	NA	NA	NA	621B1	NA	NA
1	46	NA	B22	empty	empty	NA	NA	NA	NA	NA	NA	NA	NA	621B1	NA	NA
1	47	NA	B23	empty	empty	NA	NA	NA	NA	NA	NA	NA	NA	621B1	NA	NA
1	48	NA	B24	empty	empty	NA	NA	NA	NA	NA	NA	NA	NA	621B1	NA	NA
1	49	NA	C01	empty	empty	NA	NA	NA	NA	NA	NA	NA	NA	621B1	NA	NA
1	64	NA	C16	empty	empty	NA	NA	NA	NA	NA	NA	NA	NA	621B1	Water	Water
1	72	NA	C24	empty	empty	NA	NA	NA	NA	NA	NA	NA	NA	621B1	Water	Water
1	73	NA	D01	empty	empty	NA	NA	NA	NA	NA	NA	NA	NA	621B1	Water	Water
1	78	NA	D06	empty	empty	NA	NA	NA	NA	NA	NA	NA	NA	621B1	Water	Water
1	94	NA	D22	empty	empty	NA	NA	NA	NA	NA	NA	NA	NA	621B1	Water	Water
1	95	NA	D23	empty	empty	NA	NA	NA	NA	NA	NA	NA	NA	621B1	Water	Water
1	96	NA	D24	empty	empty	NA	NA	NA	NA	NA	NA	NA	NA	621B1	Water	Water
1	97	NA	E01	empty	empty	NA	NA	NA	NA	NA	NA	NA	NA	621B1	Water	Water
1	108	NA	E12	empty	empty	NA	NA	NA	NA	NA	NA	NA	NA	621B1	Water	Water
1	120	NA	E24	empty	empty	NA	NA	NA	NA	NA	NA	NA	NA	621B1	Water	Water
1	121	NA	F01	empty	empty	NA	NA	NA	NA	NA	NA	NA	NA	621B1	Water	Water
1	143	NA	F23	empty	empty	NA	NA	NA	NA	NA	NA	NA	NA	621B1	Water	Water
1	144	NA	F24	empty	empty	NA	NA	NA	NA	NA	NA	NA	NA	621B1	Water	Water
1	145	NA	G01	empty	empty	NA	NA	NA	NA	NA	NA	NA	NA	621B1	Water	Water
1	168	NA	G24	empty	empty	NA	NA	NA	NA	NA	NA	NA	NA	621B1	Water	Water
1	169	NA	H01	empty	empty	NA	NA	NA	NA	NA	NA	NA	NA	621B1	Water	Water
1	171	NA	H03	empty	empty	NA	NA	NA	NA	NA	NA	NA	NA	621B1	Water	Water
1	178	NA	H10	empty	empty	NA	NA	NA	NA	NA	NA	NA	NA	621B1	Water	Water
1	191	NA	H23	empty	empty	NA	NA	NA	NA	NA	NA	NA	NA	621B1	Water	Water
1	192	NA	H24	empty	empty	NA	NA	NA	NA	NA	NA	NA	NA	621B1	Water	Water
1	193	NA	I01	empty	empty	NA	NA	NA	NA	NA	NA	NA	NA	621B1	Water	Water
1	212	NA	I20	empty	empty	NA	NA	NA	NA	NA	NA	NA	NA	621B1	Water	Water
1	216	NA	I24	empty	empty	NA	NA	NA	NA	NA	NA	NA	NA	621B1	Water	Water
1	217	NA	J01	empty	empty	NA	NA	NA	NA	NA	NA	NA	NA	621B1	Water	Water
1	232	NA	J16	empty	empty	NA	NA	NA	NA	NA	NA	NA	NA	621B1	Water	Water
1	239	NA	J23	empty	empty	NA	NA	NA	NA	NA	NA	NA	NA	621B1	Water	Water
1	240	NA	J24	empty	empty	NA	NA	NA	NA	NA	NA	NA	NA	621B1	Water	Water
1	241	NA	K01	empty	empty	NA	NA	NA	NA	NA	NA	NA	NA	621B1	Water	Water
1	264	NA	K24	empty	empty	NA	NA	NA	NA	NA	NA	NA	NA	621B1	Water	Water
1	265	NA	L01	empty	empty	NA	NA	NA	NA	NA	NA	NA	NA	621B1	Water	Water
1	287	NA	L23	empty	empty	NA	NA	NA	NA	NA	NA	NA	NA	621B1	Water	Water
1	288	NA	L24	empty	empty	NA	NA	NA	NA	NA	NA	NA	NA	621B1	Water	Water
1	289	NA	M01	empty	empty	NA	NA	NA	NA	NA	NA	NA	NA	621B1	Water	Water
1	312	NA	M24	empty	empty	NA	NA	NA	NA	NA	NA	NA	NA	621B1	Water	Water
1	313	NA	N01	empty	empty	NA	NA	NA	NA	NA	NA	NA	NA	621B1	Water	Water
1	319	NA	N07	empty	empty	NA	NA	NA	NA	NA	NA	NA	NA	621B1	Water	Water
1	335	NA	N23	empty	empty	NA	NA	NA	NA	NA	NA	NA	NA	621B1	NA	Water
1	336	NA	N24	empty	empty	NA	NA	NA	NA	NA	NA	NA	NA	621B1	NA	Water
1	337	NA	O01	empty	empty	NA	NA	NA	NA	NA	NA	NA	NA	621B1	NA	Water
1	338	NA	O02	empty	empty	NA	NA	NA	NA	NA	NA	NA	NA	621B1	NA	Water
1	339	NA	O03	empty	empty	NA	NA	NA	NA	NA	NA	NA	NA	621B1	NA	Water
1	340	NA	O04	empty	empty	NA	NA	NA	NA	NA	NA	NA	NA	621B1	NA	Water
1	341	NA	O05	empty	empty	NA	NA	NA	NA	NA	NA	NA	NA	621B1	NA	Water
1	342	NA	O06	empty	empty	NA	NA	NA	NA	NA	NA	NA	NA	621B1	NA	Water
1	343	NA	O07	empty	empty	NA	NA	NA	NA	NA	NA	NA	NA	621B1	NA	Water
1	344	NA	O08	empty	empty	NA	NA	NA	NA	NA	NA	NA	NA	621B1	NA	Water
1	345	NA	O09	empty	empty	NA	NA	NA	NA	NA	NA	NA	NA	621B1	NA	Water
1	346	NA	O10	empty	empty	NA	NA	NA	NA	NA	NA	NA	NA	621B1	NA	Water
1	347	NA	O11	empty	empty	NA	NA	NA	NA	NA	NA	NA	NA	621B1	NA	Water
1	348	NA	O12	empty	empty	NA	NA	NA	NA	NA	NA	NA	NA	621B1	NA	Water
1	349	NA	O13	empty	empty	NA	NA	NA	NA	NA	NA	NA	NA	621B1	NA	Water
1	350	NA	O14	empty	empty	NA	NA	NA	NA	NA	NA	NA	NA	621B1	NA	Water
1	351	NA	O15	empty	empty	NA	NA	NA	NA	NA	NA	NA	NA	621B1	NA	Water
1	352	NA	O16	empty	empty	NA	NA	NA	NA	NA	NA	NA	NA	621B1	NA	Water
1	353	NA	O17	empty	empty	NA	NA	NA	NA	NA	NA	NA	NA	621B1	NA	Water
1	354	NA	O18	empty	empty	NA	NA	NA	NA	NA	NA	NA	NA	621B1	NA	Water
1	355	NA	O19	empty	empty	NA	NA	NA	NA	NA	NA	NA	NA	621B1	NA	Water
1	356	NA	O20	empty	empty	NA	NA	NA	NA	NA	NA	NA	NA	621B1	NA	Water
1	357	NA	O21	empty	empty	NA	NA	NA	NA	NA	NA	NA	NA	621B1	NA	Water
1	358	NA	O22	empty	empty	NA	NA	NA	NA	NA	NA	NA	NA	621B1	NA	Water
1	359	NA	O23	empty	empty	NA	NA	NA	NA	NA	NA	NA	NA	621B1	NA	Water
1	360	NA	O24	empty	empty	NA	NA	NA	NA	NA	NA	NA	NA	621B1	NA	Water
1	361	NA	P01	empty	empty	NA	NA	NA	NA	NA	NA	NA	NA	621B1	NA	Water
1	362	NA	P02	empty	empty	NA	NA	NA	NA	NA	NA	NA	NA	621B1	NA	Water
1	363	NA	P03	empty	empty	NA	NA	NA	NA	NA	NA	NA	NA	621B1	NA	Water
1	364	NA	P04	empty	empty	NA	NA	NA	NA	NA	NA	NA	NA	621B1	NA	Water
1	365	NA	P05	empty	empty	NA	NA	NA	NA	NA	NA	NA	NA	621B1	NA	Water
1	366	NA	P06	empty	empty	NA	NA	NA	NA	NA	NA	NA	NA	621B1	NA	Water
1	367	NA	P07	empty	empty	NA	NA	NA	NA	NA	NA	NA	NA	621B1	NA	Water
1	368	NA	P08	empty	empty	NA	NA	NA	NA	NA	NA	NA	NA	621B1	NA	Water
1	369	NA	P09	empty	empty	NA	NA	NA	NA	NA	NA	NA	NA	621B1	NA	Water
1	370	NA	P10	empty	empty	NA	NA	NA	NA	NA	NA	NA	NA	621B1	NA	Water
1	371	NA	P11	empty	empty	NA	NA	NA	NA	NA	NA	NA	NA	621B1	NA	Water
1	372	NA	P12	empty	empty	NA	NA	NA	NA	NA	NA	NA	NA	621B1	NA	Water
1	373	NA	P13	empty	empty	NA	NA	NA	NA	NA	NA	NA	NA	621B1	NA	Water
1	374	NA	P14	empty	empty	NA	NA	NA	NA	NA	NA	NA	NA	621B1	NA	Water
1	375	NA	P15	empty	empty	NA	NA	NA	NA	NA	NA	NA	NA	621B1	NA	Water
1	376	NA	P16	empty	empty	NA	NA	NA	NA	NA	NA	NA	NA	621B1	NA	Water
1	377	NA	P17	empty	empty	NA	NA	NA	NA	NA	NA	NA	NA	621B1	NA	Water
1	378	NA	P18	empty	empty	NA	NA	NA	NA	NA	NA	NA	NA	621B1	NA	Water
1	379	NA	P19	empty	empty	NA	NA	NA	NA	NA	NA	NA	NA	621B1	NA	Water
1	380	NA	P20	empty	empty	NA	NA	NA	NA	NA	NA	NA	NA	621B1	NA	Water
1	381	NA	P21	empty	empty	NA	NA	NA	NA	NA	NA	NA	NA	621B1	NA	Water
1	382	NA	P22	empty	empty	NA	NA	NA	NA	NA	NA	NA	NA	621B1	NA	Water
1	383	NA	P23	empty	empty	NA	NA	NA	NA	NA	NA	NA	NA	621B1	NA	Water
1	384	NA	P24	empty	empty	NA	NA	NA	NA	NA	NA	NA	NA	621B1	NA	Water
2	1	NA	A01	empty	empty	NA	NA	NA	NA	NA	NA	NA	NA	622B1	NA	Water
2	2	NA	A02	empty	empty	NA	NA	NA	NA	NA	NA	NA	NA	622B1	NA	Water
2	3	NA	A03	empty	empty	NA	NA	NA	NA	NA	NA	NA	NA	622B1	NA	Water
2	4	NA	A04	empty	empty	NA	NA	NA	NA	NA	NA	NA	NA	622B1	NA	Water
2	5	NA	A05	empty	empty	NA	NA	NA	NA	NA	NA	NA	NA	622B1	NA	Water
2	6	NA	A06	empty	empty	NA	NA	NA	NA	NA	NA	NA	NA	622B1	NA	Water
2	7	NA	A07	empty	empty	NA	NA	NA	NA	NA	NA	NA	NA	622B1	NA	Water
2	8	NA	A08	empty	empty	NA	NA	NA	NA	NA	NA	NA	NA	622B1	NA	Water
2	9	NA	A09	empty	empty	NA	NA	NA	NA	NA	NA	NA	NA	622B1	NA	Water
2	10	NA	A10	empty	empty	NA	NA	NA	NA	NA	NA	NA	NA	622B1	NA	Water
2	11	NA	A11	empty	empty	NA	NA	NA	NA	NA	NA	NA	NA	622B1	NA	Water
2	12	NA	A12	empty	empty	NA	NA	NA	NA	NA	NA	NA	NA	622B1	NA	Water
2	13	NA	A13	empty	empty	NA	NA	NA	NA	NA	NA	NA	NA	622B1	NA	Water
2	14	NA	A14	empty	empty	NA	NA	NA	NA	NA	NA	NA	NA	622B1	NA	Water
2	15	NA	A15	empty	empty	NA	NA	NA	NA	NA	NA	NA	NA	622B1	NA	Water
2	16	NA	A16	empty	empty	NA	NA	NA	NA	NA	NA	NA	NA	622B1	NA	Water
2	17	NA	A17	empty	empty	NA	NA	NA	NA	NA	NA	NA	NA	622B1	NA	Water
2	18	NA	A18	empty	empty	NA	NA	NA	NA	NA	NA	NA	NA	622B1	NA	Water
2	19	NA	A19	empty	empty	NA	NA	NA	NA	NA	NA	NA	NA	622B1	NA	Water
2	20	NA	A20	empty	empty	NA	NA	NA	NA	NA	NA	NA	NA	622B1	NA	Water
2	21	NA	A21	empty	empty	NA	NA	NA	NA	NA	NA	NA	NA	622B1	NA	Water
2	22	NA	A22	empty	empty	NA	NA	NA	NA	NA	NA	NA	NA	622B1	NA	Water
2	23	NA	A23	empty	empty	NA	NA	NA	NA	NA	NA	NA	NA	622B1	NA	Water
2	24	NA	A24	empty	empty	NA	NA	NA	NA	NA	NA	NA	NA	622B1	NA	Water
2	25	NA	B01	empty	empty	NA	NA	NA	NA	NA	NA	NA	NA	622B1	NA	Water
2	26	NA	B02	empty	empty	NA	NA	NA	NA	NA	NA	NA	NA	622B1	NA	Water
2	27	NA	B03	empty	empty	NA	NA	NA	NA	NA	NA	NA	NA	622B1	NA	Water
2	28	NA	B04	empty	empty	NA	NA	NA	NA	NA	NA	NA	NA	622B1	NA	Water
2	29	NA	B05	empty	empty	NA	NA	NA	NA	NA	NA	NA	NA	622B1	NA	Water
2	30	NA	B06	empty	empty	NA	NA	NA	NA	NA	NA	NA	NA	622B1	NA	Water
2	31	NA	B07	empty	empty	NA	NA	NA	NA	NA	NA	NA	NA	622B1	NA	Water
2	32	NA	B08	empty	empty	NA	NA	NA	NA	NA	NA	NA	NA	622B1	NA	Water
2	33	NA	B09	empty	empty	NA	NA	NA	NA	NA	NA	NA	NA	622B1	NA	Water
2	34	NA	B10	empty	empty	NA	NA	NA	NA	NA	NA	NA	NA	622B1	NA	Water
2	35	NA	B11	empty	empty	NA	NA	NA	NA	NA	NA	NA	NA	622B1	NA	Water
2	36	NA	B12	empty	empty	NA	NA	NA	NA	NA	NA	NA	NA	622B1	NA	Water
2	37	NA	B13	empty	empty	NA	NA	NA	NA	NA	NA	NA	NA	622B1	NA	Water
2	38	NA	B14	empty	empty	NA	NA	NA	NA	NA	NA	NA	NA	622B1	NA	Water
2	39	NA	B15	empty	empty	NA	NA	NA	NA	NA	NA	NA	NA	622B1	NA	Water
2	40	NA	B16	empty	empty	NA	NA	NA	NA	NA	NA	NA	NA	622B1	NA	Water
2	41	NA	B17	empty	empty	NA	NA	NA	NA	NA	NA	NA	NA	622B1	NA	Water
2	42	NA	B18	empty	empty	NA	NA	NA	NA	NA	NA	NA	NA	622B1	NA	Water
2	43	NA	B19	empty	empty	NA	NA	NA	NA	NA	NA	NA	NA	622B1	NA	Water
2	44	NA	B20	empty	empty	NA	NA	NA	NA	NA	NA	NA	NA	622B1	NA	Water
2	45	NA	B21	empty	empty	NA	NA	NA	NA	NA	NA	NA	NA	622B1	NA	Water
2	46	NA	B22	empty	empty	NA	NA	NA	NA	NA	NA	NA	NA	622B1	NA	Water
2	47	NA	B23	empty	empty	NA	NA	NA	NA	NA	NA	NA	NA	622B1	NA	Water
2	48	NA	B24	empty	empty	NA	NA	NA	NA	NA	NA	NA	NA	622B1	NA	Water
2	49	NA	C01	empty	empty	NA	NA	NA	NA	NA	NA	NA	NA	622B1	NA	Water
2	64	NA	C16	empty	empty	NA	NA	NA	NA	NA	NA	NA	NA	622B1	Water	Water
2	72	NA	C24	empty	empty	NA	NA	NA	NA	NA	NA	NA	NA	622B1	Water	Water
2	73	NA	D01	empty	empty	NA	NA	NA	NA	NA	NA	NA	NA	622B1	Water	Water
2	78	NA	D06	empty	empty	NA	NA	NA	NA	NA	NA	NA	NA	622B1	Water	Water
2	94	NA	D22	empty	empty	NA	NA	NA	NA	NA	NA	NA	NA	622B1	Water	Water
2	95	NA	D23	empty	empty	NA	NA	NA	NA	NA	NA	NA	NA	622B1	Water	Water
2	96	NA	D24	empty	empty	NA	NA	NA	NA	NA	NA	NA	NA	622B1	Water	Water
2	97	NA	E01	empty	empty	NA	NA	NA	NA	NA	NA	NA	NA	622B1	Water	Water
2	108	NA	E12	empty	empty	NA	NA	NA	NA	NA	NA	NA	NA	622B1	Water	Water
2	120	NA	E24	empty	empty	NA	NA	NA	NA	NA	NA	NA	NA	622B1	Water	Water
2	121	NA	F01	empty	empty	NA	NA	NA	NA	NA	NA	NA	NA	622B1	Water	Water
2	143	NA	F23	empty	empty	NA	NA	NA	NA	NA	NA	NA	NA	622B1	Water	Water
2	144	NA	F24	empty	empty	NA	NA	NA	NA	NA	NA	NA	NA	622B1	Water	Water
2	145	NA	G01	empty	empty	NA	NA	NA	NA	NA	NA	NA	NA	622B1	Water	Water
2	168	NA	G24	empty	empty	NA	NA	NA	NA	NA	NA	NA	NA	622B1	Water	Water
2	169	NA	H01	empty	empty	NA	NA	NA	NA	NA	NA	NA	NA	622B1	Water	Water
2	171	NA	H03	empty	empty	NA	NA	NA	NA	NA	NA	NA	NA	622B1	Water	Water
2	178	NA	H10	empty	empty	NA	NA	NA	NA	NA	NA	NA	NA	622B1	Water	Water
2	191	NA	H23	empty	empty	NA	NA	NA	NA	NA	NA	NA	NA	622B1	Water	Water
2	192	NA	H24	empty	empty	NA	NA	NA	NA	NA	NA	NA	NA	622B1	Water	Water
2	193	NA	I01	empty	empty	NA	NA	NA	NA	NA	NA	NA	NA	622B1	Water	Water
2	212	NA	I20	empty	empty	NA	NA	NA	NA	NA	NA	NA	NA	622B1	Water	Water
2	216	NA	I24	empty	empty	NA	NA	NA	NA	NA	NA	NA	NA	622B1	Water	Water
2	217	NA	J01	empty	empty	NA	NA	NA	NA	NA	NA	NA	NA	622B1	Water	Water
2	232	NA	J16	empty	empty	NA	NA	NA	NA	NA	NA	NA	NA	622B1	Water	Water
2	239	NA	J23	empty	empty	NA	NA	NA	NA	NA	NA	NA	NA	622B1	Water	Water
2	240	NA	J24	empty	empty	NA	NA	NA	NA	NA	NA	NA	NA	622B1	Water	Water
2	241	NA	K01	empty	empty	NA	NA	NA	NA	NA	NA	NA	NA	622B1	Water	Water
2	264	NA	K24	empty	empty	NA	NA	NA	NA	NA	NA	NA	NA	622B1	Water	Water
2	265	NA	L01	empty	empty	NA	NA	NA	NA	NA	NA	NA	NA	622B1	Water	Water
2	287	NA	L23	empty	empty	NA	NA	NA	NA	NA	NA	NA	NA	622B1	Water	Water
2	288	NA	L24	empty	empty	NA	NA	NA	NA	NA	NA	NA	NA	622B1	Water	Water
2	289	NA	M01	empty	empty	NA	NA	NA	NA	NA	NA	NA	NA	622B1	Water	Water
2	312	NA	M24	empty	empty	NA	NA	NA	NA	NA	NA	NA	NA	622B1	Water	Water
2	313	NA	N01	empty	empty	NA	NA	NA	NA	NA	NA	NA	NA	622B1	Water	Water
2	319	NA	N07	empty	empty	NA	NA	NA	NA	NA	NA	NA	NA	622B1	Water	Water
2	335	NA	N23	empty	empty	NA	NA	NA	NA	NA	NA	NA	NA	622B1	Water	Water
2	336	NA	N24	empty	empty	NA	NA	NA	NA	NA	NA	NA	NA	622B1	Water	Water
2	337	NA	O01	empty	empty	NA	NA	NA	NA	NA	NA	NA	NA	622B1	NA	NA
2	338	NA	O02	empty	empty	NA	NA	NA	NA	NA	NA	NA	NA	622B1	NA	NA
2	339	NA	O03	empty	empty	NA	NA	NA	NA	NA	NA	NA	NA	622B1	NA	NA
2	340	NA	O04	empty	empty	NA	NA	NA	NA	NA	NA	NA	NA	622B1	NA	NA
2	341	NA	O05	empty	empty	NA	NA	NA	NA	NA	NA	NA	NA	622B1	NA	NA
2	342	NA	O06	empty	empty	NA	NA	NA	NA	NA	NA	NA	NA	622B1	NA	NA
2	343	NA	O07	empty	empty	NA	NA	NA	NA	NA	NA	NA	NA	622B1	NA	NA
2	344	NA	O08	empty	empty	NA	NA	NA	NA	NA	NA	NA	NA	622B1	NA	NA
2	345	NA	O09	empty	empty	NA	NA	NA	NA	NA	NA	NA	NA	622B1	NA	NA
2	346	NA	O10	empty	empty	NA	NA	NA	NA	NA	NA	NA	NA	622B1	NA	NA
2	347	NA	O11	empty	empty	NA	NA	NA	NA	NA	NA	NA	NA	622B1	NA	NA
2	348	NA	O12	empty	empty	NA	NA	NA	NA	NA	NA	NA	NA	622B1	NA	NA
2	349	NA	O13	empty	empty	NA	NA	NA	NA	NA	NA	NA	NA	622B1	NA	NA
2	350	NA	O14	empty	empty	NA	NA	NA	NA	NA	NA	NA	NA	622B1	NA	NA
2	351	NA	O15	empty	empty	NA	NA	NA	NA	NA	NA	NA	NA	622B1	NA	NA
2	352	NA	O16	empty	empty	NA	NA	NA	NA	NA	NA	NA	NA	622B1	NA	NA
2	353	NA	O17	empty	empty	NA	NA	NA	NA	NA	NA	NA	NA	622B1	NA	NA
2	354	NA	O18	empty	empty	NA	NA	NA	NA	NA	NA	NA	NA	622B1	NA	NA
2	355	NA	O19	empty	empty	NA	NA	NA	NA	NA	NA	NA	NA	622B1	NA	NA
2	356	NA	O20	empty	empty	NA	NA	NA	NA	NA	NA	NA	NA	622B1	NA	NA
2	357	NA	O21	empty	empty	NA	NA	NA	NA	NA	NA	NA	NA	622B1	NA	NA
2	358	NA	O22	empty	empty	NA	NA	NA	NA	NA	NA	NA	NA	622B1	NA	NA
2	359	NA	O23	empty	empty	NA	NA	NA	NA	NA	NA	NA	NA	622B1	NA	NA
2	360	NA	O24	empty	empty	NA	NA	NA	NA	NA	NA	NA	NA	622B1	NA	NA
2	361	NA	P01	empty	empty	NA	NA	NA	NA	NA	NA	NA	NA	622B1	NA	NA
2	362	NA	P02	empty	empty	NA	NA	NA	NA	NA	NA	NA	NA	622B1	NA	NA
2	363	NA	P03	empty	empty	NA	NA	NA	NA	NA	NA	NA	NA	622B1	NA	NA
2	364	NA	P04	empty	empty	NA	NA	NA	NA	NA	NA	NA	NA	622B1	NA	NA
2	365	NA	P05	empty	empty	NA	NA	NA	NA	NA	NA	NA	NA	622B1	NA	NA
2	366	NA	P06	empty	empty	NA	NA	NA	NA	NA	NA	NA	NA	622B1	NA	NA
2	367	NA	P07	empty	empty	NA	NA	NA	NA	NA	NA	NA	NA	622B1	NA	NA
2	368	NA	P08	empty	empty	NA	NA	NA	NA	NA	NA	NA	NA	622B1	NA	NA
2	369	NA	P09	empty	empty	NA	NA	NA	NA	NA	NA	NA	NA	622B1	NA	NA
2	370	NA	P10	empty	empty	NA	NA	NA	NA	NA	NA	NA	NA	622B1	NA	NA
[truncated: 689 more rows]

## Sheet: Table S2-cell number
plate	position	score	well	wellAnno	finalWellAnno	raw_r1_ch1	raw_r2_ch1	median_ch1	diff_ch1	raw/PlateMedian_r1_ch1	raw/PlateMedian_r2_ch1	normalized_r1_ch1	normalized_r2_ch1	Barcode	GeneID	GeneSymbol
2	252	2.93	K12	sample	sample	3197	3600	3398.5	403	1.28	1.3	2.455	3.406	622B1	FBgn0283521	lola
6	317	2.42	N05	sample	sample	3202	3403	3302.5	201	1.21	1.16	2.406	2.43	626B1	FBgn0086758	chinmo
4	62	2.11	C14	sample	sample	3199	3216	3207.5	17	1.17	1.08	2.675	1.545	624B1	FBgn0039767	CG2218
5	269	2.03	L05	sample	sample	3045	3262	3153.5	217	1.14	1.1	2.256	1.805	625B1	FBgn0034704	CG6758
2	101	1.96	E05	sample	sample	2879	3397	3138	518	1.16	1.22	1.349	2.566	622B1	FBgn0086758	chinmo
2	250	1.86	K10	sample	sample	3036	3216	3126	180	1.22	1.16	1.895	1.817	622B1	FBgn0033017	CG10465
3	123	1.66	F03	sample	sample	3123	3189	3156	66	1.2	1.11	2.13	1.183	623B1	FBgn0027603	Ulp1
4	58	1.62	C10	sample	sample	2927	3306	3116.5	379	1.07	1.11	1.093	2.152	624B1	FBgn0283521	lola
5	238	1.61	J22	sample	sample	2960	3208	3084	248	1.11	1.08	1.749	1.468	625B1	FBgn0263108	BtbVII
2	303	1.57	M15	sample	sample	2985	3119	3052	134	1.2	1.12	1.718	1.415	622B1	FBgn0027052	STUB1
2	256	1.55	K16	sample	sample	2882	3199	3040.5	317	1.16	1.15	1.359	1.746	622B1	FBgn0033716	Den1
2	229	1.54	J13	sample	sample	2860	3210	3035	350	1.15	1.16	1.283	1.792	622B1	FBgn0285958	Fuca
1	54	1.53	C06	sample	sample	2848	3171	3009.5	323	1.24	1.14	1.539	1.517	621B1	FBgn0043010	Fsn
2	195	1.5	I03	sample	sample	2946	3118	3032	172	1.18	1.12	1.582	1.411	622B1	FBgn0031208	CG11023
2	53	1.5	C05	sample	sample	2909	3149	3029	240	1.17	1.13	1.453	1.539	622B1	FBgn0031331	CG5440
2	163	1.49	G19	sample	sample	2950	3113	3031.5	163	1.18	1.12	1.596	1.39	622B1	FBgn0028913	CG3473
6	233	1.48	J17	sample	sample	2977	3227	3102	250	1.12	1.1	1.427	1.524	626B1	FBgn0032596	Prosbeta4
7	153	1.46	G09	sample	sample	3099	3243	3171	144	1.1	1.09	1.359	1.566	627B1	FBgn0283521	lola
4	113	1.43	E17	sample	sample	3008	3180	3094	172	1.1	1.06	1.564	1.302	624B1	FBgn0038056	CG5961
7	60	1.43	C12	sample	sample	3176	3162	3169	-14	1.12	1.07	1.741	1.115	627B1	FBgn0039459	IntS12
5	268	1.42	L04	sample	sample	2936	3172	3054	236	1.1	1.07	1.606	1.243	625B1	FBgn0037653	CG11982
3	261	1.41	K21	sample	sample	3057	3132	3094.5	75	1.17	1.09	1.86	0.964	623B1	FBgn0030577	CG5334
5	279	1.41	L15	sample	sample	2810	3287	3048.5	477	1.05	1.11	0.854	1.961	625B1	FBgn0033017	CG10465
4	162	1.4	G18	sample	sample	3039	3143	3091	104	1.11	1.05	1.744	1.052	624B1	FBgn0037538	CG3223
2	314	1.38	N02	pos	pos	2910	3094	3002	184	1.17	1.11	1.457	1.312	622B1	Su_Hw	Su_Hw
2	107	1.38	E11	sample	sample	2912	3088	3000	176	1.17	1.11	1.464	1.287	622B1	FBgn0266666	Sem1
2	205	1.36	I13	sample	sample	2856	3128	2992	272	1.15	1.13	1.269	1.452	622B1	FBgn0085395	Shawl
1	88	1.35	D16	sample	sample	2751	3151	2951	400	1.2	1.13	1.268	1.437	621B1	FBgn0260970	Ubr3
1	147	1.35	G03	sample	sample	2768	3137	2952.5	369	1.2	1.12	1.315	1.381	621B1	FBgn0010288	Uch
2	138	1.34	F18	sample	sample	2741	3217	2979	476	1.1	1.16	0.869	1.821	622B1	FBgn0038570	Prx5
4	60	1.31	C12	sample	sample	3016	3137	3076.5	121	1.1	1.05	1.611	1.012	624B1	FBgn0005695	gcl
5	138	1.29	F18	sample	sample	2965	3102	3033.5	137	1.11	1.04	1.779	0.806	625B1	FBgn0030674	CG8184
4	87	1.29	D15	sample	sample	3003	3141	3072	138	1.1	1.05	1.535	1.039	624B1	FBgn0031498	CG17260
2	230	1.26	J14	sample	sample	2839	3096	2967.5	257	1.14	1.11	1.21	1.32	622B1	FBgn0264493	rdx
1	65	1.26	C17	sample	sample	2798	3074	2936	276	1.22	1.1	1.399	1.129	621B1	FBgn0004919	gol
3	260	1.26	K20	sample	sample	2962	3155	3058.5	193	1.14	1.09	1.472	1.052	623B1	FBgn0030305	Uba5
5	65	1.26	C17	sample	sample	2918	3136	3027	218	1.09	1.05	1.498	1.018	625B1	FBgn0035402	Usp5
1	250	1.26	K10	sample	sample	2710	3132	2921	422	1.18	1.12	1.153	1.361	621B1	FBgn0022238	lolal
3	142	1.26	F22	sample	sample	2929	3187	3058	258	1.13	1.11	1.337	1.176	623B1	FBgn0259174	Nedd4
1	326	1.25	N14	sample	sample	2727	3118	2922.5	391	1.19	1.12	1.201	1.305	621B1	FBgn0029943	Atg5
5	297	1.25	M09	sample	sample	2904	3147	3025.5	243	1.09	1.06	1.415	1.087	625B1	FBgn0036332	CG11261
2	234	1.25	J18	sample	sample	2893	3043	2968	150	1.16	1.1	1.398	1.101	622B1	FBgn0263974	qin
1	150	1.25	G06	sample	sample	2722	3119	2920.5	397	1.18	1.12	1.187	1.309	621B1	FBgn0033884	CG13344
3	110	1.23	E14	sample	sample	2955	3148	3051.5	193	1.14	1.09	1.443	1.025	623B1	FBgn0035793	CG7546
6	164	1.23	G20	sample	sample	2920	3180	3050	260	1.1	1.08	1.179	1.282	626B1	FBgn0030674	CG8184
4	148	1.22	G04	sample	sample	2941	3174	3057.5	233	1.07	1.06	1.175	1.261	624B1	FBgn0032884	Pomp
7	82	1.21	D10	sample	sample	3128	3127	3127.5	-1	1.11	1.06	1.503	0.92	627B1	FBgn0283451	br
2	111	1.2	E15	sample	sample	2756	3135	2945.5	379	1.11	1.13	0.921	1.481	622B1	FBgn0032210	CYLD
3	137	1.2	F17	sample	sample	2917	3170	3043.5	253	1.12	1.1	1.288	1.11	623B1	FBgn0035233	Pex10
4	124	1.19	F04	sample	sample	2992	3123	3057.5	131	1.09	1.05	1.471	0.917	624B1	FBgn0052707	APC4
2	277	1.19	L13	sample	sample	2931	2982	2956.5	51	1.18	1.07	1.53	0.848	622B1	FBgn0052085	CG32085
1	162	1.19	G18	sample	sample	2725	3087	2906	362	1.19	1.11	1.195	1.181	621B1	FBgn0035601	Uev1A
2	285	1.18	L21	sample	sample	2793	3096	2944.5	303	1.12	1.11	1.05	1.32	622B1	FBgn0036703	CG7707
1	141	1.18	F21	sample	sample	2823	3015	2919	192	1.23	1.08	1.469	0.894	621B1	FBgn0038772	mdlc
2	77	1.17	D05	sample	sample	2853	3039	2946	186	1.15	1.09	1.259	1.084	622B1	FBgn0034542	Fem-1
5	90	1.17	D18	sample	sample	2975	3052	3013.5	77	1.12	1.03	1.838	0.493	625B1	FBgn0030701	CG16952
4	138	1.17	F18	sample	sample	3010	3099	3054.5	89	1.1	1.04	1.576	0.755	624B1	FBgn0033017	CG10465
4	300	1.16	M12	sample	sample	2768	3307	3037.5	539	1.01	1.11	0.169	2.158	624B1	FBgn0039013	CG4813
6	89	1.16	D17	sample	sample	2955	3124	3039.5	169	1.12	1.07	1.332	0.994	626B1	FBgn0030710	CG8924
6	253	1.16	K13	sample	sample	2852	3210	3031	358	1.08	1.1	0.883	1.437	626B1	FBgn0037344	CG2926
1	256	1.15	K16	sample	sample	2604	3155	2879.5	551	1.13	1.13	0.856	1.453	621B1	FBgn0035461	ntc
2	220	1.15	J04	sample	sample	2834	3044	2939	210	1.14	1.1	1.193	1.105	622B1	FBgn0262517	Ltn1
2	156	1.15	G12	sample	sample	2936	2957	2946.5	21	1.18	1.06	1.547	0.745	622B1	FBgn0040780	Atg10
1	323	1.14	N11	sample	sample	2763	3038	2900.5	275	1.2	1.09	1.301	0.986	621B1	FBgn0037344	CG2926
1	60	1.14	C12	sample	sample	2685	3092	2888.5	407	1.17	1.11	1.083	1.201	621B1	FBgn0034312	CG10916
1	174	1.14	H06	sample	sample	2724	3064	2894	340	1.19	1.1	1.192	1.09	621B1	FBgn0025574	Pli
2	57	1.14	C09	sample	sample	2773	3091	2932	318	1.11	1.11	0.98	1.299	622B1	FBgn0031676	senju
2	208	1.13	I16	sample	sample	2727	3127	2927	400	1.09	1.13	0.821	1.448	622B1	FBgn0033698	CG8858
4	110	1.12	E14	sample	sample	2968	3123	3045.5	155	1.08	1.05	1.332	0.917	624B1	FBgn0031857	LUBEL
2	267	1.11	L03	sample	sample	2839	3023	2931	184	1.14	1.09	1.21	1.018	622B1	FBgn0028372	isopeptidase-T-3
4	85	1.11	D13	sample	sample	2931	3151	3041	220	1.07	1.05	1.116	1.106	624B1	FBgn0038475	Keap1
3	189	1.09	H21	sample	sample	2883	3151	3017	268	1.11	1.09	1.149	1.037	623B1	FBgn0263108	BtbVII
6	305	1.08	M17	sample	sample	2927	3116	3021.5	189	1.1	1.06	1.21	0.953	626B1	FBgn0261395	Prosalpha3T
2	65	1.08	C17	sample	sample	2870	2981	2925.5	111	1.15	1.07	1.318	0.844	622B1	FBgn0032251	Nse4
2	110	1.08	E14	sample	sample	2716	3108	2912	392	1.09	1.12	0.782	1.37	622B1	FBgn0053144	CG33144
6	84	1.07	D12	sample	sample	2861	3169	3015	308	1.08	1.08	0.923	1.225	626B1	FBgn0015283	Rpn10
7	114	1.07	E18	sample	sample	3135	3071	3103	-64	1.11	1.04	1.537	0.608	627B1	FBgn0000541	E(bx)
2	274	1.07	L10	sample	sample	2797	3037	2917	240	1.12	1.09	1.064	1.076	622B1	FBgn0037781	Fancl
2	231	1.07	J15	sample	sample	2821	3015	2918	194	1.13	1.09	1.147	0.985	622B1	FBgn0036224	Rpt4R
2	133	1.06	F13	sample	sample	2789	3041	2915	252	1.12	1.1	1.036	1.092	622B1	FBgn0036082	CG12362
5	229	1.06	J13	sample	sample	2889	3101	2995	212	1.08	1.04	1.325	0.799	625B1	FBgn0283649	elgi
2	222	1.06	J06	sample	sample	2760	3063	2911.5	303	1.11	1.1	0.935	1.183	622B1	FBgn0029152	Mkrn1
7	88	1.06	D16	sample	sample	3095	3101	3098	6	1.1	1.05	1.339	0.775	627B1	FBgn0035830	CG8209
5	83	1.05	D11	sample	sample	2898	3089	2993.5	191	1.09	1.04	1.379	0.724	625B1	FBgn0035207	Herc4
4	190	1.05	H22	sample	sample	2976	3094	3035	118	1.09	1.04	1.378	0.722	624B1	FBgn0031098	CG17068
3	141	1.05	F21	sample	sample	2941	3067	3004	126	1.13	1.06	1.386	0.713	623B1	FBgn0261823	Asx
4	205	1.05	I13	sample	sample	2862	3192	3027	330	1.04	1.07	0.715	1.383	624B1	FBgn0029879	APC7
7	105	1.05	E09	sample	sample	3049	3139	3094	90	1.08	1.06	1.111	0.987	627B1	FBgn0023097	bon
6	101	1.05	E05	sample	sample	2820	3193	3006.5	373	1.06	1.09	0.744	1.349	626B1	FBgn0016756	Usp47
3	284	1.03	L20	sample	sample	2866	3138	3002	272	1.1	1.09	1.079	0.987	623B1	FBgn0003557	Su(dx)
3	236	1.03	J20	sample	sample	2979	3018	2998.5	39	1.14	1.05	1.541	0.524	623B1	FBgn0030366	Usp7
7	197	1.03	I05	sample	sample	3020	3159	3089.5	139	1.07	1.07	0.967	1.098	627B1	FBgn0003380	Sh
6	333	1.03	N21	sample	sample	2909	3112	3010.5	203	1.1	1.06	1.131	0.932	626B1	FBgn0261823	Asx
6	105	1.03	E09	sample	sample	3006	3030	3018	24	1.13	1.03	1.554	0.51	626B1	FBgn0052479	Usp10
2	162	1.02	G18	sample	sample	2721	3078	2899.5	357	1.09	1.11	0.8	1.246	622B1	FBgn0033828	CG17048
2	170	1.02	H02	pos	pos	3111	2747	2929	-364	1.25	0.989	2.156	-0.124	622B1	Su_Hw	Su_Hw
7	56	1.01	C08	sample	sample	3014	3158	3086	144	1.07	1.07	0.937	1.093	627B1	FBgn0035853	UbcE2M
5	235	1.01	J19	sample	sample	2842	3130	2986	288	1.07	1.05	1.045	0.981	625B1	FBgn0030961	CG7058
3	89	1.01	D17	sample	sample	2954	3034	2994	80	1.14	1.05	1.439	0.586	623B1	FBgn0003943	Ubi-p63E
2	189	1.01	H21	sample	sample	2750	3047	2898.5	297	1.1	1.1	0.9	1.117	622B1	FBgn0036666	TSG101
1	70	1	C22	sample	sample	2728	2992	2860	264	1.19	1.07	1.203	0.802	621B1	FBgn0011327	Uch-L5
1	86	1	D14	sample	sample	2722	2995	2858.5	273	1.18	1.07	1.187	0.814	621B1	FBgn0023528	CG2924
1	235	1	J19	sample	sample	2549	3116	2832.5	567	1.11	1.12	0.702	1.297	621B1	FBgn0262871	lute
3	138	1	F18	sample	sample	2856	3131	2993.5	275	1.1	1.09	1.038	0.96	623B1	FBgn0035483	Mul1
2	266	1	L02	pos	pos	2890	2924	2907	34	1.16	1.05	1.387	0.608	622B1	Su_Hw	Su_Hw
2	154	1	G10	sample	sample	2744	3046	2895	302	1.1	1.1	0.88	1.113	622B1	FBgn0035059	CG3894
7	104	0.99	E08	sample	sample	3025	3141	3083	116	1.07	1.06	0.992	0.998	627B1	FBgn0035853	UbcE2M
6	162	0.99	G18	sample	sample	2978	3037	3007.5	59	1.12	1.04	1.432	0.546	626B1	FBgn0266129	lov
6	329	0.99	N17	sample	sample	2953	3058	3005.5	105	1.11	1.04	1.323	0.654	626B1	FBgn0264848	vih
4	147	0.98	G03	sample	sample	2865	3169	3017	304	1.05	1.06	0.733	1.228	624B1	FBgn0264711	CG43980
3	93	0.98	D21	sample	sample	2883	3092	2987.5	209	1.11	1.07	1.149	0.809	623B1	FBgn0037244	CG14647
2	60	0.98	C12	sample	sample	2666	3103	2884.5	437	1.07	1.12	0.608	1.349	622B1	FBgn0033069	eIF3f2
3	133	0.98	F13	sample	sample	2870	3105	2987.5	235	1.1	1.08	1.096	0.859	623B1	FBgn0031896	CG4502
4	82	0.97	D10	sample	sample	2985	3064	3024.5	79	1.09	1.03	1.43	0.519	624B1	FBgn0035283	CG12024
3	268	0.97	L04	sample	sample	2802	3175	2988.5	373	1.08	1.1	0.818	1.129	623B1	FBgn0038286	CG6966
4	102	0.97	E06	sample	sample	2938	3104	3021	166	1.07	1.04	1.157	0.789	624B1	FBgn0030863	CG8188
6	261	0.97	K21	sample	sample	2812	3170	2991	358	1.06	1.08	0.709	1.231	626B1	FBgn0036660	CG13025
5	314	0.97	N02	pos	pos	2912	3049	2980.5	137	1.09	1.03	1.462	0.475	625B1	Su_Hw	Su_Hw
1	164	0.97	G20	sample	sample	2643	3033	2838	390	1.15	1.09	0.966	0.966	621B1	FBgn0035876	Pex2
1	57	0.97	C09	sample	sample	2677	3009	2843	332	1.16	1.08	1.061	0.87	621B1	FBgn0031896	CG4502
6	173	0.96	H05	sample	sample	2887	3104	2995.5	217	1.09	1.06	1.036	0.891	626B1	FBgn0266666	Sem1
6	139	0.96	F19	sample	sample	2843	3141	2992	298	1.07	1.07	0.844	1.081	626B1	FBgn0026206	mei-P26
3	233	0.96	J17	sample	sample	2807	3163	2985	356	1.08	1.1	0.838	1.083	623B1	FBgn0035793	CG7546
3	177	0.95	H09	sample	sample	2873	3090	2981.5	217	1.1	1.07	1.108	0.802	623B1	FBgn0026206	mei-P26
6	57	0.95	C09	sample	sample	2902	3087	2994.5	185	1.1	1.05	1.101	0.803	626B1	FBgn0004919	gol
3	186	0.95	H18	sample	sample	2816	3149	2982.5	333	1.08	1.09	0.875	1.029	623B1	FBgn0036224	Rpt4R
1	307	0.95	M19	sample	sample	2663	3012	2837.5	349	1.16	1.08	1.022	0.882	621B1	FBgn0033337	CG8272
4	128	0.95	F08	sample	sample	2928	3106	3017	178	1.07	1.04	1.099	0.803	624B1	FBgn0259210	prom
6	323	0.95	N11	sample	sample	2864	3118	2991	254	1.08	1.06	0.936	0.963	626B1	FBgn0037481	MAGE
3	221	0.95	J05	sample	sample	2809	3153	2981	344	1.08	1.09	0.846	1.044	623B1	FBgn0003386	Shaw
4	277	0.94	L13	sample	sample	2821	3196	3008.5	375	1.03	1.07	0.477	1.41	624B1	FBgn0036421	CG13481
2	155	0.94	G11	sample	sample	2743	3020	2881.5	277	1.1	1.09	0.876	1.006	622B1	FBgn0031961	CG7102
2	74	0.94	D02	pos	pos	2989	2813	2901	-176	1.2	1.01	1.731	0.149	622B1	Su_Hw	Su_Hw
1	104	0.94	E08	sample	sample	2493	3125	2809	632	1.08	1.12	0.546	1.333	621B1	FBgn0034061	Ufc1
2	283	0.93	L19	sample	sample	2786	2980	2883	194	1.12	1.07	1.026	0.84	622B1	FBgn0263601	mib1
7	87	0.93	D15	sample	sample	3038	3105	3071.5	67	1.08	1.05	1.056	0.797	627B1	FBgn0015320	Ubc2
6	114	0.93	E18	sample	sample	3005	2990	2997.5	-15	1.13	1.02	1.549	0.304	626B1	FBgn0035237	CG13917
4	116	0.92	E20	sample	sample	2835	3178	3006.5	343	1.04	1.06	0.558	1.288	624B1	FBgn0032251	Nse4
7	147	0.92	G03	sample	sample	2945	3185	3065	240	1.04	1.08	0.595	1.243	627B1	FBgn0030600	hiw
4	316	0.92	N04	sample	sample	2976	3055	3015.5	79	1.09	1.02	1.378	0.459	624B1	FBgn0031442	Prosbeta4R1
3	52	0.92	C04	sample	sample	2880	3062	2971	182	1.11	1.06	1.136	0.694	623B1	FBgn0030578	CG5347
3	87	0.91	D15	sample	sample	2838	3106	2972	268	1.09	1.08	0.965	0.863	623B1	FBgn0004652	fru
4	274	0.91	L10	sample	sample	2877	3139	3008	262	1.05	1.05	0.802	1.025	624B1	FBgn0033636	tou
1	330	0.91	N18	sample	sample	2554	3068	2811	514	1.11	1.1	0.716	1.106	621B1	FBgn0004391	shtd
3	80	0.91	D08	sample	sample	2854	3087	2970.5	233	1.1	1.07	1.03	0.79	623B1	FBgn0000542	ec
6	109	0.91	E13	sample	sample	2880	3089	2984.5	209	1.09	1.05	1.005	0.814	626B1	FBgn0031606	CG15439
3	316	0.91	N04	sample	sample	2787	3157	2972	370	1.07	1.1	0.756	1.06	623B1	FBgn0038546	CG7379
1	105	0.91	E09	sample	sample	2539	3077	2808	538	1.1	1.1	0.674	1.141	621B1	FBgn0031961	CG7102
5	133	0.91	F13	sample	sample	2782	3153	2967.5	371	1.04	1.06	0.686	1.124	625B1	FBgn0003254	rib
2	329	0.9	N17	sample	sample	2699	3037	2868	338	1.08	1.09	0.723	1.076	622B1	FBgn0036450	Tdrd3
5	252	0.9	K12	sample	sample	2787	3145	2966	358	1.04	1.06	0.716	1.074	625B1	FBgn0030228	BTBD9
6	176	0.89	H08	sample	sample	2858	3102	2980	244	1.08	1.06	0.909	0.88	626B1	FBgn0023174	Prosbeta2
3	140	0.89	F20	sample	sample	2928	3000	2964	72	1.13	1.04	1.333	0.455	623B1	FBgn0033544	CG7220
5	161	0.89	G17	sample	sample	2840	3093	2966.5	253	1.06	1.04	1.033	0.749	625B1	FBgn0263667	Lpt
3	83	0.89	D11	sample	sample	2865	3065	2965	200	1.1	1.06	1.075	0.705	623B1	FBgn0263102	psq
1	116	0.89	E20	sample	sample	2472	3115	2793.5	643	1.08	1.12	0.487	1.293	621B1	FBgn0035853	UbcE2M
7	101	0.89	E05	sample	sample	2982	3141	3061.5	159	1.06	1.06	0.779	0.998	627B1	FBgn0003380	Sh
4	154	0.89	G10	sample	sample	2933	3083	3008	150	1.07	1.03	1.128	0.648	624B1	FBgn0020369	Rpt6
6	124	0.89	F04	sample	sample	2916	3050	2983	134	1.1	1.04	1.162	0.613	626B1	FBgn0261823	Asx
5	68	0.89	C20	sample	sample	2785	3144	2964.5	359	1.04	1.06	0.704	1.068	625B1	FBgn0011327	Uch-L5
1	92	0.88	D20	sample	sample	2586	3031	2808.5	445	1.13	1.09	0.806	0.958	621B1	FBgn0030693	CG8974
3	180	0.88	H12	sample	sample	2761	3170	2965.5	409	1.06	1.1	0.65	1.11	623B1	FBgn0027363	Stam
2	150	0.88	G06	sample	sample	2689	3035	2862	346	1.08	1.09	0.688	1.068	622B1	FBgn0034706	CG11275
5	99	0.88	E03	sample	sample	2748	3176	2962	428	1.03	1.07	0.483	1.268	625B1	FBgn0000283	Cp190
2	218	0.87	J02	pos	pos	2928	2832	2880	-96	1.18	1.02	1.519	0.228	622B1	Su_Hw	Su_Hw
3	124	0.87	F04	sample	sample	2864	3057	2960.5	193	1.1	1.06	1.071	0.674	623B1	FBgn0039347	CG5071
4	70	0.87	C22	sample	sample	2893	3113	3003	220	1.06	1.04	0.895	0.85	624B1	FBgn0030693	CG8974
5	148	0.87	G04	sample	sample	2786	3138	2962	352	1.04	1.06	0.71	1.03	625B1	FBgn0035455	CG10862
6	294	0.87	M06	sample	sample	2842	3105	2973.5	263	1.07	1.06	0.84	0.896	626B1	FBgn0002932	neur
7	54	0.87	C06	sample	sample	2977	3138	3057.5	161	1.05	1.06	0.754	0.981	627B1	FBgn0034483	CG16894
6	295	0.87	M07	sample	sample	2818	3125	2971.5	307	1.06	1.07	0.735	0.999	626B1	FBgn0031990	PAPLA1
2	280	0.86	L16	sample	sample	2681	3034	2857.5	353	1.08	1.09	0.661	1.063	622B1	FBgn0038488	m-cup
7	80	0.86	D08	sample	sample	3010	3106	3058	96	1.07	1.05	0.918	0.803	627B1	FBgn0034312	CG10916
7	67	0.86	C19	sample	sample	3058	3063	3060.5	5	1.08	1.03	1.156	0.563	627B1	FBgn0037060	CG10508
6	306	0.86	M18	sample	sample	2783	3151	2967	368	1.05	1.08	0.583	1.133	626B1	FBgn0037659	Kdm2
6	163	0.86	G19	sample	sample	2977	2987	2982	10	1.12	1.02	1.427	0.288	626B1	FBgn0285962	CG46338
5	220	0.86	J04	sample	sample	2759	3159	2959	400	1.03	1.06	0.549	1.162	625B1	FBgn0038839	Ktl
2	304	0.85	M16	sample	sample	2685	3026	2855.5	341	1.08	1.09	0.674	1.03	622B1	FBgn0040754	CG17059
2	122	0.85	F02	pos	pos	2935	2814	2874.5	-121	1.18	1.01	1.544	0.153	622B1	Su_Hw	Su_Hw
3	308	0.85	M20	sample	sample	2809	3102	2955.5	293	1.08	1.08	0.846	0.848	623B1	FBgn0036255	Atg12
3	262	0.85	K22	sample	sample	2775	3138	2956.5	363	1.07	1.09	0.707	0.987	623B1	FBgn0033698	CG8858
1	63	0.85	C15	sample	sample	2595	3007	2801	412	1.13	1.08	0.831	0.862	621B1	FBgn0032884	Pomp
1	186	0.85	H18	sample	sample	2550	3038	2794	488	1.11	1.09	0.705	0.986	621B1	FBgn0000173	ben
6	325	0.84	N13	sample	sample	2848	3091	2969.5	243	1.08	1.05	0.866	0.824	626B1	FBgn0032725	Nedd8
6	55	0.84	C07	sample	sample	2943	3009	2976	66	1.11	1.03	1.279	0.402	626B1	FBgn0032878	CG9316
7	129	0.83	F09	sample	sample	3017	3090	3053.5	73	1.07	1.04	0.952	0.714	627B1	FBgn0024956	Mat1
7	269	0.83	L05	sample	sample	2973	3128	3050.5	155	1.05	1.06	0.734	0.925	627B1	FBgn0033069	eIF3f2
1	113	0.83	E17	sample	sample	2588	3003	2795.5	415	1.13	1.08	0.812	0.846	621B1	FBgn0026238	gus
2	186	0.83	H18	sample	sample	2731	2975	2853	244	1.1	1.07	0.834	0.819	622B1	FBgn0038627	CG7694
2	83	0.83	D11	sample	sample	2688	3011	2849.5	323	1.08	1.08	0.685	0.968	622B1	FBgn0035584	CG17030
6	156	0.82	G12	sample	sample	2727	3185	2956	458	1.03	1.09	0.339	1.308	626B1	FBgn0259174	Nedd4
7	134	0.82	F14	sample	sample	3066	3043	3054.5	-23	1.09	1.03	1.195	0.452	627B1	FBgn0262699	fzr
5	305	0.82	M17	sample	sample	2885	3027	2956	142	1.08	1.02	1.301	0.337	625B1	FBgn0035689	CG7376
6	284	0.82	L20	sample	sample	2716	3192	2954	476	1.03	1.09	0.292	1.344	626B1	FBgn0030873	CG15814
7	91	0.82	D19	sample	sample	3086	3023	3054.5	-63	1.09	1.02	1.294	0.34	627B1	FBgn0003557	Su(dx)
1	331	0.82	N19	sample	sample	2579	3003	2791	424	1.12	1.08	0.786	0.846	621B1	FBgn0038570	Prx5
1	278	0.81	L14	sample	sample	2687	2926	2806.5	239	1.17	1.05	1.089	0.539	621B1	FBgn0029879	APC7
4	318	0.81	N06	sample	sample	2965	3033	2999	68	1.08	1.02	1.314	0.31	624B1	FBgn0039667	CG2010
2	128	0.81	F08	sample	sample	2760	2942	2851	182	1.11	1.06	0.935	0.683	622B1	FBgn0264712	CG1172
3	182	0.81	H14	sample	sample	2806	3085	2945.5	279	1.08	1.07	0.834	0.782	623B1	FBgn0003380	Sh
4	321	0.8	N09	sample	sample	2814	3161	2987.5	347	1.03	1.06	0.436	1.174	624B1	FBgn0050382	CG30382
7	77	0.8	D05	sample	sample	2954	3136	3045	182	1.05	1.06	0.64	0.97	627B1	FBgn0035959	CG4911
2	201	0.8	I09	sample	sample	2724	2970	2847	246	1.09	1.07	0.81	0.799	622B1	FBgn0031816	Rchy1
7	57	0.8	C09	sample	sample	2986	3107	3046.5	121	1.06	1.05	0.798	0.808	627B1	FBgn0023097	bon
6	320	0.8	N08	sample	sample	2846	3076	2961	230	1.07	1.05	0.857	0.747	626B1	FBgn0032884	Pomp
5	185	0.8	H17	sample	sample	2815	3088	2951.5	273	1.06	1.04	0.883	0.718	625B1	FBgn0263667	Lpt
4	324	0.8	N12	sample	sample	2840	3137	2988.5	297	1.04	1.05	0.587	1.012	624B1	FBgn0085395	Shawl
4	220	0.8	J04	sample	sample	2878	3104	2991	226	1.05	1.04	0.808	0.789	624B1	FBgn0266666	Sem1
3	190	0.8	H22	sample	sample	2800	3086	2943	286	1.08	1.07	0.809	0.786	623B1	FBgn0031474	CG2991
1	133	0.79	F13	sample	sample	2542	3017	2779.5	475	1.11	1.08	0.683	0.902	621B1	FBgn0037384	dgrn
4	54	0.79	C06	sample	sample	2972	3020	2996	48	1.09	1.01	1.355	0.223	624B1	FBgn0265356	tn
3	86	0.79	D14	sample	sample	2856	3021	2938.5	165	1.1	1.05	1.038	0.536	623B1	FBgn0017456	Ubc84D
1	90	0.79	D18	sample	sample	2616	2962	2789	346	1.14	1.06	0.89	0.682	621B1	FBgn0030320	CG2247
7	141	0.79	F21	sample	sample	3006	3083	3044.5	77	1.06	1.04	0.898	0.674	627B1	FBgn0043458	CG12084
5	101	0.79	E05	sample	sample	2855	3045	2950	190	1.07	1.02	1.122	0.45	625B1	FBgn0038016	MBD-R2
5	92	0.78	D20	sample	sample	2897	3004	2950.5	107	1.09	1.01	1.373	0.194	625B1	FBgn0034418	CG15118
1	188	0.78	H20	sample	sample	2692	2907	2799.5	215	1.17	1.04	1.103	0.463	621B1	FBgn0030873	CG15814
4	132	0.78	F12	sample	sample	2827	3143	2985	316	1.03	1.05	0.512	1.052	624B1	FBgn0001086	fzy
3	222	0.78	J06	sample	sample	2925	2945	2935	20	1.12	1.02	1.32	0.243	623B1	FBgn0037742	Rpt3R
7	244	0.78	K04	sample	sample	3023	3066	3044.5	43	1.07	1.04	0.982	0.58	627B1	FBgn0034418	CG15118
5	197	0.78	I05	sample	sample	2843	3054	2948.5	211	1.07	1.03	1.051	0.506	625B1	FBgn0035405	CG15812
1	220	0.78	J04	sample	sample	2673	2918	2795.5	245	1.16	1.05	1.05	0.507	621B1	FBgn0027526	Ublcp1
5	88	0.78	D16	sample	sample	2832	3064	2948	232	1.06	1.03	0.985	0.568	625B1	FBgn0033884	CG13344
3	70	0.78	C22	sample	sample	2898	2971	2934.5	73	1.11	1.03	1.21	0.343	623B1	FBgn0029943	Atg5
3	226	0.78	J10	sample	sample	2781	3095	2938	314	1.07	1.07	0.732	0.821	623B1	FBgn0004066	Prosalpha4
1	218	0.78	J02	pos	pos	2725	2880	2802.5	155	1.19	1.03	1.195	0.355	621B1	Su_Hw	Su_Hw
1	231	0.77	J15	sample	sample	2509	3031	2770	522	1.09	1.09	0.591	0.958	621B1	FBgn0037758	CG9467
6	259	0.77	K19	sample	sample	2820	3087	2953.5	267	1.06	1.05	0.744	0.803	626B1	FBgn0265464	Traf6
2	86	0.77	D14	sample	sample	2837	2859	2848	22	1.14	1.03	1.203	0.339	622B1	FBgn0038125	CG8141
1	300	0.77	M12	sample	sample	2613	2955	2784	342	1.14	1.06	0.882	0.655	621B1	FBgn0034418	CG15118
7	125	0.77	F05	sample	sample	2921	3152	3036.5	231	1.03	1.06	0.476	1.059	627B1	FBgn0030945	Ing3
3	306	0.77	M18	sample	sample	2806	3063	2934.5	257	1.08	1.06	0.834	0.698	623B1	FBgn0030120	CG17440
2	176	0.76	H08	sample	sample	2723	2950	2836.5	227	1.09	1.06	0.807	0.716	622B1	FBgn0037481	MAGE
6	103	0.76	E07	sample	sample	2884	3028	2956	144	1.09	1.03	1.023	0.499	626B1	FBgn0031474	CG2991
5	222	0.76	J06	sample	sample	2787	3102	2944.5	315	1.04	1.04	0.716	0.806	625B1	FBgn0000524	dx
7	209	0.76	I17	sample	sample	2989	3088	3038.5	99	1.06	1.04	0.813	0.702	627B1	FBgn0037384	dgrn
3	256	0.75	K16	sample	sample	2766	3099	2932.5	333	1.06	1.08	0.67	0.836	623B1	FBgn0052713	CG32713
7	86	0.75	D14	sample	sample	2959	3113	3036	154	1.05	1.05	0.665	0.842	627B1	FBgn0051742	Prosbeta5R2
1	130	0.75	F10	sample	sample	2615	2943	2779	328	1.14	1.05	0.887	0.607	621B1	FBgn0039767	CG2218
1	122	0.75	F02	pos	pos	2978	2688	2833	-290	1.3	0.963	1.903	-0.411	621B1	Su_Hw	Su_Hw
4	91	0.74	D19	sample	sample	2856	3107	2981.5	251	1.04	1.04	0.68	0.809	624B1	FBgn0051742	Prosbeta5R2
4	225	0.74	J09	sample	sample	2781	3171	2976	390	1.02	1.06	0.244	1.241	624B1	FBgn0042182	CG18749
5	261	0.74	K21	sample	sample	2793	3089	2941	296	1.05	1.04	0.752	0.724	625B1	FBgn0017418	ari-1
7	257	0.74	K17	sample	sample	2894	3165	3029.5	271	1.02	1.07	0.342	1.132	627B1	FBgn0037659	Kdm2
5	164	0.74	G20	sample	sample	2739	3140	2939.5	401	1.03	1.06	0.43	1.043	625B1	FBgn0039137	CG13604
5	85	0.74	D13	sample	sample	2785	3096	2940.5	311	1.04	1.04	0.704	0.768	625B1	FBgn0030514	CG9941
6	318	0.73	N06	sample	sample	2837	3057	2947	220	1.07	1.04	0.818	0.649	626B1	FBgn0023174	Prosbeta2
4	133	0.73	F13	sample	sample	2831	3125	2978	294	1.03	1.05	0.535	0.931	624B1	FBgn0026428	HDAC6
6	70	0.73	C22	sample	sample	2805	3083	2944	278	1.06	1.05	0.679	0.783	626B1	FBgn0038296	CG6752
3	325	0.73	N13	sample	sample	2820	3028	2924	208	1.08	1.05	0.891	0.563	623B1	FBgn0052350	Vps11
5	139	0.72	F19	sample	sample	2754	3122	2938	368	1.03	1.05	0.519	0.931	625B1	FBgn0000283	Cp190
7	321	0.72	N09	sample	sample	2981	3082	3031.5	101	1.06	1.04	0.774	0.669	627B1	FBgn0033179	p47
7	189	0.72	H21	sample	sample	3029	3039	3034	10	1.07	1.03	1.012	0.429	627B1	FBgn0032210	CYLD
6	133	0.72	F13	sample	sample	2838	3051	2944.5	213	1.07	1.04	0.822	0.618	626B1	FBgn0030330	Tango10
4	303	0.72	M15	sample	sample	2830	3122	2976	292	1.03	1.05	0.529	0.911	624B1	FBgn0034484	CG11044
1	274	0.72	L10	sample	sample	2480	3023	2751.5	543	1.08	1.08	0.509	0.926	621B1	FBgn0039875	sip3
6	248	0.72	K08	sample	sample	2774	3104	2939	330	1.05	1.06	0.544	0.891	626B1	FBgn0036180	Duba
1	111	0.72	E15	sample	sample	2581	2952	2766.5	371	1.12	1.06	0.792	0.643	621B1	FBgn0032956	Cul2
6	209	0.71	I17	sample	sample	2762	3113	2937.5	351	1.04	1.06	0.492	0.937	626B1	FBgn0037760	FBXO11
5	103	0.71	E07	sample	sample	2873	3004	2938.5	131	1.08	1.01	1.23	0.194	625B1	FBgn0034110	Atg9
5	300	0.71	M12	sample	sample	2806	3068	2937	262	1.05	1.03	0.83	0.593	625B1	FBgn0026598	Apc2
7	136	0.71	F16	sample	sample	2996	3065	3030.5	69	1.06	1.03	0.848	0.574	627B1	FBgn0037242	CG9855
7	123	0.71	F03	sample	sample	2995	3065	3030	70	1.06	1.03	0.843	0.574	627B1	FBgn0029824	CG3726
3	151	0.7	G07	sample	sample	2785	3053	2919	268	1.07	1.06	0.748	0.659	623B1	FBgn0086704	stops
7	90	0.7	D18	sample	sample	2993	3063	3028	70	1.06	1.03	0.833	0.563	627B1	FBgn0086904	Nacalpha
6	271	0.7	L07	sample	sample	2785	3087	2936	302	1.05	1.05	0.592	0.803	626B1	FBgn0028687	Rpt1
2	322	0.7	N10	sample	sample	2800	2854	2827	54	1.12	1.03	1.074	0.319	622B1	FBgn0266717	Bruce
6	141	0.7	F21	sample	sample	2731	3132	2931.5	401	1.03	1.07	0.357	1.035	626B1	FBgn0265623	Su(z)2
1	128	0.69	F08	sample	sample	2580	2941	2760.5	361	1.12	1.05	0.789	0.599	621B1	FBgn0026598	Apc2
7	116	0.69	E20	sample	sample	3001	3054	3027.5	53	1.06	1.03	0.873	0.513	627B1	FBgn0031119	CG1812
7	271	0.69	L07	sample	sample	2920	3126	3023	206	1.03	1.06	0.471	0.914	627B1	FBgn0041147	ida
4	129	0.69	F09	sample	sample	2816	3126	2971	310	1.03	1.05	0.448	0.938	624B1	FBgn0086129	snama
4	247	0.69	K07	sample	sample	2894	3058	2976	164	1.06	1.02	0.901	0.479	624B1	FBgn0031816	Rchy1
6	226	0.69	J10	sample	sample	2799	3072	2935.5	273	1.06	1.05	0.653	0.726	626B1	FBgn0015283	Rpn10
1	185	0.69	H17	sample	sample	2521	2980	2750.5	459	1.1	1.07	0.624	0.754	621B1	FBgn0038296	CG6752
5	141	0.69	F21	sample	sample	2869	3000	2934.5	131	1.08	1.01	1.206	0.169	625B1	FBgn0037384	dgrn
1	170	0.68	H02	pos	pos	2748	2817	2782.5	69	1.2	1.01	1.259	0.104	621B1	Su_Hw	Su_Hw
7	261	0.68	K21	sample	sample	2925	3117	3021	192	1.04	1.05	0.496	0.864	627B1	FBgn0037241	CG14646
7	208	0.68	I16	sample	sample	2982	3066	3024	84	1.06	1.04	0.779	0.58	627B1	FBgn0031384	CG4238
1	321	0.68	N09	sample	sample	2516	2978	2747	462	1.09	1.07	0.61	0.746	621B1	FBgn0037060	CG10508
1	257	0.68	K17	sample	sample	2540	2960	2750	420	1.11	1.06	0.677	0.674	621B1	FBgn0259745	wech
5	134	0.67	F14	sample	sample	2836	3027	2931.5	191	1.06	1.02	1.009	0.337	625B1	FBgn0053144	CG33144
3	114	0.67	E18	sample	sample	2779	3042	2910.5	263	1.07	1.06	0.724	0.617	623B1	FBgn0058045	CG40045
5	306	0.67	M18	sample	sample	2723	3134	2928.5	411	1.02	1.05	0.334	1.005	625B1	FBgn0036621	roq
5	129	0.67	F09	sample	sample	2772	3087	2929.5	315	1.04	1.04	0.627	0.712	625B1	FBgn0038202	CG12402
7	318	0.67	N06	sample	sample	2935	3103	3019	168	1.04	1.05	0.546	0.786	627B1	FBgn0030386	CG2574
6	275	0.66	L11	sample	sample	2861	3010	2935.5	149	1.08	1.03	0.923	0.407	626B1	FBgn0037481	MAGE
3	282	0.66	L18	sample	sample	2682	3141	2911.5	459	1.03	1.09	0.327	0.998	623B1	FBgn0266282	jnj
2	190	0.66	H22	sample	sample	2708	2914	2811	206	1.09	1.05	0.754	0.567	622B1	FBgn0051357	CG31357
3	88	0.66	D16	sample	sample	2820	2993	2906.5	173	1.08	1.04	0.891	0.428	623B1	FBgn0029861	CG3815
2	325	0.66	N13	sample	sample	2634	2975	2804.5	341	1.06	1.07	0.497	0.819	622B1	FBgn0052085	CG32085
6	140	0.66	F20	sample	sample	2804	3055	2929.5	251	1.06	1.04	0.674	0.638	626B1	FBgn0028690	Rpn5
1	258	0.66	K18	sample	sample	2493	2983	2738	490	1.08	1.07	0.546	0.766	621B1	FBgn0035689	CG7376
2	262	0.65	K22	sample	sample	2766	2862	2814	96	1.11	1.03	0.956	0.352	622B1	FBgn0026316	Ubc10
1	155	0.65	G11	sample	sample	2487	2986	2736.5	499	1.08	1.07	0.529	0.778	621B1	FBgn0032467	CG9934
3	156	0.65	G12	sample	sample	2735	3076	2905.5	341	1.05	1.07	0.544	0.748	623B1	FBgn0261267	CG42615
7	174	0.64	H06	sample	sample	2923	3106	3014.5	183	1.03	1.05	0.486	0.803	627B1	FBgn0031443	Prosbeta4R2
2	88	0.64	D16	sample	sample	2703	2909	2806	206	1.09	1.05	0.737	0.546	622B1	FBgn0038286	CG6966
5	102	0.64	E06	sample	sample	2830	3022	2926	192	1.06	1.02	0.973	0.306	625B1	FBgn0028372	isopeptidase-T-3
4	330	0.64	N18	sample	sample	2803	3121	2962	318	1.02	1.04	0.372	0.904	624B1	FBgn0259210	prom
6	303	0.64	M15	sample	sample	2658	3171	2914.5	513	1	1.08	0.039	1.236	626B1	FBgn0002791	mr
1	284	0.64	L20	sample	sample	2548	2935	2741.5	387	1.11	1.05	0.7	0.575	621B1	FBgn0030969	Usp39
3	327	0.64	N15	sample	sample	2742	3064	2903	322	1.05	1.06	0.572	0.701	623B1	FBgn0052163	CG32163
4	257	0.64	K17	sample	sample	2844	3085	2964.5	241	1.04	1.03	0.611	0.661	624B1	FBgn0044020	Roc2
3	270	0.63	L06	sample	sample	2698	3108	2903	410	1.04	1.08	0.392	0.871	623B1	FBgn0023395	Chd3
5	198	0.63	I06	sample	sample	2738	3106	2922	368	1.03	1.04	0.424	0.831	625B1	FBgn0028476	Usp1
7	229	0.63	J13	sample	sample	2819	3192	3005.5	373	0.998	1.08	-0.03	1.282	627B1	FBgn0037742	Rpt3R
4	111	0.63	E15	sample	sample	2881	3050	2965.5	169	1.05	1.02	0.826	0.425	624B1	FBgn0031282	Pex12
3	62	0.62	C14	sample	sample	2827	2967	2897	140	1.09	1.03	0.92	0.328	623B1	FBgn0054025	CG34025
1	267	0.62	L03	sample	sample	2588	2900	2744	312	1.13	1.04	0.812	0.435	621B1	FBgn0036332	CG11261
3	255	0.62	K15	sample	sample	2790	3005	2897.5	215	1.07	1.04	0.769	0.474	623B1	FBgn0030120	CG17440
7	308	0.62	M20	sample	sample	2905	3113	3009	208	1.03	1.05	0.397	0.842	627B1	FBgn0052350	Vps11
2	305	0.62	M17	sample	sample	2628	2961	2794.5	333	1.05	1.07	0.476	0.761	622B1	FBgn0032492	Prosalpha6T
5	221	0.62	J05	sample	sample	2755	3087	2921	332	1.03	1.04	0.525	0.712	625B1	FBgn0029819	Usp30
4	90	0.62	D18	sample	sample	2831	3091	2961	260	1.03	1.03	0.535	0.701	624B1	FBgn0037242	CG9855
4	251	0.62	K11	sample	sample	2847	3077	2962	230	1.04	1.03	0.628	0.607	624B1	FBgn0034542	Fem-1
7	131	0.61	F11	sample	sample	3020	3008	3014	-12	1.07	1.02	0.967	0.256	627B1	FBgn0004066	Prosalpha4
4	56	0.61	C08	sample	sample	2915	3016	2965.5	101	1.06	1.01	1.023	0.196	624B1	FBgn0036730	qjt
1	234	0.61	J18	sample	sample	2560	2911	2735.5	351	1.11	1.04	0.733	0.479	621B1	FBgn0030555	Fbxl4
5	245	0.6	K05	sample	sample	2794	3045	2919.5	251	1.05	1.02	0.758	0.45	625B1	FBgn0039530	Tusp
1	58	0.6	C10	sample	sample	2522	2936	2729	414	1.1	1.05	0.627	0.579	621B1	FBgn0034109	CG7747
5	158	0.6	G14	sample	sample	2725	3110	2917.5	385	1.02	1.05	0.346	0.856	625B1	FBgn0034989	CG3356
5	331	0.6	N19	sample	sample	2794	3044	2919	250	1.05	1.02	0.758	0.443	625B1	FBgn0262166	calypso
3	91	0.6	D19	sample	sample	2803	2980	2891.5	177	1.08	1.03	0.822	0.378	623B1	FBgn0026174	SkpD
4	67	0.6	C19	sample	sample	2835	3082	2958.5	247	1.04	1.03	0.558	0.641	624B1	FBgn0033636	tou
6	187	0.6	H19	sample	sample	2720	3103	2911.5	383	1.03	1.06	0.309	0.886	626B1	FBgn0013263	Trl
6	260	0.6	K20	sample	sample	2775	3056	2915.5	281	1.05	1.04	0.548	0.644	626B1	FBgn0032956	Cul2
5	262	0.59	K22	sample	sample	2821	3016	2918.5	195	1.06	1.01	0.919	0.269	625B1	FBgn0039150	CG13605
6	267	0.59	L03	sample	sample	2832	3007	2919.5	175	1.07	1.03	0.796	0.391	626B1	FBgn0038475	Keap1
6	152	0.59	G08	sample	sample	2827	3011	2919	184	1.07	1.03	0.775	0.412	626B1	FBgn0032216	Usp14
3	174	0.59	H06	sample	sample	2747	3036	2891.5	289	1.06	1.05	0.593	0.594	623B1	FBgn0026577	CG8677
1	211	0.59	I19	sample	sample	2555	2908	2731.5	353	1.11	1.04	0.719	0.467	621B1	FBgn0033260	Cul4
5	256	0.59	K16	sample	sample	2806	3030	2918	224	1.05	1.02	0.83	0.356	625B1	FBgn0027620	Acf
1	225	0.59	J09	sample	sample	2359	3045	2702	686	1.03	1.09	0.171	1.014	621B1	FBgn0085290	CG34261
3	234	0.59	J18	sample	sample	2743	3039	2891	296	1.05	1.05	0.576	0.605	623B1	FBgn0030961	CG7058
4	234	0.59	J18	sample	sample	2713	3184	2948.5	471	0.991	1.07	-0.151	1.329	624B1	FBgn0038839	Ktl
2	299	0.59	M11	sample	sample	2660	2919	2789.5	259	1.07	1.05	0.588	0.588	622B1	FBgn0002887	mus201
6	247	0.59	K07	sample	sample	2722	3097	2909.5	375	1.03	1.06	0.318	0.855	626B1	FBgn0035232	CG12099
7	329	0.58	N17	sample	sample	2793	3200	2996.5	407	0.989	1.08	-0.159	1.327	627B1	FBgn0030869	Socs16D
7	150	0.58	G06	sample	sample	2966	3046	3006	80	1.05	1.03	0.699	0.468	627B1	FBgn0263102	psq
1	201	0.58	I09	sample	sample	2518	2929	2723.5	411	1.1	1.05	0.616	0.551	621B1	FBgn0031990	PAPLA1
3	181	0.58	H13	sample	sample	2653	3129	2891	476	1.02	1.09	0.208	0.952	623B1	FBgn0029911	CG14435
7	164	0.57	G20	sample	sample	2868	3130	2999	262	1.02	1.06	0.213	0.936	627B1	FBgn0085405	CG34376
2	300	0.57	M12	sample	sample	2681	2895	2788	214	1.08	1.04	0.661	0.488	622B1	FBgn0033544	CG7220
1	207	0.57	I15	sample	sample	2249	3113	2681	864	0.979	1.12	-0.137	1.285	621B1	FBgn0263667	Lpt
5	114	0.57	E18	sample	sample	2833	2998	2915.5	165	1.06	1.01	0.991	0.156	625B1	FBgn0036082	CG12362
5	58	0.57	C10	sample	sample	2768	3060	2914	292	1.04	1.03	0.603	0.543	625B1	FBgn0038862	Usp8
4	211	0.57	I19	sample	sample	2753	3144	2948.5	391	1.01	1.05	0.081	1.059	624B1	FBgn0030938	CG15047
2	173	0.57	H05	sample	sample	2711	2867	2789	156	1.09	1.03	0.765	0.372	622B1	FBgn0000541	E(bx)
7	325	0.57	N13	sample	sample	2818	3172	2995	354	0.998	1.07	-0.035	1.171	627B1	FBgn0259174	Nedd4
5	259	0.57	K19	sample	sample	2723	3101	2912	378	1.02	1.04	0.334	0.799	625B1	FBgn0026175	SkpC
4	235	0.57	J19	sample	sample	2740	3154	2947	414	1	1.06	0.006	1.126	624B1	FBgn0031606	CG15439
4	103	0.57	E07	sample	sample	2893	3022	2957.5	129	1.06	1.01	0.895	0.236	624B1	FBgn0040754	CG17059
7	198	0.57	I06	sample	sample	2927	3074	3000.5	147	1.04	1.04	0.506	0.624	627B1	FBgn0038339	CG6118
6	249	0.56	K09	sample	sample	2840	2989	2914.5	149	1.07	1.02	0.831	0.299	626B1	FBgn0037760	FBXO11
3	68	0.56	C20	sample	sample	2604	3173	2888.5	569	1	1.1	0.008	1.122	623B1	FBgn0036170	CG11714
7	106	0.56	E10	sample	sample	3010	2999	3004.5	-11	1.07	1.01	0.918	0.206	627B1	FBgn0053260	CG33260
5	333	0.56	N21	sample	sample	2827	3000	2913.5	173	1.06	1.01	0.955	0.169	625B1	FBgn0029763	Usp16-45
4	305	0.56	M17	sample	sample	2678	3206	2942	528	0.978	1.07	-0.355	1.477	624B1	FBgn0266129	lov
7	180	0.56	H12	sample	sample	3023	2987	3005	-36	1.07	1.01	0.982	0.139	627B1	FBgn0039875	sip3
7	211	0.56	I19	sample	sample	2962	3041	3001.5	79	1.05	1.03	0.679	0.44	627B1	FBgn0034231	APC10
3	330	0.56	N18	sample	sample	2757	3007	2882	250	1.06	1.04	0.634	0.482	623B1	FBgn0024956	Mat1
5	180	0.56	H12	sample	sample	2745	3077	2911	332	1.03	1.03	0.466	0.65	625B1	FBgn0038546	CG7379
4	293	0.56	M05	sample	sample	2849	3057	2953	208	1.04	1.02	0.64	0.472	624B1	FBgn0031652	jet
7	331	0.56	N19	sample	sample	2905	3090	2997.5	185	1.03	1.04	0.397	0.714	627B1	FBgn0266129	lov
4	165	0.55	G21	sample	sample	2772	3123	2947.5	351	1.01	1.05	0.192	0.917	624B1	FBgn0260970	Ubr3
2	199	0.55	I07	sample	sample	2616	2938	2777	322	1.05	1.06	0.435	0.666	622B1	FBgn0031622	CG3251
6	52	0.55	C04	sample	sample	2723	3081	2902	358	1.03	1.05	0.322	0.772	626B1	FBgn0039632	Cul5
7	259	0.55	K19	sample	sample	2931	3064	2997.5	133	1.04	1.03	0.526	0.569	627B1	FBgn0035232	CG12099
5	56	0.55	C08	sample	sample	2732	3086	2909	354	1.02	1.04	0.388	0.706	625B1	FBgn0025608	Faf2
3	324	0.54	N12	sample	sample	2812	2941	2876.5	129	1.08	1.02	0.858	0.227	623B1	FBgn0026176	SkpB
1	67	0.54	C19	sample	sample	2794	2715	2754.5	-79	1.22	0.973	1.388	-0.303	621B1	FBgn0050382	CG30382
4	294	0.54	M06	sample	sample	2833	3065	2949	232	1.03	1.03	0.547	0.526	624B1	FBgn0031450	Hrs
4	57	0.54	C09	sample	sample	2784	3107	2945.5	323	1.02	1.04	0.262	0.809	624B1	FBgn0034109	CG7747
4	156	0.53	G12	sample	sample	2865	3037	2951	172	1.05	1.02	0.733	0.337	624B1	FBgn0003023	otu
5	77	0.53	D05	sample	sample	2828	2990	2909	162	1.06	1.01	0.961	0.106	625B1	FBgn0024973	CG2701
7	130	0.53	F10	sample	sample	2951	3041	2996	90	1.04	1.03	0.625	0.44	627B1	FBgn0024997	CG2681
7	221	0.53	J05	sample	sample	2926	3062	2994	136	1.04	1.03	0.501	0.557	627B1	FBgn0038296	CG6752
7	306	0.53	M18	sample	sample	2864	3117	2990.5	253	1.01	1.05	0.193	0.864	627B1	FBgn0034483	CG16894
3	277	0.53	L13	sample	sample	2747	3002	2874.5	255	1.06	1.04	0.593	0.463	623B1	FBgn0052850	CG32850
5	183	0.53	H15	sample	sample	2675	3134	2904.5	459	1	1.05	0.048	1.005	625B1	FBgn0029660	CG10801
5	303	0.53	M15	sample	sample	2635	3172	2903.5	537	0.988	1.07	-0.191	1.243	625B1	FBgn0027609	morgue
6	131	0.52	F11	sample	sample	2643	3140	2891.5	497	0.998	1.07	-0.026	1.076	626B1	FBgn0260936	scny
7	173	0.52	H05	sample	sample	2954	3035	2994.5	81	1.05	1.02	0.64	0.407	627B1	FBgn0030915	CG6179
5	307	0.52	M19	sample	sample	2717	3092	2904.5	375	1.02	1.04	0.298	0.743	625B1	FBgn0031098	CG17068
7	251	0.52	K11	sample	sample	2812	3159	2985.5	347	0.995	1.07	-0.064	1.098	627B1	FBgn0000542	ec
6	285	0.52	L21	sample	sample	2809	2996	2902.5	187	1.06	1.02	0.696	0.335	626B1	FBgn0029822	CG12236
6	100	0.51	E04	sample	sample	2789	3011	2900	222	1.05	1.03	0.609	0.412	626B1	FBgn0032660	elfless
5	93	0.51	D21	sample	sample	2703	3102	2902.5	399	1.01	1.04	0.215	0.806	625B1	FBgn0029763	Usp16-45
6	130	0.51	F10	sample	sample	2764	3032	2898	268	1.04	1.03	0.5	0.52	626B1	FBgn0026380	Prosbeta3
5	61	0.51	C13	sample	sample	2767	3040	2903.5	273	1.04	1.02	0.597	0.418	625B1	FBgn0015247	Diap2
5	249	0.51	K09	sample	sample	2700	3104	2902	404	1.01	1.04	0.197	0.818	625B1	FBgn0031622	CG3251
4	61	0.51	C13	sample	sample	2882	3014	2948	132	1.05	1.01	0.831	0.182	624B1	FBgn0031187	Usp2
4	226	0.51	J10	sample	sample	2833	3056	2944.5	223	1.03	1.02	0.547	0.465	624B1	FBgn0283451	br
5	320	0.5	N08	sample	sample	2699	3104	2901.5	405	1.01	1.04	0.191	0.818	625B1	FBgn0030305	Uba5
1	322	0.5	N10	sample	sample	2640	2804	2722	164	1.15	1	0.957	0.052	621B1	FBgn0026777	Rad23
4	188	0.5	H20	sample	sample	2623	3236	2929.5	613	0.958	1.08	-0.674	1.679	624B1	FBgn0031676	senju
5	55	0.5	C07	sample	sample	2718	3085	2901.5	367	1.02	1.04	0.304	0.699	625B1	FBgn0050466	CG30466
1	136	0.5	F16	sample	sample	2416	2959	2687.5	543	1.05	1.06	0.33	0.67	621B1	FBgn0029996	UbcE2H
6	85	0.5	D13	sample	sample	2814	2984	2899	170	1.06	1.02	0.718	0.273	626B1	FBgn0030330	Tango10
2	251	0.49	K11	sample	sample	2683	2852	2767.5	169	1.08	1.03	0.668	0.31	622B1	FBgn0043002	Chrac-14
1	317	0.49	N05	sample	sample	2667	2777	2722	110	1.16	0.995	1.033	-0.056	621B1	FBgn0013717	not
5	195	0.49	I03	sample	sample	2830	2973	2901.5	143	1.06	1	0.973	0	625B1	FBgn0002283	l(3)73Ah
6	83	0.49	D11	sample	sample	2702	3075	2888.5	373	1.02	1.05	0.231	0.741	626B1	FBgn0041171	ago
5	231	0.49	J15	sample	sample	2723	3075	2899	352	1.02	1.03	0.334	0.637	625B1	FBgn0039343	CG5111
3	283	0.48	L19	sample	sample	3198	2501	2849.5	-697	1.23	0.868	2.436	-1.468	623B1	FBgn0086758	chinmo
6	151	0.48	G07	sample	sample	2769	3016	2892.5	247	1.05	1.03	0.522	0.438	626B1	FBgn0035983	CG4080
5	86	0.48	D14	sample	sample	2728	3068	2898	340	1.02	1.03	0.364	0.593	625B1	FBgn0035983	CG4080
1	248	0.48	K08	sample	sample	2526	2871	2698.5	345	1.1	1.03	0.638	0.319	621B1	FBgn0034068	casp
4	195	0.48	I03	sample	sample	2835	3046	2940.5	211	1.04	1.02	0.558	0.398	624B1	FBgn0026878	CG4325
6	118	0.48	E22	sample	sample	2762	3021	2891.5	259	1.04	1.03	0.492	0.463	626B1	FBgn0031857	LUBEL
5	126	0.48	F06	sample	sample	2649	3143	2896	494	0.993	1.06	-0.107	1.062	625B1	FBgn0261931	CG42797
5	62	0.48	C14	sample	sample	2819	2980	2899.5	161	1.06	1	0.907	0.044	625B1	FBgn0037978	KLHL18
3	183	0.47	H15	sample	sample	2784	2935	2859.5	151	1.07	1.02	0.744	0.204	623B1	FBgn0017418	ari-1
7	204	0.47	I12	sample	sample	2899	3066	2982.5	167	1.03	1.04	0.367	0.58	627B1	FBgn0036666	TSG101
4	131	0.47	F11	sample	sample	2798	3076	2937	278	1.02	1.03	0.343	0.6	624B1	FBgn0031834	CG13766
1	107	0.47	E11	sample	sample	2541	2856	2698.5	315	1.11	1.02	0.68	0.259	621B1	FBgn0032401	Plzf
1	125	0.47	F05	sample	sample	2506	2880	2693	374	1.09	1.03	0.582	0.355	621B1	FBgn0283649	elgi
3	295	0.47	M07	sample	sample	2704	3016	2860	312	1.04	1.05	0.417	0.516	623B1	FBgn0025638	Roc1a
1	138	0.47	F18	sample	sample	2383	2965	2674	582	1.04	1.06	0.238	0.694	621B1	FBgn0030514	CG9941
4	283	0.47	L19	sample	sample	2840	3038	2939	198	1.04	1.02	0.587	0.344	624B1	FBgn0026738	CG7857
3	116	0.46	E20	sample	sample	2693	3026	2859.5	333	1.03	1.05	0.372	0.555	623B1	FBgn0263974	qin
6	154	0.46	G10	sample	sample	2807	2977	2892	170	1.06	1.02	0.688	0.237	626B1	FBgn0035601	Uev1A
7	187	0.46	H19	sample	sample	3009	2964	2986.5	-45	1.07	1	0.913	0.011	627B1	FBgn0031990	PAPLA1
4	125	0.46	F05	sample	sample	2780	3088	2934	308	1.01	1.03	0.238	0.681	624B1	FBgn0031603	CG15432
4	83	0.46	D11	sample	sample	2823	3050	2936.5	227	1.03	1.02	0.488	0.425	624B1	FBgn0260970	Ubr3
4	109	0.46	E13	sample	sample	2766	3099	2932.5	333	1.01	1.04	0.157	0.755	624B1	FBgn0052850	CG32850
5	199	0.46	I07	sample	sample	2786	3005	2895.5	219	1.04	1.01	0.71	0.2	625B1	FBgn0027620	Acf
7	307	0.45	M19	sample	sample	2860	3094	2977	234	1.01	1.04	0.174	0.736	627B1	FBgn0034231	APC10
3	280	0.45	L16	sample	sample	2709	3004	2856.5	295	1.04	1.04	0.437	0.47	623B1	FBgn0037235	CG1103
3	131	0.45	F11	sample	sample	2670	3044	2857	374	1.03	1.06	0.278	0.624	623B1	FBgn0031816	Rchy1
4	134	0.45	F14	sample	sample	2787	3079	2933	292	1.02	1.03	0.279	0.621	624B1	FBgn0038385	Fbxl7
3	253	0.45	K13	sample	sample	2750	2957	2853.5	207	1.06	1.03	0.605	0.289	623B1	FBgn0000524	dx
6	183	0.44	H15	sample	sample	2729	3036	2882.5	307	1.03	1.04	0.348	0.541	626B1	FBgn0035713	velo
4	285	0.44	L21	sample	sample	2807	3060	2933.5	253	1.02	1.02	0.395	0.492	624B1	FBgn0034704	CG6758
4	164	0.44	G20	sample	sample	2685	3165	2925	480	0.98	1.06	-0.314	1.201	624B1	FBgn0028896	CG17329
7	184	0.44	H16	sample	sample	2896	3057	2976.5	161	1.03	1.03	0.352	0.53	627B1	FBgn0032516	Ing5
7	89	0.44	D17	sample	sample	3008	2957	2982.5	-51	1.06	0.998	0.908	-0.028	627B1	FBgn0031098	CG17068
2	125	0.44	F05	sample	sample	2520	2964	2742	444	1.01	1.07	0.101	0.774	622B1	FBgn0034546	CG13442
2	306	0.43	M18	sample	sample	2505	2975	2740	470	1.01	1.07	0.049	0.819	622B1	FBgn0033963	CG12857
2	134	0.43	F14	sample	sample	2667	2838	2752.5	171	1.07	1.02	0.612	0.252	622B1	FBgn0038166	CG9588
4	221	0.43	J05	sample	sample	2875	2997	2936	122	1.05	1	0.791	0.067	624B1	FBgn0020257	Ppa
6	322	0.43	N10	sample	sample	2717	3040	2878.5	323	1.03	1.04	0.296	0.561	626B1	FBgn0086134	Prosalpha2
4	123	0.43	F03	sample	sample	2893	2981	2937	88	1.06	0.998	0.895	-0.04	624B1	FBgn0038772	mdlc
1	83	0.43	D11	sample	sample	2544	2832	2688	288	1.11	1.01	0.688	0.164	621B1	FBgn0052438	SMC5
7	249	0.43	K09	sample	sample	2909	3040	2974.5	131	1.03	1.03	0.417	0.435	627B1	FBgn0022238	lolal
5	52	0.43	C04	sample	sample	2776	3005	2890.5	229	1.04	1.01	0.651	0.2	625B1	FBgn0039632	Cul5
7	112	0.42	E16	sample	sample	3003	2956	2979.5	-47	1.06	0.998	0.883	-0.033	627B1	FBgn0031676	senju
5	299	0.42	M11	sample	sample	2729	3049	2889	320	1.02	1.03	0.37	0.475	625B1	FBgn0036082	CG12362
7	102	0.42	E06	sample	sample	2923	3026	2974.5	103	1.03	1.02	0.486	0.357	627B1	FBgn0261238	Alh
1	203	0.42	I11	sample	sample	2492	2866	2679	374	1.08	1.03	0.543	0.299	621B1	FBgn0032516	Ing5
2	278	0.42	L14	sample	sample	2672	2828	2750	156	1.07	1.02	0.629	0.211	622B1	FBgn0038202	CG12402
7	267	0.42	L03	sample	sample	2902	3044	2973	142	1.03	1.03	0.382	0.457	627B1	FBgn0038862	Usp8
3	185	0.42	H17	sample	sample	2690	3005	2847.5	315	1.03	1.04	0.36	0.474	623B1	FBgn0259210	prom
2	151	0.42	G07	sample	sample	2714	2791	2752.5	77	1.09	1.01	0.775	0.058	622B1	FBgn0031603	CG15432
4	238	0.42	J22	sample	sample	2830	3032	2931	202	1.03	1.02	0.529	0.304	624B1	FBgn0033155	Br140
3	122	0.42	F02	pos	pos	2856	2828	2842	-28	1.1	0.981	1.038	-0.208	623B1	Su_Hw	Su_Hw
5	284	0.41	L20	sample	sample	2693	3081	2887	388	1.01	1.04	0.155	0.674	625B1	FBgn0033337	CG8272
5	267	0.41	L03	sample	sample	2736	3039	2887.5	303	1.03	1.02	0.412	0.412	625B1	FBgn0038385	Fbxl7
7	52	0.41	C04	sample	sample	2845	3092	2968.5	247	1.01	1.04	0.099	0.725	627B1	FBgn0037244	CG14647
7	163	0.41	G19	sample	sample	2991	2962	2976.5	-29	1.06	1	0.823	0	627B1	FBgn0028467	CG11070
6	61	0.41	C13	sample	sample	2848	2922	2885	74	1.08	0.997	0.866	-0.046	626B1	FBgn0035903	CG6765
2	179	0.41	H11	sample	sample	2650	2840	2745	190	1.06	1.02	0.553	0.261	622B1	FBgn0035830	CG8209
5	57	0.4	C09	sample	sample	2773	3001	2887	228	1.04	1.01	0.633	0.175	625B1	FBgn0036332	CG11261
7	227	0.4	J11	sample	sample	2863	3073	2968	210	1.01	1.04	0.188	0.619	627B1	FBgn0052438	SMC5
7	274	0.4	L10	sample	sample	2877	3060	2968.5	183	1.02	1.03	0.258	0.546	627B1	FBgn0027052	STUB1
7	165	0.4	G21	sample	sample	2936	3006	2971	70	1.04	1.01	0.551	0.245	627B1	FBgn0040780	Atg10
2	185	0.4	H17	sample	sample	2581	2893	2737	312	1.04	1.04	0.313	0.48	622B1	FBgn0036324	CG12520
7	323	0.4	N11	sample	sample	2905	3033	2969	128	1.03	1.02	0.397	0.396	627B1	FBgn0033636	tou
6	244	0.4	K04	sample	sample	2743	3005	2874	262	1.04	1.03	0.409	0.381	626B1	FBgn0026577	CG8677
1	176	0.39	H08	sample	sample	2463	2873	2668	410	1.07	1.03	0.462	0.327	621B1	FBgn0039554	CG5003
3	105	0.39	E09	sample	sample	2687	2996	2841.5	309	1.03	1.04	0.347	0.439	623B1	FBgn0040344	CG3711
1	266	0.39	L02	pos	pos	2715	2695	2705	-20	1.18	0.966	1.167	-0.383	621B1	Su_Hw	Su_Hw
6	277	0.39	L13	sample	sample	2706	3035	2870.5	329	1.02	1.04	0.248	0.535	626B1	FBgn0040230	dbo
5	189	0.39	H21	sample	sample	2787	2982	2884.5	195	1.04	1	0.716	0.056	625B1	FBgn0013717	not
7	247	0.39	K07	sample	sample	2830	3096	2963	266	1	1.05	0.025	0.747	627B1	FBgn0031603	CG15432
6	300	0.38	M12	sample	sample	2878	2886	2882	8	1.09	0.985	0.997	-0.232	626B1	FBgn0037758	CG9467
4	183	0.38	H15	sample	sample	2760	3082	2921	322	1.01	1.03	0.122	0.641	624B1	FBgn0031773	Fbw5
7	276	0.38	L12	sample	sample	2802	3119	2960.5	317	0.992	1.05	-0.114	0.875	627B1	FBgn0265606	Prosalpha4T1
5	89	0.38	D17	sample	sample	2765	3001	2883	236	1.04	1.01	0.585	0.175	625B1	FBgn0037734	trbd
1	89	0.38	D17	sample	sample	2535	2815	2675	280	1.1	1.01	0.663	0.096	621B1	FBgn0037978	KLHL18
3	60	0.38	C12	sample	sample	2679	2997	2838	318	1.03	1.04	0.315	0.443	623B1	FBgn0035059	CG3894
7	107	0.38	E11	sample	sample	2925	3009	2967	84	1.04	1.02	0.496	0.262	627B1	FBgn0033828	CG17048
3	118	0.38	E22	sample	sample	2747	2924	2835.5	177	1.06	1.01	0.593	0.162	623B1	FBgn0264325	Atg6
7	283	0.38	L19	sample	sample	2859	3067	2963	208	1.01	1.04	0.169	0.585	627B1	FBgn0034396	CG15097
5	233	0.38	J17	sample	sample	2765	3000	2882.5	235	1.04	1.01	0.585	0.169	625B1	FBgn0032208	Ufd4
7	256	0.38	K16	sample	sample	2860	3066	2963	206	1.01	1.04	0.174	0.58	627B1	FBgn0030578	CG5347
6	204	0.38	I12	sample	sample	2680	3051	2865.5	371	1.01	1.04	0.135	0.618	626B1	FBgn0052221	CG32221
5	136	0.38	F16	sample	sample	2797	2969	2883	172	1.05	0.999	0.776	-0.025	625B1	FBgn0025525	bab2
4	199	0.38	I07	sample	sample	2788	3056	2922	268	1.02	1.02	0.285	0.465	624B1	FBgn0032216	Usp14
5	127	0.37	F07	sample	sample	2780	2985	2882.5	205	1.04	1	0.674	0.075	625B1	FBgn0035689	CG7376
3	304	0.37	M16	sample	sample	2706	2965	2835.5	259	1.04	1.03	0.425	0.32	623B1	FBgn0030366	Usp7
1	79	0.37	D07	sample	sample	2411	2898	2654.5	487	1.05	1.04	0.316	0.427	621B1	FBgn0036813	Atg3
2	202	0.37	I10	sample	sample	2570	2889	2729.5	319	1.03	1.04	0.275	0.463	622B1	FBgn0026238	gus
5	182	0.37	H14	sample	sample	2689	3070	2879.5	381	1.01	1.03	0.131	0.606	625B1	FBgn0038515	CG5823
1	68	0.36	C20	sample	sample	2326	2954	2640	628	1.01	1.06	0.078	0.651	621B1	FBgn0027554	CG8042
1	91	0.36	D19	sample	sample	2430	2881	2655.5	451	1.06	1.03	0.369	0.359	621B1	FBgn0038445	CG14891
4	163	0.36	G19	sample	sample	2748	3087	2917.5	339	1	1.03	0.052	0.674	624B1	FBgn0262871	lute
6	272	0.36	L08	sample	sample	2717	3014	2865.5	297	1.03	1.03	0.296	0.427	626B1	FBgn0026380	Prosbeta3
5	118	0.36	E22	sample	sample	2668	3086	2877	418	1	1.04	0.006	0.706	625B1	FBgn0031384	CG4238
6	205	0.35	I13	sample	sample	2690	3034	2862	344	1.02	1.04	0.178	0.53	626B1	FBgn0039025	Usp12-46
3	175	0.35	H07	sample	sample	2799	2856	2827.5	57	1.08	0.991	0.805	-0.1	623B1	FBgn0052847	CG32847
2	127	0.35	F07	sample	sample	2535	2910	2722.5	375	1.02	1.05	0.153	0.55	622B1	FBgn0035232	CG12099
2	302	0.35	M14	sample	sample	2532	2912	2722	380	1.02	1.05	0.143	0.559	622B1	FBgn0033639	CG9003
3	134	0.35	F14	sample	sample	2764	2891	2827.5	127	1.06	1	0.662	0.035	623B1	FBgn0026316	Ubc10
6	221	0.35	J05	sample	sample	2687	3034	2860.5	347	1.01	1.04	0.165	0.53	626B1	FBgn0051687	CG31687
5	224	0.35	J08	sample	sample	2685	3067	2876	382	1.01	1.03	0.107	0.587	625B1	FBgn0040230	dbo
6	250	0.35	K10	sample	sample	2663	3054	2858.5	391	1.01	1.04	0.061	0.633	626B1	FBgn0261268	Cul3
6	126	0.35	F06	sample	sample	2723	3003	2863	280	1.03	1.02	0.322	0.371	626B1	FBgn0015282	Rpt2
2	233	0.35	J17	sample	sample	2495	2941	2718	446	1	1.06	0.014	0.679	622B1	FBgn0036421	CG13481
2	177	0.35	H09	sample	sample	2496	2940	2718	444	1	1.06	0.017	0.674	622B1	FBgn0041147	ida
6	111	0.35	E15	sample	sample	2660	3056	2858	396	1	1.04	0.048	0.644	626B1	FBgn0031606	CG15439
1	253	0.34	K13	sample	sample	2537	2796	2666.5	259	1.1	1	0.669	0.02	621B1	FBgn0032812	Hakai
5	323	0.34	N11	sample	sample	2690	3061	2875.5	371	1.01	1.03	0.137	0.55	625B1	FBgn0052110	CG32110
6	102	0.34	E06	sample	sample	2764	2967	2865.5	203	1.04	1.01	0.5	0.185	626B1	FBgn0034484	CG11044
7	224	0.34	J08	sample	sample	2825	3085	2955	260	1	1.04	0	0.686	627B1	FBgn0038202	CG12402
1	160	0.34	G16	sample	sample	2424	2874	2649	450	1.05	1.03	0.353	0.331	621B1	FBgn0035333	CG1317
4	114	0.34	E18	sample	sample	2825	3014	2919.5	189	1.03	1.01	0.5	0.182	624B1	FBgn0031208	CG11023
1	329	0.34	N17	sample	sample	2472	2839	2655.5	367	1.08	1.02	0.487	0.192	621B1	FBgn0027053	CSN5
5	124	0.34	F04	sample	sample	2775	2978	2876.5	203	1.04	1	0.645	0.031	625B1	FBgn0030330	Tango10
2	99	0.34	E03	sample	sample	2491	2940	2715.5	449	1	1.06	0	0.674	622B1	FBgn0031161	CG15445
7	250	0.34	K10	sample	sample	2857	3054	2955.5	197	1.01	1.03	0.159	0.513	627B1	FBgn0039459	IntS12
6	331	0.33	N19	sample	sample	2682	3033	2857.5	351	1.01	1.03	0.144	0.525	626B1	FBgn0011236	ken
3	252	0.33	K12	sample	sample	2646	3008	2827	362	1.02	1.04	0.18	0.486	623B1	FBgn0050466	CG30466
3	310	0.33	M22	sample	sample	2659	2994	2826.5	335	1.02	1.04	0.233	0.432	623B1	FBgn0039788	Rpt6R
7	270	0.33	L06	sample	sample	2917	2999	2958	82	1.03	1.01	0.456	0.206	627B1	FBgn0030386	CG2574
3	267	0.33	L03	sample	sample	2578	3078	2828	500	0.991	1.07	-0.098	0.755	623B1	FBgn0025394	inc
3	61	0.33	C13	sample	sample	2763	2881	2822	118	1.06	1	0.658	-0.004	623B1	FBgn0029853	CG3781
7	62	0.33	C14	sample	sample	2886	3025	2955.5	139	1.02	1.02	0.303	0.351	627B1	FBgn0030809	Ubr1
6	113	0.33	E17	sample	sample	2626	3077	2851.5	451	0.991	1.05	-0.1	0.752	626B1	FBgn0028476	Usp1
4	222	0.32	J06	sample	sample	2838	2998	2918	160	1.04	1	0.576	0.074	624B1	FBgn0053552	CG33552
7	213	0.32	I21	sample	sample	2820	3083	2951.5	263	0.998	1.04	-0.025	0.674	627B1	FBgn0040780	Atg10
1	332	0.32	N20	sample	sample	2444	2851	2647.5	407	1.06	1.02	0.409	0.239	621B1	FBgn0027603	Ulp1
2	224	0.32	J08	sample	sample	2618	2826	2722	208	1.05	1.02	0.442	0.203	622B1	FBgn0017456	Ubc84D
2	55	0.32	C07	sample	sample	2616	2827	2721.5	211	1.05	1.02	0.435	0.207	622B1	FBgn0003386	Shaw
4	332	0.32	N20	sample	sample	2754	3069	2911.5	315	1.01	1.03	0.087	0.553	624B1	FBgn0005386	ash1
3	219	0.32	J03	sample	sample	2691	2953	2822	262	1.03	1.02	0.364	0.274	623B1	FBgn0039788	Rpt6R
2	204	0.32	I12	sample	sample	2605	2835	2720	230	1.05	1.02	0.396	0.24	622B1	FBgn0033266	Socs44A
4	279	0.32	L15	sample	sample	2780	3046	2913	266	1.01	1.02	0.238	0.398	624B1	FBgn0031331	CG5440
1	182	0.31	H14	sample	sample	2321	2931	2626	610	1.01	1.05	0.064	0.559	621B1	FBgn0024973	CG2701
4	259	0.31	K19	sample	sample	2731	3086	2908.5	355	0.997	1.03	-0.047	0.668	624B1	FBgn0050051	Tmem18
7	285	0.31	L21	sample	sample	2972	2942	2957	-30	1.05	0.993	0.729	-0.111	627B1	FBgn0034411	CG18605
3	317	0.31	N05	sample	sample	2721	2916	2818.5	195	1.05	1.01	0.486	0.131	623B1	FBgn0033015	d4
4	55	0.31	C07	sample	sample	2739	3078	2908.5	339	1	1.03	0	0.614	624B1	FBgn0039554	CG5003
4	198	0.3	I06	sample	sample	2759	3060	2909.5	301	1.01	1.02	0.116	0.492	624B1	FBgn0030015	CG10761
5	201	0.3	I09	sample	sample	2712	3027	2869.5	315	1.02	1.02	0.269	0.337	625B1	FBgn0040294	POSH
2	129	0.3	F09	sample	sample	2458	2950	2704	492	0.987	1.06	-0.115	0.716	622B1	FBgn0035455	CG10862
4	177	0.3	H09	sample	sample	2805	3019	2912	214	1.02	1.01	0.384	0.216	624B1	FBgn0005624	Psc
4	105	0.3	E09	sample	sample	2949	2894	2921.5	-55	1.08	0.969	1.221	-0.627	624B1	FBgn0043458	CG12084
4	89	0.3	D17	sample	sample	2835	2992	2913.5	157	1.04	1	0.558	0.034	624B1	FBgn0029819	Usp30
7	118	0.29	E22	sample	sample	2910	2992	2951	82	1.03	1.01	0.422	0.167	627B1	FBgn0034573	CG3295
1	252	0.29	K12	sample	sample	2170	3028	2599	858	0.944	1.08	-0.358	0.946	621B1	FBgn0034396	CG15097
6	110	0.29	E14	sample	sample	2667	3029	2848	362	1.01	1.03	0.078	0.505	626B1	FBgn0030710	CG8924
2	237	0.29	J21	sample	sample	2464	2938	2701	474	0.989	1.06	-0.094	0.666	622B1	FBgn0259794	sinah
6	142	0.28	F22	sample	sample	2716	2985	2850.5	269	1.03	1.02	0.292	0.278	626B1	FBgn0264493	rdx
7	179	0.28	H11	sample	sample	2896	3001	2948.5	105	1.03	1.01	0.352	0.217	627B1	FBgn0034842	Prosbeta5R1
7	113	0.28	E17	sample	sample	2954	2949	2951.5	-5	1.05	0.996	0.64	-0.072	627B1	FBgn0025186	ari-2
5	209	0.28	I17	sample	sample	2680	3051	2865.5	371	1	1.03	0.078	0.487	625B1	FBgn0036913	Usp32
5	275	0.28	L11	sample	sample	2667	3063	2865	396	1	1.03	0	0.562	625B1	FBgn0033639	CG9003
3	294	0.28	M06	sample	sample	2730	2892	2811	162	1.05	1	0.523	0.039	623B1	FBgn0017418	ari-1
6	238	0.28	J22	sample	sample	2714	2985	2849.5	271	1.02	1.02	0.283	0.278	626B1	FBgn0011217	eff
6	77	0.28	D05	sample	sample	2761	2944	2852.5	183	1.04	1	0.487	0.067	626B1	FBgn0032863	Cdc23
5	302	0.28	M14	sample	sample	2652	3076	2864	424	0.994	1.03	-0.09	0.643	625B1	FBgn0003330	Sce
2	284	0.28	L20	sample	sample	2599	2820	2709.5	221	1.04	1.02	0.375	0.178	622B1	FBgn0025781	Cdc16
2	333	0.27	N21	sample	sample	2543	2866	2704.5	323	1.02	1.03	0.181	0.368	622B1	FBgn0036730	qjt
2	104	0.27	E08	sample	sample	2644	2781	2712.5	137	1.06	1	0.532	0.017	622B1	FBgn0040063	yip3
1	75	0.27	D03	sample	sample	2258	2956	2607	698	0.983	1.06	-0.112	0.659	621B1	FBgn0036170	CG11714
3	126	0.27	F06	sample	sample	2835	2776	2805.5	-59	1.09	0.963	0.952	-0.409	623B1	FBgn0032516	Ing5
1	180	0.27	H12	sample	sample	2336	2900	2618	564	1.02	1.04	0.106	0.435	621B1	FBgn0024728	Slip1
2	297	0.27	M09	sample	sample	2493	2905	2699	412	1	1.05	0.007	0.53	622B1	FBgn0051633	CG31633
5	226	0.27	J10	sample	sample	2740	2989	2864.5	249	1.03	1.01	0.436	0.1	625B1	FBgn0030684	CG8260
3	75	0.27	D03	sample	sample	2767	2845	2806	78	1.06	0.987	0.674	-0.143	623B1	FBgn0003870	ttk
1	135	0.26	F15	lacz	lacz	2564	2736	2650	172	1.12	0.98	0.744	-0.22	621B1	LacZ	LacZ
3	296	0.26	M08	sample	sample	2642	2975	2808.5	333	1.02	1.03	0.164	0.358	623B1	FBgn0031074	SkpE
5	60	0.26	C12	sample	sample	2778	2950	2864	172	1.04	0.992	0.663	-0.144	625B1	FBgn0040294	POSH
6	127	0.26	F07	sample	sample	2685	3000	2842.5	315	1.01	1.02	0.157	0.355	626B1	FBgn0050382	CG30382
4	276	0.26	L12	sample	sample	2865	2954	2909.5	89	1.05	0.989	0.733	-0.223	624B1	FBgn0051626	CG31626
5	278	0.25	L14	sample	sample	2707	3015	2861	308	1.01	1.01	0.239	0.262	625B1	FBgn0015589	Apc
7	161	0.25	G17	sample	sample	2999	2897	2948	-102	1.06	0.978	0.863	-0.362	627B1	FBgn0034706	CG11275
5	79	0.25	D07	sample	sample	2713	3008	2860.5	295	1.02	1.01	0.275	0.219	625B1	FBgn0034113	CG8060
3	127	0.24	F07	sample	sample	2618	2992	2805	374	1.01	1.04	0.065	0.424	623B1	FBgn0053260	CG33260
4	86	0.24	D14	sample	sample	2862	2952	2907	90	1.04	0.988	0.715	-0.236	624B1	FBgn0053144	CG33144
4	74	0.24	D02	pos	pos	2943	2882	2912.5	-61	1.07	0.965	1.186	-0.708	624B1	Su_Hw	Su_Hw
3	130	0.24	F10	sample	sample	2672	2931	2801.5	259	1.03	1.02	0.286	0.189	623B1	FBgn0015282	Rpt2
2	221	0.24	J05	sample	sample	2659	2750	2704.5	91	1.07	0.99	0.584	-0.112	622B1	FBgn0052479	Usp10
7	225	0.23	J09	sample	sample	2845	3028	2936.5	183	1.01	1.02	0.099	0.368	627B1	FBgn0035405	CG15812
3	224	0.23	J08	sample	sample	2674	2926	2800	252	1.03	1.02	0.294	0.17	623B1	FBgn0029152	Mkrn1
1	114	0.23	E18	sample	sample	2328	2886	2607	558	1.01	1.03	0.084	0.379	621B1	FBgn0035593	CG4603
2	152	0.23	G08	sample	sample	2601	2796	2698.5	195	1.04	1.01	0.382	0.079	622B1	FBgn0034842	Prosbeta5R1
7	79	0.23	D07	sample	sample	2997	2890	2943.5	-107	1.06	0.976	0.853	-0.401	627B1	FBgn0032485	CG9426
3	129	0.23	F09	sample	sample	2585	3017	2801	432	0.993	1.05	-0.069	0.52	623B1	FBgn0030710	CG8924
1	262	0.23	K22	sample	sample	2399	2833	2616	434	1.04	1.02	0.283	0.168	621B1	FBgn0015321	Ubc4
1	106	0.22	E10	sample	sample	2329	2882	2605.5	553	1.01	1.03	0.087	0.363	621B1	FBgn0034110	Atg9
5	140	0.22	F20	sample	sample	2780	2937	2858.5	157	1.04	0.988	0.674	-0.225	625B1	FBgn0031773	Fbw5
2	320	0.22	N08	sample	sample	2575	2811	2693	236	1.03	1.01	0.292	0.141	622B1	FBgn0042182	CG18749
3	101	0.22	E05	sample	sample	2734	2854	2794	120	1.05	0.99	0.54	-0.108	623B1	FBgn0039559	NSD
4	236	0.22	J20	sample	sample	2791	3006	2898.5	215	1.02	1.01	0.302	0.128	624B1	FBgn0039875	sip3
4	262	0.21	K22	sample	sample	2721	3066	2893.5	345	0.993	1.03	-0.105	0.533	624B1	FBgn0035402	Usp5
6	91	0.21	D19	sample	sample	2704	2967	2835.5	263	1.02	1.01	0.239	0.185	626B1	FBgn0026206	mei-P26
2	270	0.21	L06	sample	sample	2736	2673	2704.5	-63	1.1	0.963	0.852	-0.43	622B1	FBgn0015283	Rpn10
7	202	0.2	I10	sample	sample	2825	3035	2930	210	1	1.02	0	0.407	627B1	FBgn0053260	CG33260
1	208	0.2	I16	sample	sample	2145	2999	2572	854	0.933	1.07	-0.428	0.83	621B1	FBgn0262593	Shab
2	142	0.2	F22	sample	sample	2500	2866	2683	366	1	1.03	0.031	0.368	622B1	FBgn0266282	jnj
7	326	0.2	N14	sample	sample	2780	3073	2926.5	293	0.984	1.04	-0.223	0.619	627B1	FBgn0033886	Rpn13
7	181	0.2	H13	sample	sample	2919	2949	2934	30	1.03	0.996	0.466	-0.072	627B1	FBgn0036005	pall
4	204	0.19	I12	sample	sample	2697	3081	2889	384	0.985	1.03	-0.244	0.634	624B1	FBgn0037734	trbd
6	181	0.19	H13	sample	sample	2565	3077	2821	512	0.968	1.05	-0.366	0.752	626B1	FBgn0262593	Shab
3	331	0.19	N19	sample	sample	2598	2985	2791.5	387	0.998	1.04	-0.016	0.397	623B1	FBgn0050357	CG30357
7	160	0.19	G16	sample	sample	2971	2899	2935	-72	1.05	0.979	0.724	-0.351	627B1	FBgn0038814	CG15923
7	260	0.19	K20	sample	sample	2855	3002	2928.5	147	1.01	1.01	0.149	0.223	627B1	FBgn0024993	CG2662
3	204	0.19	I12	sample	sample	2642	2936	2789	294	1.02	1.02	0.164	0.208	623B1	FBgn0033738	DUBAI
6	206	0.18	I14	sample	sample	2528	3105	2816.5	577	0.954	1.06	-0.527	0.896	626B1	FBgn0037344	CG2926
3	82	0.18	D10	sample	sample	2668	2907	2787.5	239	1.03	1.01	0.27	0.096	623B1	FBgn0086904	Nacalpha
7	201	0.18	I09	sample	sample	2738	3105	2921.5	367	0.969	1.05	-0.431	0.797	627B1	FBgn0022238	lolal
3	235	0.18	J19	sample	sample	2589	2990	2789.5	401	0.995	1.04	-0.053	0.416	623B1	FBgn0027053	CSN5
3	147	0.18	G03	sample	sample	2712	2859	2785.5	147	1.04	0.992	0.45	-0.089	623B1	FBgn0039498	CG17991
6	188	0.18	H20	sample	sample	2639	3008	2823.5	369	0.996	1.03	-0.044	0.396	626B1	FBgn0028686	Rpt3
6	299	0.17	M11	sample	sample	2750	2913	2831.5	163	1.04	0.994	0.44	-0.093	626B1	FBgn0033916	Usp20-33
1	255	0.17	K15	sample	sample	2302	2875	2588.5	573	1	1.03	0.011	0.335	621B1	FBgn0002791	mr
4	329	0.17	N17	sample	sample	2744	3034	2889	290	1	1.02	0.029	0.317	624B1	FBgn0283649	elgi
7	110	0.17	E14	sample	sample	2943	2919	2931	-24	1.04	0.985	0.585	-0.24	627B1	FBgn0031528	CG15412
2	147	0.17	G03	sample	sample	2596	2771	2683.5	175	1.04	0.998	0.365	-0.025	622B1	FBgn0020369	Rpt6
3	279	0.17	L15	sample	sample	2564	3010	2787	446	0.985	1.04	-0.155	0.493	623B1	FBgn0004870	bab1
4	77	0.16	D05	sample	sample	2882	2912	2897	30	1.05	0.975	0.831	-0.506	624B1	FBgn0030657	cerv
2	140	0.16	F20	sample	sample	2469	2874	2671.5	405	0.991	1.03	-0.076	0.401	622B1	FBgn0085405	CG34376
1	314	0.16	N02	pos	pos	2759	2549	2654	-210	1.2	0.913	1.29	-0.966	621B1	Su_Hw	Su_Hw
4	99	0.16	E03	sample	sample	2769	3009	2889	240	1.01	1.01	0.174	0.148	624B1	FBgn0035479	CG14983
1	52	0.16	C04	sample	sample	2390	2807	2598.5	417	1.04	1.01	0.257	0.064	621B1	FBgn0033609	Fbl6
4	255	0.16	K15	sample	sample	2797	2984	2890.5	187	1.02	0.999	0.337	-0.02	624B1	FBgn0034396	CG15097
4	201	0.16	I09	sample	sample	2805	2977	2891	172	1.02	0.997	0.384	-0.067	624B1	FBgn0030483	CG12725
4	208	0.16	I16	sample	sample	2741	3032	2886.5	291	1	1.02	0.012	0.304	624B1	FBgn0005616	msl-2
1	62	0.15	C14	sample	sample	2337	2840	2588.5	503	1.02	1.02	0.109	0.196	621B1	FBgn0003254	rib
2	249	0.15	K09	sample	sample	2567	2786	2676.5	219	1.03	1	0.264	0.037	622B1	FBgn0031834	CG13766
1	148	0.15	G04	sample	sample	2518	2712	2615	194	1.1	0.972	0.616	-0.315	621B1	FBgn0033738	DUBAI
2	282	0.15	L18	sample	sample	2479	2859	2669	380	0.995	1.03	-0.042	0.339	622B1	FBgn0263974	qin
3	162	0.15	G18	sample	sample	2697	2858	2777.5	161	1.04	0.992	0.388	-0.093	623B1	FBgn0003410	sina
4	189	0.15	H21	sample	sample	2639	3117	2878	478	0.963	1.04	-0.581	0.877	624B1	FBgn0034842	Prosbeta5R1
3	106	0.15	E10	sample	sample	2645	2912	2778.5	267	1.02	1.01	0.176	0.116	623B1	FBgn0051807	CG31807
6	201	0.14	I09	sample	sample	2797	2862	2829.5	65	1.06	0.976	0.644	-0.355	626B1	FBgn0033813	fsd
2	130	0.14	F10	sample	sample	2526	2817	2671.5	291	1.01	1.01	0.122	0.166	622B1	FBgn0002431	hyd
6	155	0.14	G11	sample	sample	2693	2949	2821	256	1.02	1.01	0.191	0.093	626B1	FBgn0032348	CG4751
1	303	0.14	M15	sample	sample	2523	2704	2613.5	181	1.1	0.969	0.63	-0.347	621B1	FBgn0050421	Usp15-31
7	65	0.14	C17	sample	sample	3003	2854	2928.5	-149	1.06	0.964	0.883	-0.602	627B1	FBgn0025781	Cdc16
6	150	0.14	G06	sample	sample	2584	3039	2811.5	455	0.975	1.04	-0.283	0.556	626B1	FBgn0036325	CG10752
3	188	0.14	H20	sample	sample	2608	2946	2777	338	1	1.02	0.025	0.247	623B1	FBgn0260866	dnr1
7	277	0.13	L13	sample	sample	2789	3042	2915.5	253	0.987	1.03	-0.179	0.446	627B1	FBgn0035601	Uev1A
2	203	0.13	I11	sample	sample	2585	2761	2673	176	1.04	0.994	0.327	-0.066	622B1	FBgn0031999	CG8419
4	304	0.13	M16	sample	sample	2664	3090	2877	426	0.973	1.03	-0.436	0.695	624B1	FBgn0262699	fzr
3	158	0.13	G14	sample	sample	2651	2896	2773.5	245	1.02	1	0.2	0.054	623B1	FBgn0052110	CG32110
1	227	0.12	J11	sample	sample	2168	2943	2555.5	775	0.943	1.05	-0.364	0.607	621B1	FBgn0037244	CG14647
1	74	0.12	D02	pos	pos	2782	2511	2646.5	-271	1.21	0.9	1.355	-1.117	621B1	Su_Hw	Su_Hw
7	176	0.12	H08	sample	sample	2896	2941	2918.5	45	1.03	0.993	0.352	-0.117	627B1	FBgn0028847	CG9014
5	296	0.12	M08	sample	sample	2701	2978	2839.5	277	1.01	1	0.203	0.031	625B1	FBgn0027512	CG10254
5	188	0.12	H20	sample	sample	2713	2966	2839.5	253	1.02	0.998	0.275	-0.044	625B1	FBgn0030420	CG12717
1	310	0.11	M22	sample	sample	2378	2792	2585	414	1.03	1	0.224	0.004	621B1	FBgn0061469	Ube3a
2	310	0.11	M22	sample	sample	2481	2840	2660.5	359	0.996	1.02	-0.035	0.261	622B1	FBgn0034366	Atg7
5	152	0.11	G08	sample	sample	2687	2990	2838.5	303	1.01	1.01	0.119	0.106	625B1	FBgn0016756	Usp47
3	297	0.11	M09	sample	sample	2669	2868	2768.5	199	1.03	0.995	0.274	-0.054	623B1	FBgn0029660	CG10801
7	297	0.11	M09	sample	sample	2803	3021	2912	218	0.992	1.02	-0.109	0.329	627B1	FBgn0033828	CG17048
3	211	0.11	I19	sample	sample	2630	2909	2769.5	279	1.01	1.01	0.114	0.104	623B1	FBgn0030391	Rab40
5	283	0.11	L19	sample	sample	2672	3003	2837.5	331	1	1.01	0.03	0.187	625B1	FBgn0264711	CG43980
5	285	0.1	L21	sample	sample	2819	2861	2840	42	1.06	0.962	0.907	-0.699	625B1	FBgn0030114	CG17754
4	275	0.1	L11	sample	sample	2759	3000	2879.5	241	1.01	1	0.116	0.088	624B1	FBgn0037018	CG4042
1	238	0.1	J22	sample	sample	2333	2817	2575	484	1.02	1.01	0.098	0.104	621B1	FBgn0031119	CG1812
2	85	0.1	D13	sample	sample	2599	2735	2667	136	1.04	0.985	0.375	-0.174	622B1	FBgn0035953	CG5087
1	156	0.1	G12	sample	sample	2307	2835	2571	528	1	1.02	0.025	0.176	621B1	FBgn0034314	nopo
5	155	0.1	G11	sample	sample	2646	3025	2835.5	379	0.992	1.02	-0.125	0.325	625B1	FBgn0039025	Usp12-46
7	139	0.1	F19	sample	sample	2902	2929	2915.5	27	1.03	0.989	0.382	-0.184	627B1	FBgn0027363	Stam
1	118	0.1	E22	sample	sample	2246	2877	2561.5	631	0.977	1.03	-0.146	0.343	621B1	FBgn0036005	pall
2	67	0.09	C19	sample	sample	2549	2773	2661	224	1.02	0.999	0.202	-0.017	622B1	FBgn0028847	CG9014
3	258	0.09	K18	sample	sample	2598	2934	2766	336	0.998	1.02	-0.016	0.2	623B1	FBgn0016756	Usp47
3	164	0.09	G20	sample	sample	2638	2891	2764.5	253	1.01	1	0.147	0.035	623B1	FBgn0030753	rngo
1	279	0.09	L15	sample	sample	2475	2710	2592.5	235	1.08	0.971	0.495	-0.323	621B1	FBgn0037760	FBXO11
6	219	0.08	J03	sample	sample	2675	2942	2808.5	267	1.01	1	0.113	0.057	626B1	FBgn0030863	CG8188
6	63	0.08	C15	sample	sample	2802	2834	2818	32	1.06	0.967	0.666	-0.499	626B1	FBgn0005564	Shal
7	199	0.08	I07	sample	sample	2847	2972	2909.5	125	1.01	1	0.109	0.056	627B1	FBgn0030121	Cfp1
2	126	0.08	F06	sample	sample	2636	2695	2665.5	59	1.06	0.97	0.504	-0.339	622B1	FBgn0036913	Usp32
5	260	0.08	K20	sample	sample	2619	3044	2831.5	425	0.982	1.02	-0.287	0.443	625B1	FBgn0030969	Usp39
4	231	0.08	J15	sample	sample	2771	2982	2876.5	211	1.01	0.998	0.186	-0.034	624B1	FBgn0027512	CG10254
4	106	0.07	E10	sample	sample	2752	2998	2875	246	1	1	0.076	0.074	624B1	FBgn0041184	Socs36E
1	61	0.07	C13	sample	sample	2313	2818	2565.5	505	1.01	1.01	0.042	0.108	621B1	FBgn0025608	Faf2
6	211	0.07	I19	sample	sample	2624	2981	2802.5	357	0.991	1.02	-0.109	0.257	626B1	FBgn0030514	CG9941
1	127	0.07	F07	sample	sample	2352	2790	2571	438	1.02	1	0.151	-0.004	621B1	FBgn0262517	Ltn1
5	304	0.07	M16	sample	sample	2606	3053	2829.5	447	0.977	1.03	-0.364	0.5	625B1	FBgn0005632	faf
4	84	0.07	D12	sample	sample	2834	2925	2879.5	91	1.03	0.979	0.552	-0.418	624B1	FBgn0013263	Trl
1	102	0.07	E06	sample	sample	2232	2870	2551	638	0.971	1.03	-0.185	0.315	621B1	FBgn0263697	Uba3
7	195	0.06	I03	sample	sample	2788	3018	2903	230	0.987	1.02	-0.184	0.312	627B1	FBgn0020369	Rpt6
4	202	0.06	I10	sample	sample	2776	2974	2875	198	1.01	0.996	0.215	-0.088	624B1	FBgn0028582	lqf
4	307	0.06	M19	sample	sample	2748	2998	2873	250	1	1	0.052	0.074	624B1	FBgn0035283	CG12024
7	70	0.06	C22	sample	sample	2807	3000	2903.5	193	0.994	1.01	-0.089	0.212	627B1	FBgn0052085	CG32085
5	270	0.06	L06	sample	sample	2566	3088	2827	522	0.962	1.04	-0.603	0.718	625B1	FBgn0033260	Cul4
3	176	0.06	H08	sample	sample	2759	2745	2752	-14	1.06	0.952	0.642	-0.528	623B1	FBgn0030600	hiw
6	252	0.06	K12	sample	sample	2780	2842	2811	62	1.05	0.97	0.57	-0.458	626B1	FBgn0033266	Socs44A
5	187	0.05	H19	sample	sample	2543	3109	2826	566	0.954	1.05	-0.74	0.849	625B1	FBgn0039773	CG2224
1	154	0.05	G10	sample	sample	2297	2819	2558	522	1	1.01	-0.003	0.112	621B1	FBgn0034113	CG8060
2	161	0.05	G17	sample	sample	2528	2772	2650	244	1.01	0.998	0.129	-0.021	622B1	FBgn0015320	Ubc2
3	63	0.05	C15	sample	sample	2602	2908	2755	306	1	1.01	0	0.1	623B1	FBgn0029877	CG17717
1	324	0.05	N12	sample	sample	2418	2730	2574	312	1.05	0.978	0.336	-0.243	621B1	FBgn0027795	CG14785
7	75	0.05	D03	sample	sample	2948	2869	2908.5	-79	1.04	0.969	0.61	-0.518	627B1	FBgn0035059	CG3894
6	202	0.04	I10	sample	sample	2545	3036	2790.5	491	0.961	1.04	-0.453	0.541	626B1	FBgn0035270	CG13933
7	219	0.04	J03	sample	sample	2764	3031	2897.5	267	0.978	1.02	-0.303	0.385	627B1	FBgn0039554	CG5003
4	253	0.04	K13	sample	sample	2762	2979	2870.5	217	1.01	0.997	0.134	-0.054	624B1	FBgn0051633	CG31633
7	162	0.04	G18	sample	sample	2977	2841	2909	-136	1.05	0.959	0.754	-0.674	627B1	FBgn0031157	CG1503
6	327	0.04	N15	sample	sample	2645	2949	2797	304	0.998	1.01	-0.017	0.093	626B1	FBgn0260934	par-1
4	297	0.04	M09	sample	sample	2738	2999	2868.5	261	1	1	-0.006	0.081	624B1	FBgn0035237	CG13917
4	320	0.04	N08	sample	sample	2768	2973	2870.5	205	1.01	0.995	0.169	-0.094	624B1	FBgn0037242	CG9855
2	271	0.04	L07	sample	sample	2599	2704	2651.5	105	1.04	0.974	0.375	-0.302	622B1	FBgn0035405	CG15812
3	90	0.04	D18	sample	sample	2598	2905	2751.5	307	0.998	1.01	-0.016	0.089	623B1	FBgn0264712	CG1172
4	269	0.03	L05	sample	sample	2723	3010	2866.5	287	0.994	1.01	-0.093	0.155	624B1	FBgn0052163	CG32163
1	205	0.03	I13	sample	sample	2310	2797	2553.5	487	1.01	1	0.034	0.024	621B1	FBgn0010300	brat
3	329	0.03	N17	sample	sample	2603	2894	2748.5	291	1	1	0.004	0.046	623B1	FBgn0259794	sinah
6	90	0.02	D18	sample	sample	2660	2931	2795.5	271	1	1	0.048	0	626B1	FBgn0028688	Rpn7
3	170	0.02	H02	pos	pos	2655	2838	2746.5	183	1.02	0.985	0.217	-0.17	623B1	Su_Hw	Su_Hw
2	326	0.02	N14	sample	sample	2503	2777	2640	274	1	1	0.042	0	622B1	FBgn0011217	eff
6	132	0.02	F12	sample	sample	2690	2903	2796.5	213	1.02	0.99	0.178	-0.144	626B1	FBgn0029134	Prosbeta5
6	297	0.01	M09	sample	sample	2764	2839	2801.5	75	1.04	0.969	0.5	-0.474	626B1	FBgn0039503	CG14262
6	125	0.01	F05	sample	sample	2711	2881	2796	170	1.02	0.983	0.27	-0.257	626B1	FBgn0017551	Rca1
1	151	0	G07	sample	sample	2247	2829	2538	582	0.978	1.01	-0.143	0.152	621B1	FBgn0028467	CG11070
3	213	0	I21	sample	sample	2524	2967	2745.5	443	0.97	1.03	-0.319	0.328	623B1	FBgn0267033	mamo
6	147	0	G03	sample	sample	2675	2909	2792	234	1.01	0.992	0.113	-0.113	626B1	FBgn0024232	gprs
6	153	0	G09	sample	sample	2678	2906	2792	228	1.01	0.991	0.126	-0.129	626B1	FBgn0264442	ab
1	175	0	H07	sample	sample	2317	2777	2547	460	1.01	0.995	0.053	-0.056	621B1	FBgn0005386	ash1
1	140	0	F20	sample	sample	2341	2760	2550.5	419	1.02	0.989	0.12	-0.124	621B1	FBgn0030809	Ubr1
5	122	0	F02	pos	pos	2732	2910	2821	178	1.02	0.979	0.388	-0.393	625B1	Su_Hw	Su_Hw
2	84	0	D12	sample	sample	2581	2700	2640.5	119	1.04	0.972	0.313	-0.319	622B1	FBgn0037885	CG17721
1	142	0	F22	sample	sample	2375	2735	2555	360	1.03	0.98	0.216	-0.223	621B1	FBgn0031018	CG12200
7	280	0	L16	sample	sample	2713	3060	2886.5	347	0.96	1.03	-0.555	0.546	627B1	FBgn0034542	Fem-1
3	230	0	J14	sample	sample	2561	2923	2742	362	0.984	1.01	-0.168	0.158	623B1	FBgn0264848	vih
2	167	-0.01	G23	other	other	2428	2827	2627.5	399	0.975	1.02	-0.219	0.207	622B1	mod	mod
2	293	-0.01	M05	sample	sample	2619	2666	2642.5	47	1.05	0.96	0.445	-0.459	622B1	FBgn0031528	CG15412
6	165	-0.01	G21	sample	sample	2717	2870	2793.5	153	1.03	0.979	0.296	-0.314	626B1	FBgn0026598	Apc2
6	67	-0.01	C19	sample	sample	2639	2934	2786.5	295	0.996	1	-0.044	0.015	626B1	FBgn0035959	CG4911
2	198	-0.02	I06	sample	sample	2540	2728	2634	188	1.02	0.982	0.17	-0.203	622B1	FBgn0025186	ari-2
2	244	-0.02	K04	sample	sample	2466	2790	2628	324	0.99	1	-0.087	0.054	622B1	FBgn0261394	Prosalpha3
6	160	-0.02	G16	sample	sample	2554	3004	2779	450	0.964	1.02	-0.413	0.376	626B1	FBgn0032401	Plzf
2	114	-0.02	E18	sample	sample	2461	2792	2626.5	331	0.988	1.01	-0.104	0.062	622B1	FBgn0033813	fsd
6	262	-0.03	K22	sample	sample	2593	2965	2779	372	0.979	1.01	-0.244	0.175	626B1	FBgn0035876	Pex2
3	314	-0.04	N02	pos	pos	2697	2763	2730	66	1.04	0.959	0.388	-0.459	623B1	Su_Hw	Su_Hw
6	87	-0.04	D15	sample	sample	2644	2920	2782	276	0.998	0.996	-0.022	-0.057	626B1	FBgn0264442	ab
6	283	-0.04	L19	sample	sample	2714	2860	2787	146	1.02	0.976	0.283	-0.366	626B1	FBgn0013263	Trl
4	127	-0.04	F07	sample	sample	2765	2952	2858.5	187	1.01	0.988	0.151	-0.236	624B1	FBgn0025394	inc
5	179	-0.04	H11	sample	sample	2708	2920	2814	212	1.02	0.982	0.245	-0.331	625B1	FBgn0003557	Su(dx)
7	252	-0.04	K12	sample	sample	2748	3015	2881.5	267	0.973	1.02	-0.382	0.295	627B1	FBgn0023143	Uba1
3	184	-0.04	H16	sample	sample	2564	2899	2731.5	335	0.985	1.01	-0.155	0.066	623B1	FBgn0034546	CG13442
6	175	-0.05	H07	sample	sample	2694	2875	2784.5	181	1.02	0.981	0.196	-0.288	626B1	FBgn0001086	fzy
6	172	-0.05	H04	sample	sample	2634	2923	2778.5	289	0.994	0.997	-0.065	-0.041	626B1	FBgn0037705	mura
2	132	-0.05	F12	sample	sample	2492	2750	2621	258	1	0.99	0.003	-0.112	622B1	FBgn0037987	CG14739
7	310	-0.05	M22	sample	sample	2840	2929	2884.5	89	1.01	0.989	0.074	-0.184	627B1	FBgn0052707	APC4
5	244	-0.06	K04	sample	sample	2733	2892	2812.5	159	1.02	0.973	0.394	-0.506	625B1	FBgn0029006	Smurf
4	296	-0.06	M08	sample	sample	2715	2989	2852	274	0.991	1	-0.14	0.013	624B1	FBgn0261268	Cul3
3	278	-0.06	L14	sample	sample	2656	2791	2723.5	135	1.02	0.968	0.221	-0.351	623B1	FBgn0283451	br
5	175	-0.07	H07	sample	sample	2643	2975	2809	332	0.991	1	-0.143	0.012	625B1	FBgn0031161	CG15445
2	225	-0.07	J09	sample	sample	2500	2737	2618.5	237	1	0.986	0.031	-0.166	622B1	FBgn0035479	CG14983
5	329	-0.07	N17	sample	sample	2707	2913	2810	206	1.01	0.98	0.239	-0.375	625B1	FBgn0030555	Fbxl4
7	159	-0.07	G15	sample	sample	2848	2916	2882	68	1.01	0.984	0.114	-0.256	627B1	FBgn0037236	Skp2
3	231	-0.07	J15	sample	sample	2614	2831	2722.5	217	1	0.982	0.049	-0.197	623B1	FBgn0034483	CG16894
7	183	-0.08	H15	sample	sample	2895	2872	2883.5	-23	1.02	0.97	0.347	-0.502	627B1	FBgn0029996	UbcE2H
6	123	-0.08	F03	sample	sample	2618	2927	2772.5	309	0.988	0.999	-0.135	-0.021	626B1	FBgn0061469	Ube3a
6	186	-0.08	H18	sample	sample	2670	2883	2776.5	213	1.01	0.984	0.091	-0.247	626B1	FBgn0028688	Rpn7
4	306	-0.08	M18	sample	sample	2687	3008	2847.5	321	0.981	1.01	-0.302	0.142	624B1	FBgn0017556	Prosalpha4T2
1	251	-0.08	K11	sample	sample	2199	2819	2509	620	0.957	1.01	-0.277	0.112	621B1	FBgn0261268	Cul3
4	197	-0.08	I05	sample	sample	2729	2971	2850	242	0.996	0.995	-0.058	-0.108	624B1	FBgn0037978	KLHL18
2	52	-0.08	C04	sample	sample	2467	2757	2612	290	0.99	0.993	-0.083	-0.083	622B1	FBgn0032780	CG13085
4	268	-0.09	L04	sample	sample	2777	2929	2853	152	1.01	0.981	0.221	-0.391	624B1	FBgn0054025	CG34025
4	227	-0.09	J11	sample	sample	2748	2954	2851	206	1	0.989	0.052	-0.223	624B1	FBgn0015320	Ubc2
7	222	-0.09	J06	sample	sample	2723	3022	2872.5	299	0.964	1.02	-0.506	0.334	627B1	FBgn0029911	CG14435
3	225	-0.09	J09	sample	sample	2524	2920	2722	396	0.97	1.01	-0.319	0.146	623B1	FBgn0032863	Cdc23
1	149	-0.09	G05	lacz	lacz	2156	2847	2501.5	691	0.938	1.02	-0.397	0.223	621B1	LacZ	LacZ
3	321	-0.09	N09	sample	sample	2559	2882	2720.5	323	0.983	1	-0.176	0	623B1	FBgn0052676	stx
2	235	-0.09	J19	sample	sample	2390	2819	2604.5	429	0.959	1.02	-0.351	0.174	622B1	FBgn0036549	CG10516
1	230	-0.09	J14	sample	sample	2015	2945	2480	930	0.877	1.06	-0.792	0.615	621B1	FBgn0029763	Usp16-45
2	165	-0.09	G21	sample	sample	2348	2854	2601	506	0.943	1.03	-0.497	0.319	622B1	FBgn0001301	kel
2	91	-0.09	D19	sample	sample	2365	2839	2602	474	0.949	1.02	-0.438	0.257	622B1	FBgn0036465	Rpn12R
2	226	-0.09	J10	sample	sample	2444	2772	2608	328	0.981	0.998	-0.163	-0.021	622B1	FBgn0037742	Rpt3R
5	174	-0.09	H06	sample	sample	2656	2954	2805	298	0.996	0.994	-0.066	-0.119	625B1	FBgn0031664	CG8892
6	307	-0.09	M19	sample	sample	2572	2960	2766	388	0.971	1.01	-0.335	0.149	626B1	FBgn0034366	Atg7
2	275	-0.1	L11	sample	sample	2545	2685	2615	140	1.02	0.967	0.188	-0.381	622B1	FBgn0020224	Cbl
5	67	-0.1	C19	sample	sample	2648	2960	2804	312	0.993	0.996	-0.113	-0.081	625B1	FBgn0086694	Bre1
7	74	-0.1	D02	pos	pos	2917	2843	2880	-74	1.03	0.96	0.456	-0.663	627B1	Su_Hw	Su_Hw
2	61	-0.1	C13	sample	sample	2460	2753	2606.5	293	0.988	0.991	-0.108	-0.099	622B1	FBgn0032047	CG13088
2	324	-0.11	N12	sample	sample	2339	2851	2595	512	0.939	1.03	-0.528	0.306	622B1	FBgn0029512	Aos1
4	151	-0.11	G07	sample	sample	2768	2929	2848.5	161	1.01	0.981	0.169	-0.391	624B1	FBgn0040344	CG3711
4	161	-0.11	G17	sample	sample	2716	2973	2844.5	257	0.992	0.995	-0.134	-0.094	624B1	FBgn0026238	gus
1	268	-0.12	L04	sample	sample	2115	2861	2488	746	0.92	1.03	-0.512	0.279	621B1	FBgn0027512	CG10254
3	271	-0.12	L07	sample	sample	2554	2872	2713	318	0.982	0.997	-0.196	-0.039	623B1	FBgn0265623	Su(z)2
1	123	-0.12	F03	sample	sample	2315	2719	2517	404	1.01	0.974	0.048	-0.287	621B1	FBgn0036180	Duba
2	113	-0.12	E17	sample	sample	2411	2786	2598.5	375	0.968	1	-0.278	0.037	622B1	FBgn0051721	Trim9
4	158	-0.12	G14	sample	sample	2730	2959	2844.5	229	0.997	0.991	-0.052	-0.189	624B1	FBgn0032780	CG13085
3	125	-0.12	F05	sample	sample	2573	2850	2711.5	277	0.989	0.989	-0.119	-0.123	623B1	FBgn0250785	vari
6	93	-0.12	D21	sample	sample	2728	2817	2772.5	89	1.03	0.961	0.344	-0.587	626B1	FBgn0265623	Su(z)2
1	184	-0.12	H16	sample	sample	2187	2807	2497	620	0.952	1.01	-0.311	0.064	621B1	FBgn0052707	APC4
4	175	-0.13	H07	sample	sample	2738	2950	2844	212	1	0.988	-0.006	-0.25	624B1	FBgn0261238	Alh
6	258	-0.13	K18	sample	sample	2786	2765	2775.5	-21	1.05	0.943	0.596	-0.855	626B1	FBgn0033916	Usp20-33
6	58	-0.13	C10	sample	sample	2613	2911	2762	298	0.986	0.993	-0.157	-0.103	626B1	FBgn0265464	Traf6
5	91	-0.13	D19	sample	sample	2617	2979	2798	362	0.981	1	-0.298	0.037	625B1	FBgn0039214	puf
5	106	-0.13	E10	sample	sample	2731	2870	2800.5	139	1.02	0.965	0.382	-0.643	625B1	FBgn0030391	Rab40
7	205	-0.13	I13	sample	sample	2815	2923	2869	108	0.996	0.987	-0.05	-0.217	627B1	FBgn0043900	pygo
7	293	-0.13	M05	sample	sample	2689	3035	2862	346	0.952	1.02	-0.674	0.407	627B1	FBgn0004436	Ubc6
4	267	-0.14	L03	sample	sample	2774	2916	2845	142	1.01	0.976	0.204	-0.479	624B1	FBgn0025833	CG8910
5	123	-0.14	F03	sample	sample	2674	2922	2798	248	1	0.983	0.042	-0.319	625B1	FBgn0035953	CG5087
6	227	-0.14	J11	sample	sample	2543	2965	2754	422	0.96	1.01	-0.461	0.175	626B1	FBgn0004652	fru
1	233	-0.15	J17	sample	sample	1808	3061	2434.5	1253	0.787	1.1	-1.371	1.078	621B1	FBgn0000283	Cp190
7	99	-0.15	E03	sample	sample	2874	2865	2869.5	-9	1.02	0.967	0.243	-0.541	627B1	FBgn0030600	hiw
6	255	-0.15	K15	sample	sample	2507	2993	2750	486	0.946	1.02	-0.618	0.319	626B1	FBgn0039530	Tusp
2	296	-0.15	M08	sample	sample	2544	2660	2602	116	1.02	0.958	0.184	-0.484	622B1	FBgn0034863	SkpF
2	181	-0.15	H13	sample	sample	2419	2765	2592	346	0.971	0.996	-0.25	-0.05	622B1	FBgn0261112	APP-BP1
3	77	-0.15	D05	sample	sample	2593	2813	2703	220	0.997	0.976	-0.037	-0.266	623B1	FBgn0027363	Stam
2	68	-0.15	C20	sample	sample	2394	2785	2589.5	391	0.961	1	-0.337	0.033	622B1	FBgn0024232	gprs
3	163	-0.15	G19	sample	sample	2525	2884	2704.5	359	0.97	1	-0.315	0.008	623B1	FBgn0030386	CG2574
5	318	-0.15	N06	sample	sample	2613	2975	2794	362	0.98	1	-0.322	0.012	625B1	FBgn0004391	shtd
5	112	-0.16	E16	sample	sample	2576	3010	2793	434	0.966	1.01	-0.543	0.231	625B1	FBgn0028847	CG9014
4	155	-0.16	G11	sample	sample	2683	2989	2836	306	0.98	1	-0.326	0.013	624B1	FBgn0026175	SkpC
4	244	-0.16	K04	sample	sample	2775	2909	2842	134	1.01	0.974	0.209	-0.526	624B1	FBgn0260794	ctrip
2	135	-0.16	F15	lacz	lacz	2381	2792	2586.5	411	0.956	1.01	-0.382	0.062	622B1	LacZ	LacZ
2	183	-0.17	H15	sample	sample	2378	2792	2585	414	0.955	1.01	-0.393	0.062	622B1	FBgn0036196	CG11658
4	92	-0.17	D20	sample	sample	2706	2966	2836	260	0.988	0.993	-0.192	-0.142	624B1	FBgn0038515	CG5823
6	99	-0.17	E03	sample	sample	2562	2939	2750.5	377	0.967	1	-0.379	0.041	626B1	FBgn0033337	CG8272
1	93	-0.17	D21	sample	sample	2001	2914	2457.5	913	0.871	1.04	-0.831	0.491	621B1	FBgn0038686	CG5555
6	236	-0.17	J20	sample	sample	2608	2899	2753.5	291	0.985	0.989	-0.178	-0.165	626B1	FBgn0030873	CG15814
2	290	-0.17	M02	neg	neg	2432	2743	2587.5	311	0.976	0.988	-0.205	-0.141	622B1	mCherry	mCherry
1	302	-0.17	M14	sample	sample	2365	2657	2511	292	1.03	0.952	0.188	-0.535	621B1	FBgn0035270	CG13933
3	172	-0.17	H04	sample	sample	2714	2673	2693.5	-41	1.04	0.927	0.458	-0.806	623B1	FBgn0027554	CG8042
1	55	-0.18	C07	sample	sample	2201	2771	2486	570	0.958	0.993	-0.271	-0.08	621B1	FBgn0031664	CG8892
5	130	-0.18	F10	sample	sample	2651	2932	2791.5	281	0.994	0.986	-0.096	-0.256	625B1	FBgn0046301	CG7148
4	331	-0.18	N19	sample	sample	2589	3063	2826	474	0.945	1.03	-0.872	0.513	624B1	FBgn0029006	Smurf
2	174	-0.18	H06	sample	sample	2497	2685	2591	188	1	0.967	0.021	-0.381	622B1	FBgn0037018	CG4042
5	321	-0.18	N09	sample	sample	2775	2812	2793.5	37	1.04	0.946	0.645	-1.005	625B1	FBgn0030370	Uch-L5R
1	134	-0.18	F14	sample	sample	2161	2795	2478	634	0.94	1	-0.383	0.016	621B1	FBgn0024997	CG2681
2	317	-0.18	N05	sample	sample	2487	2691	2589	204	0.998	0.969	-0.014	-0.356	622B1	FBgn0025525	bab2
6	170	-0.19	H02	pos	pos	2625	2879	2752	254	0.991	0.982	-0.104	-0.268	626B1	Su_Hw	Su_Hw
1	161	-0.19	G17	sample	sample	2071	2856	2463.5	785	0.901	1.02	-0.635	0.259	621B1	FBgn0033155	Br140
6	74	-0.19	D02	pos	pos	2667	2841	2754	174	1.01	0.969	0.078	-0.463	626B1	Su_Hw	Su_Hw
2	93	-0.2	D21	sample	sample	2395	2763	2579	368	0.961	0.995	-0.334	-0.058	622B1	FBgn0002283	l(3)73Ah
7	279	-0.2	L15	sample	sample	2759	2950	2854.5	191	0.977	0.996	-0.327	-0.067	627B1	FBgn0033716	Den1
3	218	-0.2	J02	pos	pos	2625	2755	2690	130	1.01	0.956	0.094	-0.489	623B1	Su_Hw	Su_Hw
1	280	-0.2	L16	sample	sample	2369	2642	2505.5	273	1.03	0.947	0.199	-0.595	621B1	FBgn0030114	CG17754
6	79	-0.2	D07	sample	sample	2666	2839	2752.5	173	1.01	0.969	0.074	-0.474	626B1	FBgn0050421	Usp15-31
5	236	-0.2	J20	sample	sample	2609	2963	2786	354	0.978	0.997	-0.346	-0.062	625B1	FBgn0023528	CG2924
4	187	-0.21	H19	sample	sample	2741	2923	2832	182	1	0.979	0.012	-0.432	624B1	FBgn0032214	CG4968
7	272	-0.21	L08	sample	sample	2696	3001	2848.5	305	0.954	1.01	-0.64	0.217	627B1	FBgn0025608	Faf2
3	112	-0.21	E16	sample	sample	2553	2824	2688.5	271	0.981	0.98	-0.2	-0.224	623B1	FBgn0085290	CG34261
3	74	-0.21	D02	pos	pos	2656	2714	2685	58	1.02	0.942	0.221	-0.648	623B1	Su_Hw	Su_Hw
1	272	-0.21	L08	sample	sample	2261	2710	2485.5	449	0.984	0.971	-0.104	-0.323	621B1	FBgn0028476	Usp1
7	127	-0.21	F07	sample	sample	2741	2960	2850.5	219	0.97	0.999	-0.417	-0.011	627B1	FBgn0028837	CSN6
3	132	-0.22	F12	sample	sample	2542	2834	2688	292	0.977	0.983	-0.245	-0.185	623B1	FBgn0028686	Rpt3
6	268	-0.22	L04	sample	sample	2583	2903	2743	320	0.975	0.99	-0.287	-0.144	626B1	FBgn0250746	Prosbeta7
5	250	-0.22	K10	sample	sample	2601	2967	2784	366	0.975	0.998	-0.394	-0.037	625B1	FBgn0031498	CG17260
5	154	-0.22	G10	sample	sample	2613	2953	2783	340	0.98	0.993	-0.322	-0.125	625B1	FBgn0033738	DUBAI
4	173	-0.22	H05	sample	sample	2807	2862	2834.5	55	1.02	0.958	0.395	-0.843	624B1	FBgn0051721	Trim9
2	245	-0.22	K05	sample	sample	2580	2594	2587	14	1.04	0.934	0.309	-0.757	622B1	FBgn0031442	Prosbeta4R1
7	233	-0.23	J17	sample	sample	2853	2856	2854.5	3	1.01	0.964	0.139	-0.591	627B1	FBgn0025638	Roc1a
5	258	-0.23	K18	sample	sample	2595	2969	2782	374	0.973	0.999	-0.43	-0.025	625B1	FBgn0267384	Ubc7
3	107	-0.23	E11	sample	sample	2501	2870	2685.5	369	0.961	0.996	-0.413	-0.046	623B1	FBgn0029661	CG16781
5	247	-0.23	K07	sample	sample	2683	2884	2783.5	201	1.01	0.97	0.096	-0.556	625B1	FBgn0023395	Chd3
6	286	-0.23	L22	sample	sample	2625	2861	2743	236	0.991	0.976	-0.104	-0.36	626B1	FBgn0011217	eff
7	177	-0.23	H09	sample	sample	2695	2994	2844.5	299	0.954	1.01	-0.645	0.178	627B1	FBgn0002781	mod(mdg4)
1	117	-0.24	E21	lacz	lacz	2310	2664	2487	354	1.01	0.954	0.034	-0.507	621B1	LacZ	LacZ
1	189	-0.24	H21	sample	sample	2213	2731	2472	518	0.963	0.979	-0.238	-0.239	621B1	FBgn0038814	CG15923
3	299	-0.24	M11	sample	sample	2485	2882	2683.5	397	0.955	1	-0.478	0	623B1	FBgn0029819	Usp30
7	83	-0.24	D11	sample	sample	2859	2845	2852	-14	1.01	0.96	0.169	-0.652	627B1	FBgn0041100	park
5	170	-0.25	H02	pos	pos	2889	2682	2785.5	-207	1.08	0.902	1.325	-1.817	625B1	Su_Hw	Su_Hw
6	189	-0.25	H21	sample	sample	2481	2976	2728.5	495	0.937	1.02	-0.731	0.232	626B1	FBgn0266917	Sf3a1
5	272	-0.25	L08	sample	sample	2505	3047	2776	542	0.939	1.02	-0.967	0.462	625B1	FBgn0031057	Ubqn
5	206	-0.25	I14	sample	sample	2627	2930	2778.5	303	0.985	0.986	-0.239	-0.269	625B1	FBgn0029703	CG12692
5	324	-0.26	N12	sample	sample	2637	2920	2778.5	283	0.989	0.982	-0.179	-0.331	625B1	FBgn0036450	Tdrd3
2	182	-0.26	H14	sample	sample	2392	2736	2564	344	0.96	0.985	-0.344	-0.17	622B1	FBgn0267383	Ubc87F
1	277	-0.26	L13	sample	sample	2161	2758	2459.5	597	0.94	0.988	-0.383	-0.132	621B1	FBgn0037653	CG11982
1	101	-0.26	E05	sample	sample	1928	2921	2424.5	993	0.839	1.05	-1.036	0.519	621B1	FBgn0031498	CG17260
2	279	-0.26	L15	sample	sample	2311	2803	2557	492	0.928	1.01	-0.626	0.108	622B1	FBgn0036255	Atg12
3	326	-0.26	N14	sample	sample	2495	2860	2677.5	365	0.959	0.992	-0.437	-0.085	623B1	FBgn0029822	CG12236
6	122	-0.26	F02	pos	pos	2904	2613	2758.5	-291	1.1	0.892	1.11	-1.637	626B1	Su_Hw	Su_Hw
4	170	-0.26	H02	pos	pos	2800	2856	2828	56	1.02	0.956	0.355	-0.884	624B1	Su_Hw	Su_Hw
7	245	-0.26	K05	sample	sample	2762	2923	2842.5	161	0.978	0.987	-0.312	-0.217	627B1	FBgn0283468	slmb
1	199	-0.27	I07	sample	sample	2318	2643	2480.5	325	1.01	0.947	0.056	-0.591	621B1	FBgn0031848	Nse1
3	266	-0.27	L02	pos	pos	2470	2883	2676.5	413	0.949	1	-0.54	0.004	623B1	Su_Hw	Su_Hw
7	100	-0.27	E04	sample	sample	2773	2912	2842.5	139	0.982	0.983	-0.258	-0.279	627B1	FBgn0035237	CG13917
1	59	-0.27	C11	rho	rho	2250	2690	2470	440	0.979	0.964	-0.134	-0.403	621B1	Rho	Rho
3	65	-0.27	C17	sample	sample	2545	2803	2674	258	0.978	0.973	-0.233	-0.304	623B1	FBgn0261931	CG42797
7	122	-0.27	F02	pos	pos	2949	2755	2852	-194	1.04	0.93	0.615	-1.154	627B1	Su_Hw	Su_Hw
4	141	-0.27	F21	sample	sample	2602	3025	2813.5	423	0.95	1.01	-0.797	0.256	624B1	FBgn0034372	Gint3
5	109	-0.27	E13	sample	sample	2611	2940	2775.5	329	0.979	0.989	-0.334	-0.206	625B1	FBgn0038686	CG5555
1	245	-0.27	K05	sample	sample	2372	2603	2487.5	231	1.03	0.933	0.207	-0.75	621B1	FBgn0027609	morgue
3	276	-0.27	L12	sample	sample	2566	2779	2672.5	213	0.986	0.964	-0.147	-0.397	623B1	FBgn0025637	SkpA
5	276	-0.27	L12	sample	sample	2620	2930	2775	310	0.982	0.986	-0.281	-0.269	625B1	FBgn0029877	CG17717
2	228	-0.28	J12	lacz	lacz	2382	2735	2558.5	353	0.956	0.985	-0.379	-0.174	622B1	LacZ	LacZ
2	248	-0.28	K08	sample	sample	2402	2718	2560	316	0.964	0.979	-0.309	-0.244	622B1	FBgn0264339	CG43795
1	318	-0.28	N06	sample	sample	2294	2655	2474.5	361	0.998	0.951	-0.011	-0.543	621B1	FBgn0264325	Atg6
5	153	-0.28	G09	sample	sample	2752	2803	2777.5	51	1.03	0.943	0.507	-1.062	625B1	FBgn0086694	Bre1
2	109	-0.28	E13	sample	sample	2302	2799	2550.5	497	0.924	1.01	-0.657	0.091	622B1	FBgn0032054	Uba4
6	65	-0.28	C17	sample	sample	2463	2978	2720.5	515	0.93	1.02	-0.809	0.242	626B1	FBgn0036450	Tdrd3
5	190	-0.29	H22	sample	sample	2630	2917	2773.5	287	0.986	0.981	-0.221	-0.35	625B1	FBgn0029703	CG12692
1	198	-0.29	I06	sample	sample	2095	2790	2442.5	695	0.912	1	-0.568	-0.004	621B1	FBgn0033916	Usp20-33
6	199	-0.29	I07	sample	sample	2618	2846	2732	228	0.988	0.971	-0.135	-0.438	626B1	FBgn0031759	lid
2	215	-0.29	I23	other	other	2431	2689	2560	258	0.976	0.968	-0.209	-0.364	622B1	mod	mod
2	166	-0.29	G22	rho	rho	2509	2623	2566	114	1.01	0.945	0.063	-0.637	622B1	Rho	Rho
1	159	-0.29	G15	sample	sample	2162	2742	2452	580	0.941	0.982	-0.381	-0.196	621B1	FBgn0034704	CG6758
2	207	-0.29	I15	sample	sample	2355	2752	2553.5	397	0.945	0.991	-0.473	-0.103	622B1	FBgn0051716	Cnot4
1	237	-0.29	J21	sample	sample	2274	2663	2468.5	389	0.99	0.954	-0.067	-0.511	621B1	FBgn0038839	Ktl
3	197	-0.29	I05	sample	sample	2455	2885	2670	430	0.944	1	-0.601	0.012	623B1	FBgn0015589	Apc
2	63	-0.3	C15	sample	sample	2351	2752	2551.5	401	0.944	0.991	-0.487	-0.103	622B1	FBgn0032208	Ufd4
2	153	-0.3	G09	sample	sample	2445	2673	2559	228	0.982	0.963	-0.16	-0.43	622B1	FBgn0031773	Fbw5
3	269	-0.3	L05	sample	sample	2504	2832	2668	328	0.962	0.983	-0.401	-0.193	623B1	FBgn0030938	CG15047
5	132	-0.3	F12	sample	sample	2561	2979	2770	418	0.96	1	-0.633	0.037	625B1	FBgn0031119	CG1812
2	54	-0.3	C06	sample	sample	2435	2679	2557	244	0.978	0.965	-0.195	-0.406	622B1	FBgn0034573	CG3295
1	158	-0.3	G14	sample	sample	2018	2835	2426.5	817	0.878	1.02	-0.784	0.176	621B1	FBgn0043458	CG12084
4	174	-0.31	H06	sample	sample	2722	2911	2816.5	189	0.994	0.975	-0.099	-0.513	624B1	FBgn0029861	CG3815
2	102	-0.31	E06	sample	sample	2375	2726	2550.5	351	0.953	0.982	-0.403	-0.211	622B1	FBgn0034636	twz
4	310	-0.31	M22	sample	sample	2671	2954	2812.5	283	0.975	0.989	-0.395	-0.223	624B1	FBgn0052713	CG32713
7	69	-0.31	C21	sample	sample	2657	3000	2828.5	343	0.941	1.01	-0.833	0.212	627B1	FBgn0264712	CG1172
7	303	-0.31	M15	sample	sample	2713	2950	2831.5	237	0.96	0.996	-0.555	-0.067	627B1	FBgn0026262	bip2
5	177	-0.31	H09	sample	sample	2675	2865	2770	190	1	0.964	0.048	-0.674	625B1	FBgn0041171	ago
2	172	-0.31	H04	sample	sample	2489	2627	2558	138	0.999	0.946	-0.007	-0.621	622B1	FBgn0023395	Chd3
4	181	-0.32	H13	sample	sample	2650	2970	2810	320	0.968	0.994	-0.517	-0.115	624B1	FBgn0002791	mr
7	324	-0.32	N12	sample	sample	2749	2916	2832.5	167	0.973	0.984	-0.377	-0.256	627B1	FBgn0000173	ben
2	157	-0.32	G13	rho	rho	2356	2737	2546.5	381	0.946	0.986	-0.469	-0.166	622B1	Rho	Rho
2	242	-0.32	K02	neg	neg	2420	2683	2551.5	263	0.971	0.966	-0.247	-0.389	622B1	mCherry	mCherry
4	52	-0.32	C04	sample	sample	2695	2930	2812.5	235	0.984	0.981	-0.256	-0.384	624B1	FBgn0259210	prom
5	202	-0.32	I10	sample	sample	2660	2876	2768	216	0.997	0.967	-0.042	-0.606	625B1	FBgn0030969	Usp39
2	328	-0.33	N16	lacz	lacz	2498	2614	2556	116	1	0.941	0.024	-0.674	622B1	LacZ	LacZ
3	55	-0.33	C07	sample	sample	2507	2813	2660	306	0.963	0.976	-0.388	-0.266	623B1	FBgn0261395	Prosalpha3T
1	84	-0.33	D12	sample	sample	2172	2713	2442.5	541	0.945	0.972	-0.353	-0.311	621B1	FBgn0026262	bip2
4	159	-0.33	G15	sample	sample	2738	2889	2813.5	151	1	0.967	-0.006	-0.661	624B1	FBgn0028691	Rpn9
3	85	-0.34	D13	sample	sample	2437	2882	2659.5	445	0.937	1	-0.674	0	623B1	FBgn0260936	scny
7	275	-0.34	L11	sample	sample	2712	2940	2826	228	0.96	0.993	-0.56	-0.123	627B1	FBgn0051721	Trim9
3	179	-0.34	H11	sample	sample	2445	2871	2658	426	0.94	0.996	-0.642	-0.042	623B1	FBgn0029824	CG3726
1	311	-0.34	M23	other	other	2313	2609	2461	296	1.01	0.935	0.042	-0.726	621B1	mod	mod
3	300	-0.34	M12	sample	sample	2530	2780	2655	250	0.972	0.965	-0.294	-0.393	623B1	FBgn0265356	tn
1	316	-0.35	N04	sample	sample	2090	2763	2426.5	673	0.909	0.99	-0.582	-0.112	621B1	FBgn0028691	Rpn9
2	89	-0.35	D17	sample	sample	2350	2727	2538.5	377	0.943	0.982	-0.49	-0.207	622B1	FBgn0052113	Vps13D
6	220	-0.35	J04	sample	sample	2543	2885	2714	342	0.96	0.984	-0.461	-0.237	626B1	FBgn0029822	CG12236
5	327	-0.35	N15	sample	sample	2637	2889	2763	252	0.989	0.972	-0.179	-0.525	625B1	FBgn0031450	Hrs
5	251	-0.35	K11	sample	sample	2635	2890	2762.5	255	0.988	0.972	-0.191	-0.518	625B1	FBgn0027053	CSN5
7	68	-0.35	C20	sample	sample	3018	2663	2840.5	-355	1.07	0.899	0.957	-1.667	627B1	FBgn0260794	ctrip
6	213	-0.36	I21	sample	sample	2637	2803	2720	166	0.995	0.956	-0.052	-0.659	626B1	FBgn0032377	CG14937
2	197	-0.36	I05	sample	sample	2424	2659	2541.5	235	0.973	0.958	-0.233	-0.488	622B1	FBgn0031384	CG4238
2	90	-0.36	D18	sample	sample	2418	2664	2541	246	0.971	0.959	-0.254	-0.468	622B1	FBgn0038566	CG14317
7	203	-0.36	I11	sample	sample	2726	2920	2823	194	0.965	0.986	-0.491	-0.234	627B1	FBgn0036897	CG8786
6	207	-0.36	I15	sample	sample	2518	2900	2709	382	0.951	0.989	-0.57	-0.16	626B1	FBgn0030320	CG2247
1	56	-0.37	C08	sample	sample	2034	2791	2412.5	757	0.885	1	-0.739	0	621B1	FBgn0015247	Diap2
6	158	-0.37	G14	sample	sample	2403	2995	2699	592	0.907	1.02	-1.07	0.33	626B1	FBgn0010288	Uch
5	295	-0.37	M07	sample	sample	2641	2879	2760	238	0.99	0.968	-0.155	-0.587	625B1	FBgn0027795	CG14785
2	194	-0.37	I02	neg	neg	2389	2683	2536	294	0.959	0.966	-0.355	-0.389	622B1	mCherry	mCherry
1	166	-0.37	G22	rho	rho	2193	2678	2435.5	485	0.954	0.96	-0.294	-0.451	621B1	Rho	Rho
1	299	-0.38	M11	sample	sample	2117	2730	2423.5	613	0.921	0.978	-0.507	-0.243	621B1	FBgn0032646	mEFTs
1	157	-0.38	G13	rho	rho	2120	2725	2422.5	605	0.923	0.976	-0.498	-0.263	621B1	Rho	Rho
3	201	-0.38	I09	sample	sample	2664	2617	2640.5	-47	1.02	0.908	0.253	-1.021	623B1	FBgn0026878	CG4325
1	209	-0.39	I17	sample	sample	2321	2581	2451	260	1.01	0.925	0.064	-0.838	621B1	FBgn0033179	p47
6	270	-0.39	L06	sample	sample	2465	2936	2700.5	471	0.931	1	-0.801	0.026	626B1	FBgn0261394	Prosalpha3
6	296	-0.39	M08	sample	sample	2624	2800	2712	176	0.991	0.955	-0.109	-0.674	626B1	FBgn0035207	Herc4
6	60	-0.39	C12	sample	sample	2676	2756	2716	80	1.01	0.94	0.117	-0.901	626B1	FBgn0036913	Usp32
3	157	-0.39	G13	rho	rho	2677	2599	2638	-78	1.03	0.902	0.307	-1.091	623B1	Rho	Rho
6	185	-0.39	H17	sample	sample	2432	2962	2697	530	0.918	1.01	-0.944	0.16	626B1	FBgn0032596	Prosbeta4
5	70	-0.39	C22	sample	sample	2614	2898	2756	284	0.98	0.975	-0.316	-0.468	625B1	FBgn0030114	CG17754
2	272	-0.39	L08	sample	sample	2358	2698	2528	340	0.947	0.972	-0.462	-0.327	622B1	FBgn0037538	CG3223
5	325	-0.4	N13	sample	sample	2748	2769	2758.5	21	1.03	0.931	0.483	-1.274	625B1	FBgn0035270	CG13933
1	269	-0.4	L05	sample	sample	2463	2476	2469.5	13	1.07	0.887	0.462	-1.257	621B1	FBgn0002284	Prosbeta6
3	238	-0.4	J22	sample	sample	2441	2845	2643	404	0.938	0.987	-0.658	-0.143	623B1	FBgn0025525	bab2
3	263	-0.4	K23	other	other	2486	2796	2641	310	0.955	0.97	-0.474	-0.331	623B1	mod	mod
1	87	-0.4	D15	sample	sample	2087	2737	2412	650	0.908	0.981	-0.591	-0.216	621B1	FBgn0037659	Kdm2
2	258	-0.4	K18	sample	sample	2285	2755	2520	470	0.917	0.992	-0.716	-0.091	622B1	FBgn0033886	Rpn13
4	317	-0.4	N05	sample	sample	2623	2967	2795	344	0.958	0.993	-0.674	-0.135	624B1	FBgn0265606	Prosalpha4T1
1	296	-0.41	M08	sample	sample	2298	2588	2443	290	1	0.927	0	-0.81	621B1	FBgn0262166	calypso
7	268	-0.41	L04	sample	sample	2668	2956	2812	288	0.944	0.998	-0.779	-0.033	627B1	FBgn0034113	CG8060
2	268	-0.41	L04	sample	sample	2355	2695	2525	340	0.945	0.97	-0.473	-0.339	622B1	FBgn0005564	Shal
7	299	-0.41	M11	sample	sample	2620	2998	2809	378	0.927	1.01	-1.017	0.201	627B1	FBgn0000542	ec
5	219	-0.41	J03	sample	sample	2692	2818	2755	126	1.01	0.948	0.149	-0.968	625B1	FBgn0031857	LUBEL
5	151	-0.41	G07	sample	sample	2666	2842	2754	176	1	0.956	-0.006	-0.818	625B1	FBgn0051528	CG31528
7	300	-0.41	M12	sample	sample	2720	2907	2813.5	187	0.963	0.981	-0.521	-0.307	627B1	FBgn0030809	Ubr1
4	101	-0.42	E05	sample	sample	2757	2848	2802.5	91	1.01	0.953	0.105	-0.938	624B1	FBgn0015247	Diap2
4	286	-0.42	L22	sample	sample	2651	2939	2795	288	0.968	0.984	-0.512	-0.324	624B1	FBgn0052121	CG32121
2	286	-0.42	L22	sample	sample	2341	2701	2521	360	0.94	0.973	-0.522	-0.314	622B1	FBgn0039347	CG5071
1	99	-0.42	E03	sample	sample	2069	2742	2405.5	673	0.9	0.982	-0.641	-0.196	621B1	FBgn0010602	lwr
2	321	-0.42	N09	sample	sample	2382	2664	2523	282	0.956	0.959	-0.379	-0.468	622B1	FBgn0035483	Mul1
2	50	-0.43	C02	neg	neg	2558	2514	2536	-44	1.03	0.905	0.233	-1.088	622B1	mCherry	mCherry
2	137	-0.43	F17	sample	sample	2356	2683	2519.5	327	0.946	0.966	-0.469	-0.389	622B1	FBgn0052113	Vps13D
3	50	-0.43	C02	neg	neg	2671	2586	2628.5	-85	1.03	0.897	0.282	-1.141	623B1	mCherry	mCherry
7	322	-0.43	N10	sample	sample	2729	2893	2811	164	0.966	0.977	-0.476	-0.385	627B1	FBgn0042182	CG18749
5	100	-0.43	E04	sample	sample	2635	2865	2750	230	0.988	0.964	-0.191	-0.674	625B1	FBgn0026428	HDAC6
7	291	-0.44	M03	sample	sample	2681	2934	2807.5	253	0.949	0.991	-0.714	-0.156	627B1	FBgn0087008	e(y)3
2	209	-0.44	I17	sample	sample	2016	2964	2490	948	0.809	1.07	-1.651	0.774	622B1	FBgn0032377	CG14937
5	116	-0.44	E20	sample	sample	2591	2905	2748	314	0.972	0.977	-0.454	-0.425	625B1	FBgn0029661	CG16781
4	229	-0.44	J13	sample	sample	2615	2963	2789	348	0.955	0.992	-0.721	-0.162	624B1	FBgn0266711	EloC
1	131	-0.44	F11	sample	sample	2127	2689	2408	562	0.926	0.963	-0.479	-0.407	621B1	FBgn0046301	CG7148
1	80	-0.44	D08	sample	sample	2097	2710	2403.5	613	0.913	0.971	-0.563	-0.323	621B1	FBgn0039150	CG13605
5	159	-0.44	G15	sample	sample	2487	3003	2745	516	0.933	1.01	-1.074	0.187	625B1	FBgn0026777	Rad23
6	62	-0.45	C14	sample	sample	2503	2881	2692	378	0.945	0.983	-0.635	-0.257	626B1	FBgn0004391	shtd
4	80	-0.45	D08	sample	sample	2727	2864	2795.5	137	0.996	0.959	-0.07	-0.83	624B1	FBgn0024993	CG2662
2	149	-0.45	G05	lacz	lacz	2376	2656	2516	280	0.954	0.956	-0.4	-0.501	622B1	LacZ	LacZ
1	328	-0.46	N16	lacz	lacz	2163	2653	2408	490	0.941	0.951	-0.378	-0.551	621B1	LacZ	LacZ
2	259	-0.47	K19	sample	sample	2228	2773	2500.5	545	0.894	0.999	-0.914	-0.017	622B1	FBgn0001086	fzy
3	148	-0.47	G04	sample	sample	2504	2744	2624	240	0.962	0.952	-0.401	-0.532	623B1	FBgn0030674	CG8184
1	109	-0.47	E13	sample	sample	2080	2710	2395	630	0.905	0.971	-0.61	-0.323	621B1	FBgn0086442	mib2
3	318	-0.47	N06	sample	sample	2565	2679	2622	114	0.986	0.93	-0.151	-0.782	623B1	FBgn0000524	dx
7	93	-0.47	D21	sample	sample	2894	2733	2813.5	-161	1.02	0.923	0.342	-1.277	627B1	FBgn0031187	Usp2
6	234	-0.47	J18	sample	sample	2573	2812	2692.5	239	0.971	0.959	-0.331	-0.613	626B1	FBgn0028692	Rpn2
3	333	-0.48	N21	sample	sample	2117	3148	2632.5	1031	0.814	1.09	-1.983	1.025	623B1	FBgn0264339	CG43795
4	176	-0.48	H08	sample	sample	2634	2935	2784.5	301	0.962	0.983	-0.611	-0.351	624B1	FBgn0024997	CG2681
1	210	-0.48	I18	rho	rho	2154	2651	2402.5	497	0.937	0.95	-0.403	-0.559	621B1	Rho	Rho
3	195	-0.48	I03	sample	sample	2427	2818	2622.5	391	0.933	0.978	-0.715	-0.247	623B1	FBgn0039503	CG14262
5	208	-0.48	I16	sample	sample	2533	2947	2740	414	0.95	0.991	-0.8	-0.162	625B1	FBgn0033179	p47
7	156	-0.48	G12	sample	sample	2781	2828	2804.5	47	0.984	0.955	-0.218	-0.747	627B1	FBgn0036666	TSG101
5	142	-0.49	F22	sample	sample	2593	2888	2740.5	295	0.972	0.971	-0.442	-0.531	625B1	FBgn0036398	upSET
7	295	-0.49	M07	sample	sample	2653	2939	2796	286	0.939	0.992	-0.853	-0.128	627B1	FBgn0029512	Aos1
3	113	-0.49	E17	sample	sample	2674	2551	2612.5	-123	1.03	0.885	0.294	-1.276	623B1	FBgn0052676	stx
6	293	-0.49	M05	sample	sample	2606	2776	2691	170	0.984	0.947	-0.187	-0.798	626B1	FBgn0037653	CG11982
2	219	-0.5	J03	sample	sample	2365	2643	2504	278	0.949	0.952	-0.438	-0.554	622B1	FBgn0266711	EloC
7	170	-0.5	H02	pos	pos	2883	2732	2807.5	-151	1.02	0.922	0.288	-1.282	627B1	Su_Hw	Su_Hw
3	274	-0.51	L10	sample	sample	2600	2621	2610.5	21	0.999	0.909	-0.008	-1.006	623B1	FBgn0043900	pygo
1	200	-0.51	I08	lacz	lacz	2006	2741	2373.5	735	0.873	0.982	-0.817	-0.2	621B1	LacZ	LacZ
4	75	-0.51	D03	sample	sample	2523	3022	2772.5	499	0.921	1.01	-1.256	0.236	624B1	FBgn0039668	Trc8
5	218	-0.51	J02	pos	pos	2755	2725	2740	-30	1.03	0.917	0.525	-1.549	625B1	Su_Hw	Su_Hw
2	124	-0.51	F04	sample	sample	2429	2581	2505	152	0.975	0.929	-0.216	-0.811	622B1	FBgn0036809	CG12477
3	285	-0.52	L21	sample	sample	2483	2740	2611.5	257	0.954	0.951	-0.486	-0.547	623B1	FBgn0264325	Atg6
4	270	-0.52	L06	sample	sample	2625	2931	2778	306	0.958	0.981	-0.663	-0.378	624B1	FBgn0085405	CG34376
6	279	-0.52	L15	sample	sample	2482	2870	2676	388	0.937	0.979	-0.727	-0.314	626B1	FBgn0260934	par-1
1	222	-0.52	J06	sample	sample	2326	2509	2417.5	183	1.01	0.899	0.078	-1.125	621B1	FBgn0015282	Rpt2
3	229	-0.52	J13	sample	sample	2505	2713	2609	208	0.963	0.941	-0.397	-0.651	623B1	FBgn0036398	upSET
1	286	-0.53	L22	sample	sample	2205	2593	2399	388	0.96	0.929	-0.26	-0.79	621B1	FBgn0031157	CG1503
1	215	-0.53	I23	other	other	2059	2694	2376.5	635	0.896	0.965	-0.669	-0.387	621B1	mod	mod
2	79	-0.53	D07	sample	sample	2505	2508	2506.5	3	1.01	0.903	0.049	-1.113	622B1	FBgn0035207	Herc4
7	148	-0.53	G04	sample	sample	2902	2702	2802	-200	1.03	0.912	0.382	-1.449	627B1	FBgn0032377	CG14937
2	70	-0.53	C22	sample	sample	2075	2868	2471.5	793	0.833	1.03	-1.446	0.377	622B1	FBgn0029006	Smurf
1	53	-0.54	C05	sample	sample	2021	2717	2369	696	0.879	0.973	-0.775	-0.295	621B1	FBgn0031474	CG2991
4	182	-0.54	H14	sample	sample	2554	2987	2770.5	433	0.932	1	-1.076	0	624B1	FBgn0032214	CG4968
4	150	-0.54	G06	sample	sample	2628	2923	2775.5	295	0.959	0.979	-0.645	-0.432	624B1	FBgn0043010	Fsn
1	85	-0.54	D13	sample	sample	2242	2560	2401	318	0.976	0.917	-0.157	-0.922	621B1	FBgn0028690	Rpn5
4	323	-0.54	N11	sample	sample	2682	2876	2779	194	0.979	0.963	-0.331	-0.749	624B1	FBgn0000173	ben
2	206	-0.54	I14	sample	sample	2373	2613	2493	240	0.953	0.941	-0.41	-0.679	622B1	FBgn0041174	Vhl
6	148	-0.55	G04	sample	sample	2539	2812	2675.5	273	0.958	0.959	-0.479	-0.613	626B1	FBgn0033963	CG12857
5	257	-0.55	K17	sample	sample	2622	2841	2731.5	219	0.983	0.956	-0.269	-0.824	625B1	FBgn0003023	otu
5	255	-0.55	K15	sample	sample	2508	2949	2728.5	441	0.94	0.992	-0.949	-0.15	625B1	FBgn0011236	ken
2	246	-0.55	K06	rho	rho	2372	2611	2491.5	239	0.952	0.94	-0.414	-0.687	622B1	Rho	Rho
3	194	-0.55	I02	neg	neg	2538	2663	2600.5	125	0.975	0.924	-0.262	-0.844	623B1	mCherry	mCherry
2	62	-0.55	C14	sample	sample	2354	2624	2489	270	0.945	0.945	-0.476	-0.633	622B1	FBgn0024956	Mat1
3	307	-0.56	M19	sample	sample	2484	2715	2599.5	231	0.955	0.942	-0.482	-0.644	623B1	FBgn0030420	CG12717
4	107	-0.57	E11	sample	sample	2739	2818	2778.5	79	1	0.943	0	-1.14	624B1	FBgn0030869	Socs16D
7	226	-0.57	J10	sample	sample	2750	2824	2787	74	0.973	0.953	-0.372	-0.769	627B1	FBgn0003870	ttk
1	283	-0.57	L19	sample	sample	2121	2629	2375	508	0.923	0.942	-0.495	-0.647	621B1	FBgn0038515	CG5823
3	104	-0.58	E08	sample	sample	2589	2597	2593	8	0.995	0.901	-0.053	-1.098	623B1	FBgn0030918	CG15056
3	67	-0.58	C19	sample	sample	2589	2595	2592	6	0.995	0.9	-0.053	-1.106	623B1	FBgn0030370	Uch-L5R
7	151	-0.58	G07	sample	sample	2693	2870	2781.5	177	0.953	0.969	-0.655	-0.513	627B1	FBgn0030121	Cfp1
1	242	-0.59	K02	neg	neg	2345	2464	2404.5	119	1.02	0.883	0.132	-1.305	621B1	mCherry	mCherry
5	207	-0.59	I15	sample	sample	2559	2886	2722.5	327	0.96	0.971	-0.645	-0.543	625B1	FBgn0005624	Psc
1	249	-0.6	K09	sample	sample	2059	2660	2359.5	601	0.896	0.953	-0.669	-0.523	621B1	FBgn0032216	Usp14
5	137	-0.6	F17	sample	sample	2558	2886	2722	328	0.959	0.971	-0.651	-0.543	625B1	FBgn0026577	CG8677
3	245	-0.6	K05	sample	sample	2377	2810	2593.5	433	0.914	0.975	-0.92	-0.278	623B1	FBgn0039632	Cul5
7	235	-0.62	J19	sample	sample	2694	2857	2775.5	163	0.954	0.965	-0.65	-0.585	627B1	FBgn0086358	Tab2
6	107	-0.62	E11	sample	sample	2445	2863	2654	418	0.923	0.977	-0.888	-0.35	626B1	FBgn0266717	Bruce
1	100	-0.62	E04	sample	sample	2331	2455	2393	124	1.01	0.88	0.092	-1.341	621B1	FBgn0033688	Prp8
3	202	-0.63	I10	sample	sample	2465	2700	2582.5	235	0.947	0.937	-0.56	-0.701	623B1	FBgn0051742	Prosbeta5R2
7	305	-0.63	M17	sample	sample	2642	2898	2770	256	0.935	0.978	-0.908	-0.357	627B1	FBgn0037442	godzilla
2	119	-0.63	E23	other	other	2306	2626	2466	320	0.926	0.946	-0.643	-0.625	622B1	mod	mod
1	194	-0.63	I02	neg	neg	2224	2525	2374.5	301	0.968	0.905	-0.207	-1.062	621B1	mCherry	mCherry
1	298	-0.64	M10	rho	rho	2147	2578	2362.5	431	0.934	0.924	-0.423	-0.85	621B1	Rho	Rho
4	63	-0.64	C15	sample	sample	2702	2830	2766	128	0.986	0.947	-0.215	-1.059	624B1	FBgn0029996	UbcE2H
6	280	-0.64	L16	sample	sample	2541	2774	2657.5	233	0.959	0.946	-0.47	-0.808	626B1	FBgn0028685	Rpt4
2	117	-0.64	E21	lacz	lacz	2268	2655	2461.5	387	0.91	0.956	-0.775	-0.505	622B1	LacZ	LacZ
7	218	-0.64	J02	pos	pos	2900	2665	2782.5	-235	1.03	0.9	0.372	-1.656	627B1	Su_Hw	Su_Hw
1	179	-0.64	H11	sample	sample	1889	2756	2322.5	867	0.822	0.987	-1.145	-0.14	621B1	FBgn0037241	CG14646
3	165	-0.64	G21	sample	sample	2347	2819	2583	472	0.902	0.978	-1.042	-0.243	623B1	FBgn0030483	CG12725
5	282	-0.64	L18	sample	sample	2537	2891	2714	354	0.951	0.972	-0.776	-0.512	625B1	FBgn0017556	Prosalpha4T2
6	326	-0.64	N14	sample	sample	2638	2690	2664	52	0.996	0.918	-0.048	-1.241	626B1	FBgn0028689	Rpn6
1	196	-0.65	I04	rho	rho	1717	2874	2295.5	1157	0.747	1.03	-1.626	0.331	621B1	Rho	Rho
2	210	-0.65	I18	rho	rho	2275	2643	2459	368	0.913	0.952	-0.751	-0.554	622B1	Rho	Rho
7	84	-0.65	D12	sample	sample	2823	2729	2776	-94	0.999	0.921	-0.01	-1.299	627B1	FBgn0034366	Atg7
4	252	-0.66	K12	sample	sample	2652	2866	2759	214	0.968	0.959	-0.506	-0.816	624B1	FBgn0032054	Uba4
3	303	-0.66	M15	sample	sample	2493	2654	2573.5	161	0.958	0.921	-0.446	-0.879	623B1	FBgn0030121	Cfp1
5	184	-0.66	H16	sample	sample	2473	2946	2709.5	473	0.927	0.991	-1.158	-0.169	625B1	FBgn0015321	Ubc4
4	186	-0.67	H18	sample	sample	2625	2888	2756.5	263	0.958	0.967	-0.663	-0.668	624B1	FBgn0037758	CG9467
5	54	-0.67	C06	sample	sample	2648	2778	2713	130	0.993	0.934	-0.113	-1.218	625B1	FBgn0034262	swi2
3	58	-0.67	C10	sample	sample	2528	2615	2571.5	87	0.972	0.907	-0.302	-1.029	623B1	FBgn0031107	HERC2
2	200	-0.67	I08	lacz	lacz	2387	2542	2464.5	155	0.958	0.915	-0.362	-0.972	622B1	LacZ	LacZ
1	244	-0.67	K04	sample	sample	1904	2733	2318.5	829	0.829	0.979	-1.103	-0.231	621B1	FBgn0086904	Nacalpha
7	320	-0.67	N08	sample	sample	2756	2784	2770	28	0.976	0.94	-0.342	-0.992	627B1	FBgn0032348	CG4751
1	77	-0.67	D05	sample	sample	2013	2656	2334.5	643	0.876	0.952	-0.798	-0.539	621B1	FBgn0036516	CG7656
4	237	-0.67	J21	sample	sample	2659	2856	2757.5	197	0.971	0.956	-0.465	-0.884	624B1	FBgn0038339	CG6118
6	229	-0.68	J13	sample	sample	2341	2929	2635	588	0.884	0.999	-1.34	-0.01	626B1	FBgn0035402	Usp5
1	110	-0.68	E14	sample	sample	2042	2632	2337	590	0.889	0.943	-0.716	-0.635	621B1	FBgn0035107	mri
2	98	-0.68	E02	neg	neg	2309	2603	2456	294	0.927	0.937	-0.633	-0.72	622B1	mCherry	mCherry
1	228	-0.69	J12	lacz	lacz	1523	2991	2257	1468	0.663	1.07	-2.169	0.798	621B1	LacZ	LacZ
4	160	-0.69	G16	sample	sample	2611	2894	2752.5	283	0.953	0.969	-0.744	-0.627	624B1	FBgn0020224	Cbl
4	278	-0.69	L14	sample	sample	2607	2897	2752	290	0.952	0.97	-0.768	-0.607	624B1	FBgn0003386	Shaw
4	152	-0.69	G08	sample	sample	2676	2837	2756.5	161	0.977	0.95	-0.366	-1.012	624B1	FBgn0035107	mri
7	278	-0.69	L14	sample	sample	2788	2747	2767.5	-41	0.987	0.927	-0.184	-1.198	627B1	FBgn0033886	Rpn13
5	156	-0.69	G12	sample	sample	2592	2823	2707.5	231	0.972	0.95	-0.448	-0.937	625B1	FBgn0036660	CG13025
6	104	-0.7	E08	sample	sample	2539	2753	2646	214	0.958	0.939	-0.479	-0.916	626B1	FBgn0036980	RhoBTB
6	245	-0.7	K05	sample	sample	2543	2749	2646	206	0.96	0.938	-0.461	-0.937	626B1	FBgn0035233	Pex10
5	234	-0.7	J18	sample	sample	2515	2894	2704.5	379	0.943	0.973	-0.907	-0.493	625B1	FBgn0029152	Mkrn1
5	280	-0.71	L16	sample	sample	2624	2788	2706	164	0.984	0.938	-0.257	-1.155	625B1	FBgn0263697	Uba3
7	133	-0.71	F13	sample	sample	2814	2717	2765.5	-97	0.996	0.917	-0.055	-1.366	627B1	FBgn0052369	CG32369
6	86	-0.71	D14	sample	sample	2541	2746	2643.5	205	0.959	0.937	-0.47	-0.953	626B1	FBgn0016697	Prosalpha5
3	275	-0.71	L11	sample	sample	2466	2657	2561.5	191	0.948	0.922	-0.556	-0.867	623B1	FBgn0039214	puf
1	304	-0.71	M16	sample	sample	2275	2450	2362.5	175	0.99	0.878	-0.064	-1.361	621B1	FBgn0041171	ago
1	270	-0.71	L06	sample	sample	2040	2614	2327	574	0.888	0.937	-0.722	-0.706	621B1	FBgn0039137	CG13604
2	196	-0.72	I04	rho	rho	2341	2557	2449	216	0.94	0.921	-0.522	-0.91	622B1	Rho	Rho
7	231	-0.72	J15	sample	sample	2598	2907	2752.5	309	0.92	0.981	-1.126	-0.307	627B1	FBgn0035953	CG5087
3	244	-0.72	K04	sample	sample	2333	2795	2564	462	0.897	0.97	-1.1	-0.335	623B1	FBgn0030684	CG8260
2	148	-0.72	G04	sample	sample	2274	2609	2441.5	335	0.913	0.94	-0.754	-0.695	622B1	FBgn0250785	vari
4	93	-0.73	D21	sample	sample	2536	2947	2741.5	411	0.926	0.987	-1.18	-0.27	624B1	FBgn0027620	Acf
6	54	-0.73	C06	sample	sample	2485	2787	2636	302	0.938	0.951	-0.714	-0.741	626B1	FBgn0032485	CG9426
1	327	-0.73	N15	sample	sample	2278	2440	2359	162	0.991	0.874	-0.056	-1.401	621B1	FBgn0037944	CG6923
1	333	-0.73	N21	sample	sample	2058	2594	2326	536	0.896	0.929	-0.672	-0.786	621B1	FBgn0002781	mod(mdg4)
3	84	-0.73	D12	sample	sample	2389	2729	2559	340	0.918	0.947	-0.871	-0.59	623B1	FBgn0082831	pps
5	172	-0.74	H04	sample	sample	2481	2913	2697	432	0.93	0.98	-1.11	-0.375	625B1	FBgn0001301	kel
3	242	-0.74	K02	neg	neg	2340	2774	2557	434	0.899	0.963	-1.071	-0.416	623B1	mCherry	mCherry
3	323	-0.75	N11	sample	sample	2402	2707	2554.5	305	0.923	0.939	-0.818	-0.674	623B1	FBgn0011236	ken
7	262	-0.75	K22	sample	sample	2732	2777	2754.5	45	0.967	0.938	-0.461	-1.031	627B1	FBgn0029861	CG3815
3	160	-0.75	G16	sample	sample	2488	2614	2551	126	0.956	0.907	-0.466	-1.033	623B1	FBgn0051528	CG31528
6	304	-0.76	M16	sample	sample	2580	2696	2638	116	0.974	0.92	-0.3	-1.21	626B1	FBgn0002431	hyd
3	250	-0.76	K10	sample	sample	2523	2571	2547	48	0.97	0.892	-0.323	-1.199	623B1	FBgn0260866	dnr1
1	260	-0.77	K20	sample	sample	1834	2732	2283	898	0.798	0.979	-1.299	-0.235	621B1	FBgn0035959	CG4911
6	82	-0.77	D10	sample	sample	2531	2731	2631	200	0.955	0.932	-0.513	-1.03	626B1	FBgn0250843	Prosalpha6
2	56	-0.78	C08	sample	sample	2303	2559	2431	256	0.925	0.921	-0.654	-0.902	622B1	FBgn0020257	Ppa
1	261	-0.78	K21	sample	sample	2057	2570	2313.5	513	0.895	0.921	-0.674	-0.882	621B1	FBgn0033486	dmpd
7	316	-0.78	N04	sample	sample	2401	3060	2730.5	659	0.85	1.03	-2.103	0.546	627B1	FBgn0052847	CG32847
5	308	-0.78	M20	sample	sample	2565	2821	2693	256	0.962	0.949	-0.609	-0.949	625B1	FBgn0015321	Ubc4
1	236	-0.78	J20	sample	sample	2205	2464	2334.5	259	0.96	0.883	-0.26	-1.305	621B1	FBgn0030945	Ing3
1	206	-0.78	I14	sample	sample	2153	2500	2326.5	347	0.937	0.896	-0.406	-1.161	621B1	FBgn0035233	Pex10
5	111	-0.78	E15	sample	sample	2491	2890	2690.5	399	0.934	0.972	-1.051	-0.518	625B1	FBgn0034110	Atg9
6	316	-0.79	N04	sample	sample	2487	2762	2624.5	275	0.939	0.942	-0.705	-0.87	626B1	FBgn0250746	Prosbeta7
2	308	-0.79	M20	sample	sample	2165	2670	2417.5	505	0.869	0.961	-1.133	-0.443	622B1	FBgn0040294	POSH
2	307	-0.79	M19	sample	sample	2286	2566	2426	280	0.918	0.924	-0.713	-0.873	622B1	FBgn0032596	Prosbeta4
4	65	-0.79	C17	sample	sample	2634	2842	2738	208	0.962	0.951	-0.611	-0.978	624B1	FBgn0037442	godzilla
4	258	-0.79	K18	sample	sample	2431	3017	2724	586	0.888	1.01	-1.791	0.202	624B1	FBgn0035830	CG8209
3	320	-0.8	N08	sample	sample	2395	2686	2540.5	291	0.92	0.932	-0.846	-0.755	623B1	FBgn0262519	Mi-2
7	206	-0.8	I14	sample	sample	2699	2786	2742.5	87	0.955	0.941	-0.625	-0.981	627B1	FBgn0086442	mib2
1	246	-0.8	K06	rho	rho	1873	2686	2279.5	813	0.815	0.962	-1.189	-0.419	621B1	Rho	Rho
6	314	-0.81	N02	pos	pos	2582	2674	2628	92	0.975	0.912	-0.292	-1.323	626B1	Su_Hw	Su_Hw
6	112	-0.81	E16	sample	sample	2236	2966	2601	730	0.844	1.01	-1.797	0.18	626B1	FBgn0050357	CG30357
2	159	-0.81	G15	sample	sample	2203	2627	2415	424	0.884	0.946	-1.001	-0.621	622B1	FBgn0051716	Cnot4
2	311	-0.81	M23	other	other	2086	2725	2405.5	639	0.837	0.981	-1.408	-0.215	622B1	mod	mod
2	238	-0.81	J22	sample	sample	2324	2524	2424	200	0.933	0.909	-0.581	-1.047	622B1	FBgn0039343	CG5111
2	175	-0.82	H07	sample	sample	2322	2522	2422	200	0.932	0.908	-0.588	-1.055	622B1	FBgn0035380	CG9970
1	320	-0.82	N08	sample	sample	2157	2477	2317	320	0.939	0.887	-0.395	-1.253	621B1	FBgn0039667	CG2010
2	332	-0.83	N20	sample	sample	2030	2764	2397	734	0.815	0.995	-1.603	-0.054	622B1	FBgn0039147	CG10694
4	314	-0.83	N02	pos	pos	2739	2741	2740	2	1	0.918	0	-1.659	624B1	Su_Hw	Su_Hw
1	276	-0.83	L12	sample	sample	2128	2493	2310.5	365	0.926	0.893	-0.476	-1.189	621B1	FBgn0025637	SkpA
4	122	-0.83	F02	pos	pos	2812	2677	2744.5	-135	1.03	0.896	0.424	-2.091	624B1	Su_Hw	Su_Hw
5	266	-0.85	L02	pos	pos	2548	2816	2682	268	0.955	0.947	-0.71	-0.981	625B1	Su_Hw	Su_Hw
3	259	-0.85	K19	sample	sample	2331	2730	2530.5	399	0.896	0.947	-1.108	-0.586	623B1	FBgn0030417	CG15725
4	153	-0.85	G09	sample	sample	2529	2916	2722.5	387	0.923	0.976	-1.221	-0.479	624B1	FBgn0036809	CG12477
2	276	-0.85	L12	sample	sample	2310	2518	2414	208	0.927	0.907	-0.629	-1.072	622B1	FBgn0086134	Prosalpha2
2	59	-0.85	C11	rho	rho	2217	2595	2406	378	0.89	0.934	-0.953	-0.753	622B1	Rho	Rho
1	129	-0.85	F09	sample	sample	1943	2612	2277.5	669	0.846	0.936	-0.994	-0.714	621B1	FBgn0036980	RhoBTB
1	181	-0.85	H13	sample	sample	1807	2707	2257	900	0.786	0.97	-1.374	-0.335	621B1	FBgn0037442	godzilla
1	221	-0.85	J05	sample	sample	1968	2594	2281	626	0.856	0.929	-0.924	-0.786	621B1	FBgn0036621	roq
2	298	-0.86	M10	rho	rho	2214	2593	2403.5	379	0.889	0.934	-0.963	-0.761	622B1	Rho	Rho
5	237	-0.87	J21	sample	sample	2476	2878	2677	402	0.928	0.968	-1.14	-0.593	625B1	FBgn0005386	ash1
1	204	-0.87	I12	sample	sample	1802	2704	2253	902	0.784	0.969	-1.388	-0.347	621B1	FBgn0034372	Gint3
2	118	-0.87	E22	sample	sample	2179	2619	2399	440	0.875	0.943	-1.085	-0.654	622B1	FBgn0034262	swi2
2	141	-0.87	F21	sample	sample	2248	2560	2404	312	0.902	0.922	-0.845	-0.898	622B1	FBgn0036660	CG13025
3	117	-0.87	E21	lacz	lacz	2357	2689	2523	332	0.906	0.933	-1.002	-0.744	623B1	LacZ	LacZ
4	282	-0.87	L18	sample	sample	2549	2892	2720.5	343	0.931	0.968	-1.105	-0.641	624B1	FBgn0035333	CG1317
5	160	-0.88	G16	sample	sample	2450	2900	2675	450	0.919	0.975	-1.295	-0.456	625B1	FBgn0261112	APP-BP1
2	247	-0.88	K07	sample	sample	2530	2319	2424.5	-211	1.02	0.835	0.136	-1.895	622B1	FBgn0260470	SP555
6	128	-0.88	F08	sample	sample	2443	2763	2603	320	0.922	0.943	-0.896	-0.865	626B1	FBgn0261394	Prosalpha3
3	56	-0.88	C08	sample	sample	2407	2631	2519	224	0.925	0.913	-0.797	-0.967	623B1	FBgn0030915	CG6179
2	323	-0.88	N11	sample	sample	2309	2503	2406	194	0.927	0.901	-0.633	-1.134	622B1	FBgn0035903	CG6765
2	330	-0.89	N18	sample	sample	2216	2579	2397.5	363	0.89	0.929	-0.956	-0.819	622B1	FBgn0023097	bon
3	136	-0.89	F16	sample	sample	2403	2631	2517	228	0.924	0.913	-0.813	-0.967	623B1	FBgn0034636	twz
2	82	-0.9	D10	sample	sample	1912	2830	2371	918	0.768	1.02	-2.013	0.219	622B1	FBgn0037705	mura
2	146	-0.9	G02	neg	neg	2225	2567	2396	342	0.893	0.924	-0.925	-0.869	622B1	mCherry	mCherry
6	136	-0.9	F16	sample	sample	2535	2678	2606.5	143	0.957	0.914	-0.496	-1.303	626B1	FBgn0028694	Rpn11
6	251	-0.9	K11	sample	sample	2397	2794	2595.5	397	0.905	0.953	-1.097	-0.705	626B1	FBgn0262593	Shab
7	53	-0.9	C05	sample	sample	2811	2651	2731	-160	0.995	0.895	-0.069	-1.734	627B1	FBgn0087008	e(y)3
3	290	-0.9	M02	neg	neg	2480	2543	2511.5	63	0.953	0.882	-0.499	-1.307	623B1	mCherry	mCherry
6	290	-0.9	M02	neg	neg	2387	2801	2594	414	0.901	0.956	-1.14	-0.669	626B1	mCherry	mCherry
2	75	-0.91	D03	sample	sample	2164	2614	2389	450	0.869	0.941	-1.137	-0.674	622B1	FBgn0034411	CG18605
3	328	-0.91	N16	lacz	lacz	2428	2596	2512	168	0.933	0.901	-0.711	-1.102	623B1	LacZ	LacZ
2	263	-0.91	K23	other	other	2089	2674	2381.5	585	0.839	0.963	-1.398	-0.426	622B1	mod	mod
5	186	-0.92	H18	sample	sample	2308	3023	2665.5	715	0.865	1.02	-2.143	0.312	625B1	FBgn0035380	CG9970
1	195	-0.92	I03	sample	sample	2130	2449	2289.5	319	0.927	0.877	-0.47	-1.365	621B1	FBgn0031443	Prosbeta4R2
2	257	-0.92	K17	sample	sample	2166	2605	2385.5	439	0.87	0.938	-1.13	-0.712	622B1	FBgn0032485	CG9426
6	98	-0.93	E02	neg	neg	2581	2628	2604.5	47	0.974	0.897	-0.296	-1.56	626B1	mCherry	mCherry
2	100	-0.93	E04	sample	sample	2112	2644	2378	532	0.848	0.952	-1.318	-0.55	622B1	FBgn0032878	CG9316
1	219	-0.94	J03	sample	sample	1483	2892	2187.5	1409	0.645	1.04	-2.281	0.403	621B1	FBgn0036325	CG10752
6	324	-0.95	N12	sample	sample	2504	2686	2595	182	0.945	0.916	-0.631	-1.261	626B1	FBgn0023175	Prosalpha7
5	113	-0.95	E17	sample	sample	2332	2990	2661	658	0.874	1.01	-2	0.106	625B1	FBgn0031161	CG15445
4	284	-0.95	L20	sample	sample	2566	2855	2710.5	289	0.937	0.956	-1.006	-0.89	624B1	FBgn0031759	lid
4	266	-0.95	L02	pos	pos	2727	2715	2721	-12	0.996	0.909	-0.07	-1.835	624B1	Su_Hw	Su_Hw
3	298	-0.95	M10	rho	rho	2406	2595	2500.5	189	0.925	0.9	-0.801	-1.106	623B1	Rho	Rho
5	150	-0.95	G06	sample	sample	2524	2804	2664	280	0.946	0.943	-0.854	-1.055	625B1	FBgn0264711	CG43980
4	185	-0.96	H17	sample	sample	2429	2971	2700	542	0.887	0.995	-1.803	-0.108	624B1	FBgn0029512	Aos1
6	92	-0.96	D20	sample	sample	2482	2701	2591.5	219	0.937	0.922	-0.727	-1.184	626B1	FBgn0028695	Rpn1
3	155	-0.97	G11	sample	sample	2471	2520	2495.5	49	0.95	0.874	-0.536	-1.395	623B1	FBgn0029703	CG12692
6	302	-0.97	M14	sample	sample	2665	2542	2603.5	-123	1.01	0.867	0.07	-2.003	626B1	FBgn0002932	neur
7	282	-0.97	L18	sample	sample	2557	2852	2704.5	295	0.905	0.963	-1.329	-0.613	627B1	Water	Water
6	228	-0.97	J12	lacz	lacz	2426	2742	2584	316	0.916	0.936	-0.97	-0.973	626B1	LacZ	LacZ
7	154	-0.98	G10	sample	sample	2700	2723	2711.5	23	0.956	0.919	-0.62	-1.332	627B1	FBgn0002887	mus201
2	160	-0.99	G16	sample	sample	2020	2695	2357.5	675	0.811	0.97	-1.638	-0.339	622B1	FBgn0026176	SkpB
2	316	-1	N04	sample	sample	1988	2717	2352.5	729	0.798	0.978	-1.749	-0.248	622B1	FBgn0036897	CG8786
3	322	-1	N10	sample	sample	2422	2554	2488	132	0.931	0.886	-0.736	-1.264	623B1	FBgn0003330	Sce
4	260	-1	K20	sample	sample	2576	2830	2703	254	0.94	0.947	-0.948	-1.059	624B1	FBgn0041174	Vhl
3	257	-1.01	K17	sample	sample	2286	2695	2490.5	409	0.879	0.935	-1.292	-0.721	623B1	FBgn0030305	Uba5
3	208	-1.01	I16	sample	sample	2198	2787	2492.5	589	0.845	0.967	-1.651	-0.366	623B1	FBgn0051053	CG31053
2	236	-1.01	J20	sample	sample	2048	2660	2354	612	0.822	0.958	-1.54	-0.484	622B1	FBgn0039025	Usp12-46
5	315	-1.02	N03	sample	sample	2535	2772	2653.5	237	0.951	0.932	-0.788	-1.255	625B1	FBgn0039150	CG13605
4	248	-1.02	K08	sample	sample	2511	2880	2695.5	369	0.917	0.964	-1.326	-0.722	624B1	FBgn0025186	ari-2
2	227	-1.03	J11	sample	sample	2089	2619	2354	530	0.839	0.943	-1.398	-0.654	622B1	FBgn0029113	Uba2
6	69	-1.03	C21	sample	sample	2436	2712	2574	276	0.92	0.925	-0.927	-1.128	626B1	FBgn0036398	upSET
1	308	-1.03	M20	sample	sample	2033	2462	2247.5	429	0.885	0.882	-0.742	-1.313	621B1	FBgn0035983	CG4080
1	163	-1.03	G19	sample	sample	1877	2570	2223.5	693	0.817	0.921	-1.178	-0.882	621B1	FBgn0015509	Cul1
1	325	-1.04	N13	sample	sample	1890	2558	2224	668	0.822	0.917	-1.142	-0.93	621B1	FBgn0002932	neur
5	277	-1.04	L13	sample	sample	2622	2684	2653	62	0.983	0.903	-0.269	-1.805	625B1	FBgn0033155	Br140
4	218	-1.04	J02	pos	pos	2747	2671	2709	-76	1	0.894	0.047	-2.131	624B1	Su_Hw	Su_Hw
5	74	-1.04	D02	pos	pos	2484	2814	2649	330	0.931	0.947	-1.092	-0.993	625B1	Su_Hw	Su_Hw
5	211	-1.05	I19	sample	sample	2455	2838	2646.5	383	0.921	0.955	-1.265	-0.843	625B1	FBgn0038056	CG5961
3	159	-1.06	G15	sample	sample	2426	2520	2473	94	0.932	0.874	-0.719	-1.395	623B1	FBgn0030015	CG10761
2	260	-1.07	K20	sample	sample	2254	2461	2357.5	207	0.905	0.886	-0.824	-1.308	622B1	FBgn0034240	MESR4
5	294	-1.07	M06	sample	sample	2433	2855	2644	422	0.912	0.96	-1.397	-0.737	625B1	FBgn0024973	CG2701
5	173	-1.07	H05	sample	sample	2446	2842	2644	396	0.917	0.956	-1.319	-0.818	625B1	FBgn0030701	CG16952
3	251	-1.07	K11	sample	sample	2377	2566	2471.5	189	0.914	0.89	-0.92	-1.218	623B1	FBgn0029812	Prosbeta2R1
4	299	-1.08	M11	sample	sample	2358	2994	2676	636	0.861	1	-2.215	0.047	624B1	FBgn0010602	lwr
1	259	-1.09	K19	sample	sample	1745	2634	2189.5	889	0.759	0.944	-1.548	-0.627	621B1	FBgn0005695	gcl
3	173	-1.09	H05	sample	sample	2536	2384	2460	-152	0.975	0.827	-0.27	-1.919	623B1	FBgn0037241	CG14646
7	317	-1.1	N05	sample	sample	2285	3047	2666	762	0.809	1.03	-2.678	0.474	627B1	FBgn0036516	CG7656
6	200	-1.1	I08	lacz	lacz	2049	3009	2529	960	0.773	1.03	-2.611	0.402	626B1	LacZ	LacZ
1	290	-1.11	M02	neg	neg	2264	2259	2261.5	-5	0.985	0.809	-0.095	-2.123	621B1	mCherry	mCherry
3	59	-1.11	C11	rho	rho	2370	2551	2460.5	181	0.911	0.885	-0.948	-1.276	623B1	Rho	Rho
6	222	-1.12	J06	sample	sample	2431	2681	2556	250	0.918	0.915	-0.949	-1.287	626B1	FBgn0002787	Rpn8
2	123	-1.12	F03	sample	sample	2438	2281	2359.5	-157	0.979	0.821	-0.184	-2.052	622B1	FBgn0086358	Tab2
2	269	-1.12	L05	sample	sample	2333	2369	2351	36	0.937	0.853	-0.549	-1.688	622B1	FBgn0004870	bab1
3	98	-1.13	E02	neg	neg	2329	2587	2458	258	0.895	0.898	-1.116	-1.137	623B1	mCherry	mCherry
7	215	-1.13	I23	other	other	2573	2779	2676	206	0.911	0.938	-1.25	-1.02	627B1	mod	mod
6	174	-1.14	H06	sample	sample	2293	2790	2541.5	497	0.866	0.952	-1.549	-0.726	626B1	FBgn0261396	Rpn3
7	258	-1.15	K18	sample	sample	2601	2750	2675.5	149	0.921	0.928	-1.111	-1.182	627B1	FBgn0002431	hyd
1	187	-1.15	H19	sample	sample	1640	2677	2158.5	1037	0.714	0.959	-1.842	-0.455	621B1	FBgn0038475	Keap1
6	203	-1.15	I11	sample	sample	2170	2889	2529.5	719	0.819	0.986	-2.084	-0.216	626B1	FBgn0039559	NSD
3	196	-1.16	I04	rho	rho	2342	2558	2450	216	0.9	0.888	-1.063	-1.249	623B1	Rho	Rho
4	256	-1.16	K16	sample	sample	2550	2807	2678.5	257	0.931	0.94	-1.099	-1.214	624B1	FBgn0028690	Rpn5
6	308	-1.16	M20	sample	sample	2445	2653	2549	208	0.923	0.905	-0.888	-1.431	626B1	FBgn0034068	casp
6	231	-1.17	J15	sample	sample	2413	2676	2544.5	263	0.911	0.913	-1.027	-1.313	626B1	FBgn0035713	velo
4	206	-1.17	I14	sample	sample	2581	2776	2678.5	195	0.942	0.929	-0.919	-1.423	624B1	FBgn0027526	Ublcp1
6	116	-1.17	E20	sample	sample	2324	2750	2537	426	0.877	0.938	-1.414	-0.932	626B1	FBgn0034240	MESR4
6	256	-1.18	K16	sample	sample	2344	2732	2538	388	0.885	0.932	-1.327	-1.025	626B1	FBgn0005624	Psc
6	159	-1.18	G15	sample	sample	2261	2802	2531.5	541	0.854	0.956	-1.688	-0.664	626B1	FBgn0005632	faf
4	302	-1.18	M14	sample	sample	2437	2898	2667.5	461	0.89	0.97	-1.756	-0.6	624B1	FBgn0086134	Prosalpha2
4	233	-1.18	J17	sample	sample	2511	2834	2672.5	323	0.917	0.949	-1.326	-1.032	624B1	FBgn0037944	CG6923
1	291	-1.18	M03	sample	sample	2067	2362	2214.5	295	0.899	0.846	-0.647	-1.712	621B1	FBgn0031450	Hrs
5	330	-1.18	N18	sample	sample	2597	2661	2629	64	0.974	0.895	-0.418	-1.949	625B1	FBgn0028582	lqf
5	69	-1.18	C21	sample	sample	2305	2940	2622.5	635	0.864	0.989	-2.161	-0.206	625B1	FBgn0026878	CG4325
2	187	-1.18	H19	sample	sample	2036	2587	2311.5	551	0.817	0.932	-1.582	-0.786	622B1	FBgn0040230	dbo
3	146	-1.19	G02	neg	neg	2469	2405	2437	-64	0.949	0.834	-0.544	-1.838	623B1	mCherry	mCherry
6	218	-1.19	J02	pos	pos	2383	2693	2538	310	0.9	0.919	-1.158	-1.225	626B1	Su_Hw	Su_Hw
5	246	-1.19	K06	rho	rho	2524	2727	2625.5	203	0.946	0.917	-0.854	-1.536	625B1	Rho	Rho
3	111	-1.2	E15	sample	sample	2076	2819	2447.5	743	0.798	0.978	-2.15	-0.243	623B1	FBgn0265464	Traf6
6	330	-1.2	N18	sample	sample	2399	2676	2537.5	277	0.906	0.913	-1.088	-1.313	626B1	FBgn0028695	Rpn1
4	130	-1.2	F10	sample	sample	2570	2776	2673	206	0.938	0.929	-0.983	-1.423	624B1	FBgn0261238	Alh
1	213	-1.21	I21	sample	sample	1756	2567	2161.5	811	0.764	0.92	-1.517	-0.894	621B1	FBgn0285962	CG46338
6	198	-1.21	I06	sample	sample	2323	2737	2530	414	0.877	0.934	-1.419	-0.999	626B1	FBgn0266717	Bruce
7	253	-1.22	K13	sample	sample	2487	2826	2656.5	339	0.88	0.954	-1.676	-0.758	627B1	FBgn0029113	Uba2
5	110	-1.22	E14	sample	sample	2528	2716	2622	188	0.948	0.914	-0.83	-1.605	625B1	FBgn0030320	CG2247
2	184	-1.24	H16	sample	sample	2130	2483	2306.5	353	0.855	0.894	-1.255	-1.217	622B1	FBgn0038385	Fbxl7
7	126	-1.24	F06	sample	sample	2532	2779	2655.5	247	0.896	0.938	-1.453	-1.02	627B1	FBgn0034068	casp
7	119	-1.25	E23	other	other	2515	2789	2652	274	0.89	0.942	-1.537	-0.964	627B1	mod	mod
3	119	-1.25	E23	other	other	2309	2543	2426	234	0.887	0.882	-1.198	-1.307	623B1	mod	mod
2	116	-1.25	E20	sample	sample	2032	2557	2294.5	525	0.816	0.921	-1.596	-0.91	622B1	FBgn0025833	CG8910
5	82	-1.25	D10	sample	sample	2540	2693	2616.5	153	0.952	0.906	-0.758	-1.749	625B1	FBgn0025833	CG8910
6	59	-1.26	C11	rho	rho	2491	2576	2533.5	85	0.94	0.879	-0.688	-1.828	626B1	Rho	Rho
4	140	-1.26	F20	sample	sample	2452	2861	2656.5	409	0.895	0.958	-1.669	-0.85	624B1	FBgn0027603	Ulp1
7	296	-1.27	M08	sample	sample	2642	2670	2656	28	0.935	0.901	-0.908	-1.628	627B1	FBgn0010602	lwr
5	316	-1.27	N04	sample	sample	2513	2713	2613	200	0.942	0.913	-0.919	-1.624	625B1	FBgn0031107	HERC2
3	227	-1.27	J11	sample	sample	2687	2132	2409.5	-555	1.03	0.74	0.347	-2.891	623B1	FBgn0037705	mura
4	69	-1.27	C21	sample	sample	2511	2806	2658.5	295	0.917	0.939	-1.326	-1.221	624B1	FBgn0029824	CG3726
5	63	-1.28	C15	sample	sample	2477	2746	2611.5	269	0.929	0.924	-1.134	-1.418	625B1	FBgn0030753	rngo
5	80	-1.28	D08	sample	sample	2541	2683	2612	142	0.953	0.902	-0.752	-1.811	625B1	FBgn0039667	CG2010
6	177	-1.29	H09	sample	sample	2331	2699	2515	368	0.88	0.921	-1.384	-1.195	626B1	FBgn0262519	Mi-2
3	54	-1.29	C06	sample	sample	2299	2534	2416.5	235	0.884	0.879	-1.239	-1.341	623B1	FBgn0030701	CG16952
1	82	-1.29	D10	sample	sample	1618	2620	2119	1002	0.704	0.939	-1.903	-0.682	621B1	FBgn0039668	Trc8
5	203	-1.29	I11	sample	sample	2468	2749	2608.5	281	0.925	0.925	-1.188	-1.399	625B1	FBgn0023143	Uba1
3	302	-1.3	M14	sample	sample	2313	2515	2414	202	0.889	0.873	-1.181	-1.415	623B1	FBgn0052221	CG32221
2	164	-1.3	G20	sample	sample	1939	2613	2276	674	0.778	0.941	-1.919	-0.679	622B1	FBgn0034231	APC10
6	56	-1.3	C08	sample	sample	2314	2709	2511.5	395	0.874	0.924	-1.458	-1.143	626B1	FBgn0039343	CG5111
5	162	-1.31	G18	sample	sample	2536	2678	2607	142	0.951	0.901	-0.782	-1.842	625B1	FBgn0033352	PAN2
5	50	-1.31	C02	neg	neg	2553	2661	2607	108	0.957	0.895	-0.68	-1.949	625B1	mCherry	mCherry
5	194	-1.32	I02	neg	neg	2450	2757	2603.5	307	0.919	0.927	-1.295	-1.349	625B1	mCherry	mCherry
3	166	-1.34	G22	rho	rho	2150	2668	2409	518	0.826	0.926	-1.848	-0.825	623B1	Rho	Rho
6	278	-1.34	L14	sample	sample	2322	2686	2504	364	0.877	0.916	-1.423	-1.261	626B1	FBgn0028694	Rpn11
7	294	-1.35	M06	sample	sample	2544	2729	2636.5	185	0.901	0.921	-1.394	-1.299	627B1	FBgn0051992	gw
7	237	-1.35	J21	sample	sample	2582	2693	2637.5	111	0.914	0.909	-1.205	-1.499	627B1	FBgn0035107	mri
3	247	-1.36	K07	sample	sample	2248	2554	2401	306	0.864	0.886	-1.447	-1.264	623B1	FBgn0005632	faf
5	125	-1.36	F05	sample	sample	2339	2850	2594.5	511	0.877	0.959	-1.958	-0.768	625B1	FBgn0033486	dmpd
7	55	-1.37	C07	sample	sample	2556	2711	2633.5	155	0.905	0.915	-1.334	-1.399	627B1	FBgn0283468	slmb
4	291	-1.38	M03	sample	sample	2512	2774	2643	262	0.917	0.929	-1.32	-1.437	624B1	FBgn0033015	d4
4	137	-1.39	F17	sample	sample	2539	2748	2643.5	209	0.927	0.92	-1.163	-1.612	624B1	FBgn0052676	stx
6	157	-1.4	G13	rho	rho	2293	2689	2491	396	0.866	0.917	-1.549	-1.246	626B1	Rho	Rho
1	190	-1.4	H22	sample	sample	1876	2384	2130	508	0.816	0.854	-1.181	-1.624	621B1	FBgn0031057	Ubqn
2	92	-1.4	D20	sample	sample	1923	2576	2249.5	653	0.772	0.928	-1.975	-0.832	622B1	FBgn0265606	Prosalpha4T1
7	167	-1.41	G23	other	other	2550	2701	2625.5	151	0.903	0.912	-1.364	-1.455	627B1	mod	mod
1	282	-1.41	L18	sample	sample	1625	2554	2089.5	929	0.707	0.915	-1.884	-0.946	621B1	FBgn0026428	HDAC6
4	194	-1.42	I02	neg	neg	2601	2685	2643	84	0.95	0.899	-0.802	-2.037	624B1	mCherry	mCherry
4	104	-1.42	E08	sample	sample	2416	2844	2630	428	0.882	0.952	-1.878	-0.965	624B1	FBgn0031057	Ubqn
7	263	-1.42	K23	other	other	2564	2683	2623.5	119	0.908	0.906	-1.294	-1.555	627B1	mod	mod
6	298	-1.43	M10	rho	rho	2390	2596	2493	206	0.902	0.886	-1.127	-1.725	626B1	Rho	Rho
5	286	-1.43	L22	sample	sample	2343	2826	2584.5	483	0.879	0.951	-1.934	-0.918	625B1	FBgn0061469	Ube3a
6	291	-1.43	M03	sample	sample	2088	2851	2469.5	763	0.788	0.973	-2.441	-0.412	626B1	FBgn0020257	Ppa
6	117	-1.43	E21	lacz	lacz	2261	2703	2482	442	0.854	0.922	-1.688	-1.174	626B1	LacZ	LacZ
6	310	-1.43	M22	sample	sample	2387	2596	2491.5	209	0.901	0.886	-1.14	-1.725	626B1	FBgn0052113	Vps13D
4	207	-1.43	I15	sample	sample	2370	2880	2625	510	0.865	0.964	-2.146	-0.722	624B1	FBgn0033260	Cul4
2	291	-1.43	M03	sample	sample	1417	2986	2201.5	1569	0.569	1.08	-3.734	0.865	622B1	FBgn0031282	Pex12
1	50	-1.44	C02	neg	neg	2103	2206	2154.5	103	0.915	0.79	-0.546	-2.335	621B1	mCherry	mCherry
7	185	-1.44	H17	sample	sample	2565	2676	2620.5	111	0.908	0.903	-1.289	-1.594	627B1	FBgn0001301	kel
7	266	-1.44	L02	pos	pos	2829	2440	2634.5	-389	1	0.824	0.02	-2.91	627B1	Su_Hw	Su_Hw
3	203	-1.45	I11	sample	sample	2443	2300	2371.5	-143	0.939	0.798	-0.65	-2.243	623B1	FBgn0262699	fzr
7	124	-1.45	F04	sample	sample	2630	2616	2623	-14	0.931	0.883	-0.967	-1.929	627B1	FBgn0033609	Fbl6
6	224	-1.45	J08	sample	sample	2184	2761	2472.5	577	0.824	0.942	-2.023	-0.875	626B1	FBgn0250843	Prosalpha6
7	58	-1.46	C10	sample	sample	2483	2742	2612.5	259	0.879	0.926	-1.696	-1.226	627B1	FBgn0261119	Prp19
5	147	-1.46	G03	sample	sample	2372	2786	2579	414	0.889	0.937	-1.761	-1.168	625B1	FBgn0032401	Plzf
2	139	-1.47	F19	sample	sample	1927	2540	2233.5	613	0.774	0.915	-1.961	-0.981	622B1	FBgn0026738	CG7857
3	246	-1.49	K06	rho	rho	2265	2468	2366.5	203	0.87	0.856	-1.378	-1.596	623B1	Rho	Rho
3	291	-1.49	M03	sample	sample	2248	2486	2367	238	0.864	0.863	-1.447	-1.526	623B1	FBgn0039504	CG14260
6	138	-1.5	F18	sample	sample	2402	2559	2480.5	157	0.907	0.873	-1.075	-1.915	626B1	FBgn0028693	Rpn12
7	61	-1.5	C13	sample	sample	2578	2644	2611	66	0.913	0.893	-1.225	-1.773	627B1	FBgn0011230	poe
3	293	-1.5	M05	sample	sample	2116	2618	2367	502	0.813	0.908	-1.987	-1.018	623B1	FBgn0039773	CG2224
2	106	-1.52	E10	sample	sample	2007	2449	2228	442	0.806	0.882	-1.683	-1.357	622B1	FBgn0017556	Prosalpha4T2
4	118	-1.52	E22	sample	sample	2397	2831	2614	434	0.875	0.948	-1.989	-1.052	624B1	FBgn0011230	poe
4	68	-1.53	C20	sample	sample	2154	3038	2596	884	0.786	1.02	-3.402	0.344	624B1	FBgn0023528	CG2924
5	328	-1.53	N16	lacz	lacz	2388	2749	2568.5	361	0.895	0.925	-1.665	-1.399	625B1	LacZ	LacZ
4	295	-1.54	M07	sample	sample	2406	2817	2611.5	411	0.878	0.943	-1.936	-1.147	624B1	FBgn0264339	CG43795
4	271	-1.55	L07	sample	sample	2492	2741	2616.5	249	0.91	0.918	-1.436	-1.659	624B1	FBgn0034989	CG3356
6	182	-1.55	H14	sample	sample	2195	2712	2453.5	517	0.829	0.925	-1.976	-1.128	626B1	FBgn0002284	Prosbeta6
6	321	-1.56	N09	sample	sample	2263	2650	2456.5	387	0.854	0.904	-1.68	-1.447	626B1	FBgn0262519	Mi-2
4	272	-1.57	L08	sample	sample	2454	2768	2611	314	0.896	0.927	-1.657	-1.477	624B1	FBgn0039773	CG2224
1	137	-1.57	F17	sample	sample	1667	2445	2056	778	0.725	0.876	-1.766	-1.381	621B1	FBgn0003862	trx
6	246	-1.58	K06	rho	rho	2329	2586	2457.5	257	0.879	0.882	-1.392	-1.776	626B1	Rho	Rho
5	290	-1.6	M02	neg	neg	2459	2661	2560	202	0.922	0.895	-1.242	-1.949	625B1	mCherry	mCherry
6	196	-1.6	I04	rho	rho	2203	2687	2445	484	0.832	0.917	-1.941	-1.256	626B1	Rho	Rho
5	163	-1.6	G19	sample	sample	2342	2771	2556.5	429	0.878	0.932	-1.94	-1.262	625B1	FBgn0037236	Skp2
7	155	-1.61	G11	sample	sample	2352	2806	2579	454	0.833	0.947	-2.346	-0.87	627B1	FBgn0031896	CG4502
3	135	-1.62	F15	lacz	lacz	2409	2248	2328.5	-161	0.926	0.78	-0.789	-2.444	623B1	LacZ	LacZ
5	253	-1.62	K13	sample	sample	2396	2713	2554.5	317	0.898	0.913	-1.618	-1.624	625B1	FBgn0037296	Prosbeta2R2
5	271	-1.62	L07	sample	sample	2276	2827	2551.5	551	0.853	0.951	-2.334	-0.912	625B1	FBgn0029113	Uba2
4	53	-1.63	C05	sample	sample	2518	2695	2606.5	177	0.919	0.902	-1.285	-1.97	624B1	FBgn0034411	CG18605
6	328	-1.63	N16	lacz	lacz	2190	2686	2438	496	0.827	0.916	-1.997	-1.261	626B1	LacZ	LacZ
5	322	-1.65	N10	sample	sample	2435	2666	2550.5	231	0.913	0.897	-1.385	-1.917	625B1	FBgn0036703	CG7707
6	166	-1.65	G22	rho	rho	2221	2651	2436	430	0.838	0.904	-1.862	-1.442	626B1	Rho	Rho
6	119	-1.66	E23	other	other	2167	2695	2431	528	0.818	0.919	-2.097	-1.215	626B1	mod	mod
6	190	-1.66	H22	sample	sample	2194	2672	2433	478	0.828	0.912	-1.98	-1.334	626B1	FBgn0038016	MBD-R2
3	215	-1.66	I23	other	other	2105	2548	2326.5	443	0.809	0.884	-2.032	-1.287	623B1	mod	mod
1	229	-1.66	J13	sample	sample	1732	2356	2044	624	0.754	0.844	-1.584	-1.736	621B1	FBgn0026380	Prosbeta3
1	112	-1.67	E16	sample	sample	1463	2540	2001.5	1077	0.637	0.91	-2.337	-1.002	621B1	FBgn0035283	CG12024
1	183	-1.67	H15	sample	sample	1640	2415	2027.5	775	0.714	0.865	-1.842	-1.501	621B1	FBgn0037734	trbd
4	98	-1.68	E02	neg	neg	2508	2687	2597.5	179	0.916	0.9	-1.343	-2.023	624B1	mCherry	mCherry
2	80	-1.69	D08	sample	sample	2294	2127	2210.5	-167	0.921	0.766	-0.685	-2.69	622B1	FBgn0037296	Prosbeta2R2
1	165	-1.69	G21	sample	sample	1528	2485	2006.5	957	0.665	0.89	-2.155	-1.221	621B1	FBgn0023175	Prosalpha7
5	210	-1.69	I18	rho	rho	2472	2618	2545	146	0.927	0.881	-1.164	-2.217	625B1	Rho	Rho
7	311	-1.7	M23	other	other	2412	2721	2566.5	309	0.854	0.919	-2.048	-1.343	627B1	mod	mod
1	263	-1.7	K23	other	other	1953	2183	2068	230	0.85	0.782	-0.966	-2.427	621B1	mod	mod
2	295	-1.7	M07	sample	sample	1832	2510	2171	678	0.735	0.904	-2.291	-1.105	622B1	FBgn0031675	CG9121
7	234	-1.71	J18	sample	sample	2477	2659	2568	182	0.877	0.898	-1.726	-1.689	627B1	Water	Water
6	210	-1.72	I18	rho	rho	2260	2593	2426.5	333	0.853	0.885	-1.693	-1.74	626B1	Rho	Rho
4	242	-1.73	K02	neg	neg	2440	2731	2585.5	291	0.891	0.914	-1.739	-1.727	624B1	mCherry	mCherry
5	135	-1.74	F15	lacz	lacz	2459	2615	2537	156	0.922	0.88	-1.242	-2.236	625B1	LacZ	LacZ
4	325	-1.75	N13	sample	sample	2351	2804	2577.5	453	0.858	0.939	-2.256	-1.234	624B1	FBgn0023175	Prosalpha7
7	132	-1.76	F12	sample	sample	2409	2699	2554	290	0.853	0.911	-2.063	-1.466	627B1	FBgn0015509	Cul1
7	135	-1.78	F15	lacz	lacz	2665	2467	2566	-198	0.943	0.833	-0.794	-2.759	627B1	LacZ	LacZ
4	261	-1.78	K21	sample	sample	2404	2748	2576	344	0.878	0.92	-1.948	-1.612	624B1	FBgn0035713	velo
6	242	-1.78	K02	neg	neg	2313	2523	2418	210	0.873	0.861	-1.462	-2.101	626B1	mCherry	mCherry
7	236	-1.78	J20	sample	sample	2628	2498	2563	-130	0.93	0.843	-0.977	-2.586	627B1	Water	Water
3	57	-1.79	C09	sample	sample	2119	2466	2292.5	347	0.814	0.856	-1.974	-1.603	623B1	FBgn0040344	CG3711
6	208	-1.79	I16	sample	sample	2263	2562	2412.5	299	0.854	0.874	-1.68	-1.9	626B1	FBgn0031759	lid
5	104	-1.79	E08	sample	sample	2253	2795	2524	542	0.845	0.94	-2.471	-1.112	625B1	FBgn0034314	nopo
5	119	-1.79	E23	other	other	2315	2735	2525	420	0.868	0.92	-2.101	-1.486	625B1	mod	mod
5	196	-1.8	I04	rho	rho	2517	2540	2528.5	23	0.944	0.854	-0.895	-2.704	625B1	Rho	Rho
3	220	-1.81	J04	sample	sample	2156	2418	2287	262	0.829	0.839	-1.823	-1.788	623B1	FBgn0035903	CG6765
7	228	-1.82	J12	lacz	lacz	2481	2616	2548.5	135	0.878	0.883	-1.706	-1.929	627B1	LacZ	LacZ
7	302	-1.82	M14	sample	sample	2394	2692	2543	298	0.847	0.909	-2.138	-1.505	627B1	FBgn0020279	lig
7	330	-1.82	N18	sample	sample	2597	2511	2554	-86	0.919	0.848	-1.131	-2.514	627B1	Water	Water
3	167	-1.83	G23	other	other	2030	2539	2284.5	509	0.78	0.881	-2.338	-1.322	623B1	mod	mod
3	53	-1.83	C05	sample	sample	1897	2678	2287.5	781	0.729	0.929	-2.882	-0.786	623B1	FBgn0039530	Tusp
5	166	-1.84	G22	rho	rho	2368	2671	2519.5	303	0.888	0.898	-1.785	-1.886	625B1	Rho	Rho
6	225	-1.86	J09	sample	sample	2196	2593	2394.5	397	0.829	0.885	-1.971	-1.74	626B1	FBgn0012058	Cdc27
7	248	-1.86	K08	sample	sample	2211	2841	2526	630	0.783	0.959	-3.045	-0.674	627B1	FBgn0261119	Prp19
5	149	-1.86	G05	lacz	lacz	2366	2665	2515.5	299	0.887	0.896	-1.797	-1.924	625B1	LacZ	LacZ
5	242	-1.86	K02	neg	neg	2383	2648	2515.5	265	0.894	0.891	-1.695	-2.03	625B1	mCherry	mCherry
5	131	-1.86	F11	sample	sample	2249	2776	2512.5	527	0.843	0.934	-2.495	-1.23	625B1	FBgn0039559	NSD
6	180	-1.86	H12	sample	sample	2185	2599	2392	414	0.825	0.887	-2.019	-1.709	626B1	FBgn0010590	Prosbeta1
7	220	-1.87	J04	sample	sample	2574	2516	2545	-58	0.911	0.849	-1.245	-2.486	627B1	FBgn0031107	HERC2
4	327	-1.87	N15	sample	sample	2471	2664	2567.5	193	0.902	0.892	-1.558	-2.179	624B1	FBgn0261396	Rpn3
7	186	-1.87	H18	sample	sample	2611	2480	2545.5	-131	0.924	0.837	-1.061	-2.687	627B1	Water	Water
4	280	-1.89	L16	sample	sample	2448	2677	2562.5	229	0.894	0.896	-1.692	-2.091	624B1	FBgn0052163	CG32163
1	153	-1.89	G09	sample	sample	1816	2181	1998.5	365	0.79	0.781	-1.349	-2.435	621B1	FBgn0011230	poe
3	311	-1.89	M23	other	other	2060	2474	2267	414	0.792	0.858	-2.216	-1.573	623B1	mod	mod
5	248	-1.93	K08	sample	sample	2733	2292	2512.5	-441	1.02	0.771	0.394	-4.253	625B1	FBgn0041100	park
2	71	-1.93	C23	other	other	2291	2011	2151	-280	0.92	0.724	-0.695	-3.17	622B1	mod	mod
6	195	-1.93	I03	sample	sample	2267	2503	2385	236	0.856	0.854	-1.662	-2.204	626B1	FBgn0086694	Bre1
1	202	-1.94	I10	sample	sample	1799	2170	1984.5	371	0.783	0.777	-1.397	-2.478	621B1	FBgn0016697	Prosalpha5
5	117	-1.94	E21	lacz	lacz	2411	2597	2504	186	0.904	0.874	-1.528	-2.348	625B1	LacZ	LacZ
4	209	-1.94	I17	sample	sample	2286	2802	2544	516	0.835	0.938	-2.634	-1.248	624B1	FBgn0035593	CG4603
6	194	-1.94	I02	neg	neg	2327	2448	2387.5	121	0.878	0.835	-1.401	-2.487	626B1	mCherry	mCherry
7	98	-1.95	E02	neg	neg	2459	2589	2524	130	0.87	0.874	-1.815	-2.079	627B1	mCherry	mCherry
6	276	-1.95	L12	sample	sample	2220	2535	2377.5	315	0.838	0.865	-1.867	-2.039	626B1	FBgn0002284	Prosbeta6
7	172	-1.96	H04	sample	sample	2763	2313	2538	-450	0.978	0.781	-0.307	-3.618	627B1	FBgn0037944	CG6923
2	69	-1.97	C21	sample	sample	2065	2183	2124	118	0.829	0.786	-1.481	-2.458	622B1	FBgn0032660	elfless
4	180	-1.97	H12	sample	sample	2456	2646	2551	190	0.897	0.886	-1.646	-2.3	624B1	FBgn0052369	CG32369
4	224	-1.98	J08	sample	sample	2299	2779	2539	480	0.839	0.93	-2.558	-1.403	624B1	FBgn0050421	Usp15-31
5	291	-1.99	M03	sample	sample	2483	2511	2497	28	0.931	0.845	-1.098	-2.885	625B1	FBgn0003254	rib
4	112	-1.99	E16	sample	sample	2356	2726	2541	370	0.86	0.913	-2.227	-1.76	624B1	FBgn0037236	Skp2
6	215	-1.99	I23	other	other	1931	2763	2347	832	0.729	0.943	-3.124	-0.865	626B1	mod	mod
7	158	-2	G14	sample	sample	2406	2617	2511.5	211	0.852	0.884	-2.078	-1.923	627B1	FBgn0020279	lig
6	332	-2.01	N20	sample	sample	2118	2600	2359	482	0.8	0.887	-2.311	-1.704	626B1	FBgn0264493	rdx
3	237	-2.01	J21	sample	sample	1902	2580	2241	678	0.731	0.895	-2.861	-1.164	623B1	FBgn0012058	Cdc27
7	128	-2.02	F08	sample	sample	2595	2442	2518.5	-153	0.919	0.824	-1.141	-2.899	627B1	FBgn0015589	Apc
3	71	-2.03	C23	other	other	1992	2473	2232.5	481	0.766	0.858	-2.494	-1.576	623B1	mod	mod
6	149	-2.04	G05	lacz	lacz	2130	2579	2354.5	449	0.804	0.88	-2.258	-1.812	626B1	LacZ	LacZ
6	135	-2.04	F15	lacz	lacz	2077	2623	2350	546	0.784	0.895	-2.489	-1.586	626B1	LacZ	LacZ
1	293	-2.04	M05	sample	sample	1125	2592	1858.5	1467	0.49	0.929	-3.283	-0.794	621B1	FBgn0031652	jet
7	286	-2.04	L22	sample	sample	2322	2677	2499.5	355	0.822	0.904	-2.495	-1.589	627B1	Water	Water
4	50	-2.04	C02	neg	neg	2438	2641	2539.5	203	0.89	0.884	-1.75	-2.334	624B1	mCherry	mCherry
6	311	-2.05	M23	other	other	2019	2667	2343	648	0.762	0.91	-2.741	-1.359	626B1	mod	mod
7	92	-2.05	D20	sample	sample	2554	2467	2510.5	-87	0.904	0.833	-1.344	-2.759	627B1	Water	Water
7	284	-2.06	L20	sample	sample	2274	2714	2494	440	0.805	0.916	-2.733	-1.382	627B1	Water	Water
3	207	-2.07	I15	sample	sample	2274	2154	2214	-120	0.874	0.747	-1.341	-2.806	623B1	FBgn0003023	otu
7	242	-2.08	K02	neg	neg	2477	2527	2502	50	0.877	0.853	-1.726	-2.425	627B1	mCherry	mCherry
6	230	-2.08	J14	sample	sample	2042	2637	2339.5	595	0.771	0.9	-2.641	-1.514	626B1	FBgn0016697	Prosalpha5
4	215	-2.08	I23	other	other	2332	2720	2526	388	0.851	0.911	-2.367	-1.801	624B1	mod	mod
7	327	-2.1	N15	sample	sample	2319	2658	2488.5	339	0.821	0.897	-2.51	-1.695	627B1	FBgn0262517	Ltn1
6	134	-2.11	F14	sample	sample	2124	2556	2340	432	0.802	0.872	-2.285	-1.931	626B1	FBgn0002787	Rpn8
7	140	-2.12	F20	sample	sample	2469	2517	2493	48	0.874	0.85	-1.766	-2.481	627B1	Water	Water
4	311	-2.12	M23	other	other	2230	2796	2513	566	0.814	0.936	-2.96	-1.288	624B1	mod	mod
4	146	-2.12	G02	neg	neg	2449	2607	2528	158	0.894	0.873	-1.686	-2.563	624B1	mCherry	mCherry
5	59	-2.13	C11	rho	rho	2253	2687	2470	434	0.845	0.904	-2.471	-1.786	625B1	Rho	Rho
1	297	-2.13	M09	sample	sample	1230	2472	1851	1242	0.535	0.886	-2.989	-1.273	621B1	FBgn0032348	CG4751
3	206	-2.13	I14	sample	sample	1925	2494	2209.5	569	0.74	0.865	-2.767	-1.495	623B1	FBgn0052121	CG32121
7	200	-2.13	I08	lacz	lacz	2443	2536	2489.5	93	0.865	0.856	-1.895	-2.375	627B1	LacZ	LacZ
4	308	-2.14	M20	sample	sample	2234	2789	2511.5	555	0.816	0.934	-2.936	-1.335	624B1	FBgn0023143	Uba1
7	71	-2.14	C23	other	other	2584	2408	2496	-176	0.915	0.813	-1.195	-3.088	627B1	mod	mod
5	51	-2.15	C03	lacz	lacz	2224	2708	2466	484	0.834	0.911	-2.644	-1.655	625B1	LacZ	LacZ
7	190	-2.16	H22	sample	sample	2492	2484	2488	-8	0.882	0.839	-1.652	-2.665	627B1	Water	Water
3	199	-2.16	I07	sample	sample	2102	2292	2197	190	0.808	0.795	-2.044	-2.274	623B1	FBgn0086704	stops
5	71	-2.17	C23	other	other	2073	2847	2460	774	0.777	0.958	-3.546	-0.787	625B1	mod	mod
3	210	-2.17	I18	rho	rho	2320	2057	2188.5	-263	0.892	0.714	-1.153	-3.18	623B1	Rho	Rho
5	332	-2.17	N20	sample	sample	2234	2692	2463	458	0.838	0.905	-2.585	-1.755	625B1	FBgn0034989	CG3356
7	50	-2.17	C02	neg	neg	2324	2629	2476.5	305	0.823	0.888	-2.485	-1.856	627B1	mCherry	mCherry
2	112	-2.17	E16	sample	sample	1687	2403	2045	716	0.677	0.865	-2.795	-1.548	622B1	FBgn0044020	Roc2
6	106	-2.18	E10	sample	sample	1922	2700	2311	778	0.726	0.921	-3.164	-1.189	626B1	FBgn0034706	CG11275
5	87	-2.19	D15	sample	sample	2254	2667	2460.5	413	0.845	0.897	-2.465	-1.911	625B1	FBgn0033688	Prp8
5	98	-2.19	E02	neg	neg	2372	2554	2463	182	0.889	0.859	-1.761	-2.617	625B1	mCherry	mCherry
3	149	-2.21	G05	lacz	lacz	2254	2105	2179.5	-149	0.866	0.73	-1.423	-2.995	623B1	LacZ	LacZ
7	109	-2.22	E13	sample	sample	2411	2534	2472.5	123	0.853	0.856	-2.053	-2.386	627B1	FBgn0025637	SkpA
3	248	-2.23	K08	sample	sample	2124	2233	2178.5	109	0.816	0.775	-1.954	-2.501	623B1	FBgn0030961	CG7058
4	79	-2.23	D07	sample	sample	2347	2664	2505.5	317	0.857	0.892	-2.279	-2.179	624B1	FBgn0029134	Prosbeta5
7	194	-2.23	I02	neg	neg	2434	2508	2471	74	0.862	0.847	-1.939	-2.531	627B1	mCherry	mCherry
3	200	-2.24	I08	lacz	lacz	2176	2172	2174	-4	0.836	0.754	-1.741	-2.737	623B1	LacZ	LacZ
7	304	-2.25	M16	sample	sample	2315	2609	2462	294	0.819	0.881	-2.529	-1.968	627B1	FBgn0000541	E(bx)
4	249	-2.25	K09	sample	sample	2271	2723	2497	452	0.829	0.912	-2.721	-1.781	624B1	FBgn0033609	Fbl6
7	85	-2.25	D13	sample	sample	2478	2463	2470.5	-15	0.877	0.832	-1.721	-2.782	627B1	FBgn0033486	dmpd
6	75	-2.25	D03	sample	sample	2247	2396	2321.5	149	0.848	0.817	-1.749	-2.755	626B1	FBgn0026262	bip2
7	103	-2.27	E07	sample	sample	2351	2571	2461	220	0.832	0.868	-2.351	-2.18	627B1	FBgn0004436	Ubc6
6	263	-2.27	K23	other	other	1803	2763	2283	960	0.681	0.943	-3.681	-0.865	626B1	mod	mod
4	328	-2.27	N16	lacz	lacz	2254	2731	2492.5	477	0.823	0.914	-2.82	-1.727	624B1	LacZ	LacZ
4	290	-2.29	M02	neg	neg	2456	2552	2504	96	0.897	0.854	-1.646	-2.934	624B1	mCherry	mCherry
6	53	-2.29	C05	sample	sample	2284	2350	2317	66	0.862	0.802	-1.588	-2.991	626B1	FBgn0032878	CG9316
4	196	-2.3	I04	rho	rho	2324	2664	2494	340	0.848	0.892	-2.413	-2.179	624B1	Rho	Rho
6	257	-2.3	K17	sample	sample	2261	2364	2312.5	103	0.854	0.807	-1.688	-2.919	626B1	FBgn0086129	snama
4	117	-2.31	E21	lacz	lacz	2279	2700	2489.5	421	0.832	0.904	-2.675	-1.936	624B1	LacZ	LacZ
4	135	-2.31	F15	lacz	lacz	2427	2571	2499	144	0.886	0.861	-1.814	-2.806	624B1	LacZ	LacZ
4	203	-2.32	I11	sample	sample	2304	2675	2489.5	371	0.841	0.896	-2.529	-2.104	624B1	FBgn0030753	rngo
1	306	-2.33	M18	sample	sample	1471	2205	1838	734	0.64	0.79	-2.315	-2.339	621B1	FBgn0028582	lqf
5	263	-2.33	K23	other	other	2359	2521	2440	162	0.885	0.848	-1.838	-2.823	625B1	mod	mod
5	146	-2.33	G02	neg	neg	2216	2657	2436.5	441	0.831	0.894	-2.692	-1.974	625B1	mCherry	mCherry
3	92	-2.34	D20	sample	sample	1893	2422	2157.5	529	0.728	0.84	-2.898	-1.773	623B1	FBgn0037270	eIF3f1
1	139	-2.34	F19	sample	sample	1604	2107	1855.5	503	0.698	0.755	-1.942	-2.73	621B1	FBgn0266917	Sf3a1
6	161	-2.35	G17	sample	sample	1581	2921	2251	1340	0.597	0.997	-4.647	-0.051	626B1	FBgn0005695	gcl
3	315	-2.35	N03	sample	sample	1936	2368	2152	432	0.744	0.822	-2.722	-1.981	623B1	FBgn0260934	par-1
7	246	-2.36	K06	rho	rho	2327	2557	2442	230	0.824	0.863	-2.47	-2.258	627B1	Rho	Rho
3	139	-2.37	F19	sample	sample	2092	2193	2142.5	101	0.804	0.761	-2.085	-2.656	623B1	FBgn0037235	CG1103
4	315	-2.38	N03	sample	sample	2451	2530	2490.5	79	0.895	0.847	-1.675	-3.082	624B1	FBgn0030693	CG8974
5	200	-2.38	I08	lacz	lacz	2167	2689	2428	522	0.813	0.904	-2.984	-1.774	625B1	LacZ	LacZ
2	87	-2.39	D15	sample	sample	1879	2138	2008.5	259	0.754	0.77	-2.128	-2.644	622B1	FBgn0052085	CG32085
6	237	-2.39	J21	sample	sample	2076	2487	2281.5	411	0.784	0.849	-2.493	-2.286	626B1	FBgn0266917	Sf3a1
7	188	-2.39	H20	sample	sample	2558	2342	2450	-216	0.905	0.791	-1.324	-3.456	627B1	Water	Water
1	132	-2.39	F12	sample	sample	1662	2038	1850	376	0.723	0.73	-1.78	-3.005	621B1	FBgn0051992	gw
3	228	-2.4	J12	lacz	lacz	2457	1791	2124	-666	0.944	0.621	-0.593	-4.205	623B1	LacZ	LacZ
5	167	-2.4	G23	other	other	2158	2691	2424.5	533	0.809	0.905	-3.038	-1.761	625B1	mod	mod
4	119	-2.4	E23	other	other	2372	2591	2481.5	219	0.866	0.867	-2.134	-2.671	624B1	mod	mod
7	59	-2.41	C11	rho	rho	2460	2422	2441	-38	0.871	0.818	-1.81	-3.01	627B1	Rho	Rho
3	128	-2.43	F08	sample	sample	2155	2096	2125.5	-59	0.828	0.727	-1.827	-3.029	623B1	FBgn0261119	Prp19
5	105	-2.43	E09	sample	sample	2667	2195	2431	-472	1	0.738	0	-4.859	625B1	FBgn0051992	gw
5	107	-2.44	E11	sample	sample	2362	2484	2423	122	0.886	0.836	-1.821	-3.054	625B1	FBgn0087008	e(y)3
2	211	-2.44	I19	sample	sample	1945	2057	2001	112	0.781	0.741	-1.898	-2.979	622B1	FBgn0028896	CG17329
7	146	-2.45	G02	neg	neg	2339	2517	2428	178	0.828	0.85	-2.41	-2.481	627B1	mCherry	mCherry
7	142	-2.46	F22	sample	sample	2342	2509	2425.5	167	0.829	0.847	-2.395	-2.525	627B1	Water	Water
6	167	-2.46	G23	other	other	2064	2468	2266	404	0.779	0.842	-2.546	-2.384	626B1	mod	mod
5	128	-2.47	F08	sample	sample	2263	2567	2415	304	0.849	0.863	-2.411	-2.536	625B1	FBgn0082831	pps
1	172	-2.49	H04	sample	sample	1176	2329	1752.5	1153	0.512	0.834	-3.14	-1.844	621B1	FBgn0039013	CG4813
5	165	-2.49	G21	sample	sample	2315	2511	2413	196	0.868	0.845	-2.101	-2.885	625B1	FBgn0036813	Atg3
5	205	-2.5	I13	sample	sample	2228	2593	2410.5	365	0.835	0.872	-2.62	-2.373	625B1	FBgn0034240	MESR4
7	166	-2.51	G22	rho	rho	2377	2461	2419	84	0.841	0.831	-2.222	-2.793	627B1	Rho	Rho
4	213	-2.51	I21	sample	sample	2249	2665	2457	416	0.821	0.892	-2.849	-2.172	624B1	FBgn0260936	scny
4	167	-2.52	G23	other	other	2293	2624	2458.5	331	0.837	0.878	-2.593	-2.448	624B1	mod	mod
2	158	-2.53	G14	sample	sample	1771	2159	1965	388	0.711	0.777	-2.503	-2.557	622B1	FBgn0029134	Prosbeta5
7	238	-2.54	J22	sample	sample	2332	2488	2410	156	0.825	0.84	-2.445	-2.642	627B1	Water	Water
5	298	-2.54	M10	rho	rho	2210	2595	2402.5	385	0.829	0.873	-2.728	-2.361	625B1	Rho	Rho
4	228	-2.55	J12	lacz	lacz	2401	2523	2462	122	0.877	0.845	-1.965	-3.13	624B1	LacZ	LacZ
1	71	-2.55	C23	other	other	1933	1770	1851.5	-163	0.841	0.634	-1.022	-4.075	621B1	mod	mod
7	152	-2.57	G08	sample	sample	2238	2562	2400	324	0.792	0.865	-2.911	-2.23	627B1	FBgn0002887	mus201
5	157	-2.61	G13	rho	rho	2195	2589	2392	394	0.823	0.871	-2.817	-2.398	625B1	Rho	Rho
2	188	-2.62	H20	sample	sample	1742	2141	1941.5	399	0.699	0.771	-2.604	-2.632	622B1	FBgn0028837	CSN6
3	272	-2.62	L08	sample	sample	2007	2153	2080	146	0.771	0.747	-2.432	-2.81	623B1	FBgn0020279	lig
5	310	-2.64	M22	sample	sample	2328	2451	2389.5	123	0.873	0.824	-2.023	-3.26	625B1	FBgn0026316	Ubc10
3	209	-2.65	I17	sample	sample	2054	2090	2072	36	0.789	0.725	-2.24	-3.053	623B1	FBgn0028686	Rpt3
5	274	-2.65	L10	sample	sample	2106	2659	2382.5	553	0.79	0.894	-3.349	-1.961	625B1	FBgn0039214	puf
4	210	-2.66	I18	rho	rho	2184	2677	2430.5	493	0.797	0.896	-3.227	-2.091	624B1	Rho	Rho
2	331	-2.66	N19	sample	sample	1901	1986	1943.5	85	0.763	0.715	-2.051	-3.273	622B1	FBgn0028693	Rpn12
2	180	-2.66	H12	sample	sample	1752	2110	1931	358	0.703	0.76	-2.569	-2.76	622B1	FBgn0038016	MBD-R2
1	177	-2.67	H09	sample	sample	922	2417	1669.5	1495	0.401	0.866	-3.851	-1.493	621B1	FBgn0041100	park
7	290	-2.68	M02	neg	neg	2429	2353	2391	-76	0.86	0.794	-1.964	-3.395	627B1	mCherry	mCherry
5	326	-2.69	N14	sample	sample	2194	2565	2379.5	371	0.823	0.863	-2.823	-2.548	625B1	FBgn0032956	Cul2
4	149	-2.69	G05	lacz	lacz	2265	2599	2432	334	0.827	0.87	-2.756	-2.617	624B1	LacZ	LacZ
4	263	-2.69	K23	other	other	2181	2671	2426	490	0.796	0.894	-3.245	-2.131	624B1	mod	mod
1	275	-2.7	L11	sample	sample	1490	2005	1747.5	515	0.648	0.718	-2.261	-3.137	621B1	FBgn0250746	Prosbeta7
1	305	-2.76	M17	sample	sample	1887	1698	1792.5	-189	0.821	0.608	-1.15	-4.362	621B1	FBgn0028687	Rpt1
7	332	-2.76	N20	sample	sample	2174	2551	2362.5	377	0.77	0.861	-3.229	-2.291	627B1	Water	Water
7	210	-2.77	I18	rho	rho	2348	2393	2370.5	45	0.831	0.808	-2.366	-3.172	627B1	Rho	Rho
1	285	-2.78	L21	sample	sample	1672	1838	1755	166	0.728	0.659	-1.752	-3.803	621B1	FBgn0283468	slmb
5	181	-2.79	H13	sample	sample	2132	2590	2361	458	0.799	0.871	-3.193	-2.392	625B1	FBgn0035333	CG1317
4	246	-2.8	K06	rho	rho	2223	2603	2413	380	0.812	0.871	-3	-2.59	624B1	Rho	Rho
6	315	-2.8	N03	sample	sample	2649	1844	2246.5	-805	1	0.629	0	-5.597	626B1	FBgn0041184	Socs36E
7	138	-2.82	F18	sample	sample	2535	2209	2372	-326	0.897	0.746	-1.438	-4.197	627B1	Water	Water
4	322	-2.83	N10	sample	sample	2349	2484	2416.5	135	0.858	0.832	-2.268	-3.393	624B1	FBgn0010300	brat
7	298	-2.83	M10	rho	rho	2260	2449	2354.5	189	0.8	0.827	-2.802	-2.86	627B1	Rho	Rho
6	197	-2.83	I05	sample	sample	2068	2322	2195	254	0.781	0.792	-2.528	-3.136	626B1	FBgn0035106	rno
6	269	-2.84	L05	sample	sample	2027	2354	2190.5	327	0.765	0.803	-2.707	-2.971	626B1	FBgn0017551	Rca1
7	175	-2.85	H07	sample	sample	2120	2568	2344	448	0.75	0.867	-3.496	-2.196	627B1	FBgn0022023	eIF3h
7	315	-2.85	N03	sample	sample	2217	2480	2348.5	263	0.785	0.837	-3.015	-2.687	627B1	FBgn0031331	CG5440
4	298	-2.85	M10	rho	rho	2187	2617	2402	430	0.798	0.876	-3.21	-2.496	624B1	Rho	Rho
1	315	-2.86	N03	sample	sample	2406	1283	1844.5	-1123	1.05	0.46	0.302	-6.019	621B1	FBgn0023174	Prosbeta2
7	328	-2.88	N16	lacz	lacz	2215	2472	2343.5	257	0.784	0.835	-3.025	-2.731	627B1	LacZ	LacZ
4	139	-2.91	F19	sample	sample	2145	2635	2390	490	0.783	0.882	-3.454	-2.374	624B1	FBgn0036813	Atg3
4	172	-2.93	H04	sample	sample	1835	2898	2366.5	1063	0.67	0.97	-5.256	-0.6	624B1	FBgn0003942	RpS27A
4	230	-2.94	J14	sample	sample	2038	2720	2379	682	0.744	0.911	-4.076	-1.801	624B1	FBgn0041184	Socs36E
5	228	-2.95	J12	lacz	lacz	2165	2508	2336.5	343	0.812	0.844	-2.996	-2.904	625B1	LacZ	LacZ
6	88	-2.98	D16	sample	sample	2053	2279	2166	226	0.775	0.778	-2.594	-3.357	626B1	FBgn0028685	Rpt4
7	149	-2.98	G05	lacz	lacz	2412	2261	2336.5	-151	0.854	0.763	-2.048	-3.908	627B1	LacZ	LacZ
5	227	-2.99	J11	sample	sample	2088	2569	2328.5	481	0.783	0.864	-3.456	-2.523	625B1	FBgn0036621	roq
5	204	-3	I12	sample	sample	2063	2590	2326.5	527	0.774	0.871	-3.605	-2.392	625B1	FBgn0003862	trx
1	98	-3.01	E02	neg	neg	962	2217	1589.5	1255	0.419	0.794	-3.739	-2.291	621B1	mCherry	mCherry
7	117	-3.03	E21	lacz	lacz	2206	2427	2316.5	221	0.781	0.819	-3.07	-2.982	627B1	LacZ	LacZ
7	157	-3.04	G13	rho	rho	2284	2352	2318	68	0.808	0.794	-2.683	-3.4	627B1	Rho	Rho
3	79	-3.05	D07	sample	sample	2389	1525	1957	-864	0.918	0.529	-0.871	-5.23	623B1	FBgn0052713	CG32713
6	80	-3.05	D08	sample	sample	1830	2438	2134	608	0.691	0.832	-3.564	-2.538	626B1	FBgn0037270	eIF3f1
4	59	-3.05	C11	rho	rho	2299	2461	2380	162	0.839	0.824	-2.558	-3.548	624B1	Rho	Rho
4	250	-3.08	K10	sample	sample	2022	2692	2357	670	0.738	0.901	-4.169	-1.99	624B1	FBgn0030945	Ing3
5	311	-3.15	M23	other	other	1903	2695	2299	792	0.714	0.906	-4.56	-1.736	625B1	mod	mod
3	286	-3.16	L22	sample	sample	1810	2083	1946.5	273	0.696	0.723	-3.238	-3.08	623B1	FBgn0015509	Cul1
4	157	-3.18	G13	rho	rho	2306	2416	2361	110	0.842	0.809	-2.518	-3.851	624B1	Rho	Rho
6	68	-3.22	C20	sample	sample	2695	1642	2168.5	-1053	1.02	0.56	0.2	-6.637	626B1	FBgn0029812	Prosbeta2R1
5	215	-3.25	I23	other	other	1760	2799	2279.5	1039	0.66	0.941	-5.414	-1.087	625B1	mod	mod
1	295	-3.27	M07	sample	sample	1822	1487	1654.5	-335	0.793	0.533	-1.332	-5.204	621B1	FBgn0264922	smt3
5	176	-3.3	H08	sample	sample	2122	2437	2279.5	315	0.796	0.82	-3.253	-3.347	625B1	FBgn0035106	rno
1	167	-3.31	G23	other	other	1813	1470	1641.5	-343	0.789	0.527	-1.357	-5.272	621B1	mod	mod
5	293	-3.35	M05	sample	sample	2138	2406	2272	268	0.802	0.809	-3.158	-3.541	625B1	FBgn0003862	trx
2	131	-3.36	F11	sample	sample	1613	1890	1751.5	277	0.648	0.681	-3.053	-3.67	622B1	FBgn0052369	CG32369
2	318	-3.42	N06	sample	sample	1521	1939	1730	418	0.611	0.698	-3.372	-3.468	622B1	FBgn0037270	eIF3f1
4	166	-3.46	G22	rho	rho	2093	2517	2305	424	0.764	0.843	-3.756	-3.17	624B1	Rho	Rho
7	333	-3.49	N21	sample	sample	2837	1700	2268.5	-1137	1	0.574	0.06	-7.035	627B1	FBgn0052847	CG32847
1	51	-3.5	C03	lacz	lacz	1203	1803	1503	600	0.523	0.646	-3.065	-3.943	621B1	LacZ	LacZ
4	200	-3.56	I08	lacz	lacz	2310	2301	2305.5	-9	0.843	0.77	-2.494	-4.627	624B1	LacZ	LacZ
4	179	-3.57	H11	sample	sample	2111	2470	2290.5	359	0.771	0.827	-3.652	-3.487	624B1	FBgn0267383	Ubc87F
2	51	-3.66	C03	lacz	lacz	1490	1850	1670	360	0.598	0.666	-3.48	-3.836	622B1	LacZ	LacZ
1	119	-3.69	E23	other	other	1309	1635	1472	326	0.57	0.586	-2.768	-4.614	621B1	mod	mod
6	184	-3.69	H16	sample	sample	1815	2201	2008	386	0.685	0.751	-3.629	-3.759	626B1	FBgn0028689	Rpn6
3	249	-3.72	K09	sample	sample	2114	1471	1792.5	-643	0.812	0.51	-1.995	-5.438	623B1	FBgn0024993	CG2662
2	253	-3.73	K13	sample	sample	1291	1984	1637.5	693	0.518	0.714	-4.172	-3.281	622B1	FBgn0250843	Prosalpha6
1	103	-3.73	E07	sample	sample	758	2000	1379	1242	0.33	0.717	-4.31	-3.157	621B1	FBgn0022023	eIF3h
2	255	-3.76	K15	sample	sample	1470	1818	1644	348	0.59	0.655	-3.55	-3.968	622B1	FBgn0003942	RpS27A
3	205	-3.81	I13	sample	sample	2022	1521	1771.5	-501	0.777	0.528	-2.371	-5.246	623B1	FBgn0028685	Rpt4
6	274	-3.81	L10	sample	sample	1750	2209	1979.5	459	0.661	0.754	-3.912	-3.717	626B1	FBgn0010590	Prosbeta1
5	84	-3.84	D12	sample	sample	1942	2436	2189	494	0.728	0.819	-4.327	-3.354	625B1	FBgn0052121	CG32121
1	69	-3.89	C21	sample	sample	1027	1732	1379.5	705	0.447	0.621	-3.557	-4.227	621B1	FBgn0033352	PAN2
2	103	-3.89	E07	sample	sample	1330	1870	1600	540	0.534	0.673	-4.037	-3.753	622B1	FBgn0003941	RpL40
5	225	-4.07	J09	sample	sample	1924	2381	2152.5	457	0.721	0.801	-4.435	-3.697	625B1	FBgn0028692	Rpn2
2	136	-4.08	F16	sample	sample	795	2231	1513	1436	0.319	0.803	-5.897	-2.259	622B1	FBgn0038339	CG6118
7	196	-4.08	I04	rho	rho	2299	1966	2132.5	-333	0.814	0.664	-2.609	-5.552	627B1	Rho	Rho
6	129	-4.2	F09	sample	sample	1586	2199	1892.5	613	0.599	0.75	-4.626	-3.769	626B1	FBgn0028687	Rpt1
2	58	-4.25	C10	sample	sample	1231	1783	1507	552	0.494	0.642	-4.381	-4.113	622B1	FBgn0002787	Rpn8
1	146	-4.28	G02	neg	neg	1147	1455	1301	308	0.499	0.521	-3.221	-5.332	621B1	mCherry	mCherry
4	142	-4.32	F22	sample	sample	2243	2135	2189	-108	0.819	0.715	-2.884	-5.747	624B1	FBgn0010300	brat
4	245	-4.38	K05	sample	sample	1898	2414	2156	516	0.693	0.808	-4.89	-3.865	624B1	FBgn0082831	pps
4	71	-4.39	C23	other	other	2430	1951	2190.5	-479	0.887	0.653	-1.797	-6.988	624B1	mod	mod
7	255	-4.44	K15	sample	sample	1659	2406	2032.5	747	0.587	0.812	-5.783	-3.099	627B1	FBgn0264922	smt3
1	247	-4.5	K07	sample	sample	1252	1268	1260	16	0.545	0.454	-2.927	-6.078	621B1	FBgn0017551	Rca1
3	69	-4.55	C21	sample	sample	1475	1715	1595	240	0.567	0.595	-4.607	-4.498	623B1	FBgn0029133	REG
1	271	-4.55	L07	sample	sample	1145	1318	1231.5	173	0.498	0.472	-3.227	-5.879	621B1	FBgn0028695	Rpn1
6	282	-4.56	L18	sample	sample	1534	2101	1817.5	567	0.579	0.717	-4.852	-4.273	626B1	FBgn0028691	Rpn9
6	50	-4.59	C02	neg	neg	1061	2492	1776.5	1431	0.401	0.85	-6.91	-2.26	626B1	mCherry	mCherry
1	226	-4.6	J10	sample	sample	1257	1214	1235.5	-43	0.547	0.435	-2.913	-6.294	621B1	FBgn0043900	pygo
6	71	-4.66	C23	other	other	1819	1822	1820.5	3	0.687	0.622	-3.612	-5.71	626B1	mod	mod
3	102	-4.74	E06	sample	sample	1996	1067	1531.5	-929	0.767	0.37	-2.477	-6.995	623B1	FBgn0004066	Prosalpha4
7	314	-4.75	N02	pos	pos	2859	1229	2044	-1630	1.01	0.415	0.169	-9.66	627B1	Su_Hw	Su_Hw
4	219	-4.87	J03	sample	sample	1735	2407	2071	672	0.633	0.806	-5.838	-3.912	624B1	FBgn0028693	Rpn12
5	317	-4.88	N05	sample	sample	2379	1685	2032	-694	0.892	0.567	-1.719	-8.044	625B1	FBgn0032208	Ufd4
3	305	-4.96	M17	sample	sample	2662	242	1452	-2420	1.02	0.084	0.245	-10.175	623B1	FBgn0030366	Usp7
3	51	-5.02	C03	lacz	lacz	1120	1847	1483.5	727	0.43	0.641	-6.058	-3.989	623B1	LacZ	LacZ
7	111	-5.02	E15	sample	sample	2132	1776	1954	-356	0.755	0.6	-3.437	-6.611	627B1	FBgn0028684	Rpt5
4	100	-5.06	E04	sample	sample	1774	2318	2046	544	0.648	0.776	-5.611	-4.512	624B1	FBgn0022023	eIF3h
3	187	-5.11	H19	sample	sample	1800	1079	1439.5	-721	0.692	0.374	-3.278	-6.949	623B1	FBgn0030228	BTBD9
2	315	-5.12	N03	sample	sample	1384	1234	1309	-150	0.556	0.444	-3.849	-6.385	622B1	FBgn0034484	CG11044
1	152	-5.2	G08	sample	sample	973	1115	1044	142	0.423	0.399	-3.708	-6.689	621B1	FBgn0010590	Prosbeta1
1	124	-5.24	F04	sample	sample	609	1350	979.5	741	0.265	0.484	-4.727	-5.751	621B1	FBgn0028688	Rpn7
2	105	-5.33	E09	sample	sample	1271	1227	1249	-44	0.51	0.442	-4.242	-6.414	622B1	FBgn0028694	Rpn11
2	261	-5.37	K21	sample	sample	1204	1261	1232.5	57	0.483	0.454	-4.475	-6.273	622B1	FBgn0261396	Rpn3
1	254	-5.42	K14	gfp	gfp	1439	675	1057	-764	0.626	0.242	-2.404	-8.445	621B1	GFP	GFP
3	198	-5.47	I06	sample	sample	1881	806	1343.5	-1075	0.723	0.28	-2.947	-8.001	623B1	FBgn0030869	Socs16D
1	197	-5.58	I05	sample	sample	1848	311	1079.5	-1537	0.804	0.111	-1.259	-9.898	621B1	FBgn0005616	msl-2
7	207	-5.62	I15	sample	sample	1612	2025	1818.5	413	0.571	0.684	-6.016	-5.223	627B1	FBgn0264922	smt3
5	53	-5.79	C05	sample	sample	1338	2388	1863	1050	0.502	0.803	-7.933	-3.653	625B1	FBgn0035106	rno
3	154	-5.87	G10	sample	sample	1988	489	1238.5	-1499	0.764	0.17	-2.51	-9.223	623B1	FBgn0053552	CG33552
1	294	-5.88	M06	sample	sample	899	826	862.5	-73	0.391	0.296	-3.915	-7.842	621B1	FBgn0028689	Rpn6
5	230	-6	J14	sample	sample	1662	2011	1836.5	349	0.623	0.676	-5.999	-6.008	625B1	FBgn0033688	Prp8
4	184	-6.01	H16	sample	sample	1774	2038	1906	264	0.648	0.682	-5.611	-6.401	624B1	FBgn0004652	fru
5	75	-6.04	D03	sample	sample	1436	2214	1825	778	0.538	0.745	-7.348	-4.74	625B1	FBgn0029943	Atg5
4	126	-6.13	F06	sample	sample	1505	2232	1868.5	727	0.549	0.747	-7.175	-5.092	624B1	FBgn0012058	Cdc27
3	150	-6.14	G06	sample	sample	1302	1074	1188	-228	0.5	0.373	-5.314	-6.968	623B1	FBgn0267384	Ubc7
1	224	-6.19	J08	sample	sample	868	690	779	-178	0.378	0.247	-4.002	-8.385	621B1	FBgn0028692	Rpn2
2	213	-6.26	I21	sample	sample	1404	664	1034	-740	0.564	0.239	-3.779	-8.744	622B1	FBgn0032725	Nedd8
1	273	-6.3	L09	gfp	gfp	994	547	770.5	-447	0.433	0.196	-3.65	-8.956	621B1	GFP	GFP
1	243	-6.39	K03	gfp	gfp	826	621	723.5	-205	0.359	0.223	-4.12	-8.661	621B1	GFP	GFP
6	266	-6.6	L02	pos	pos	2635	378	1506.5	-2257	0.995	0.129	-0.061	-13.145	626B1	Su_Hw	Su_Hw
1	115	-6.62	E19	gfp	gfp	620	649	634.5	29	0.27	0.233	-4.696	-8.549	621B1	GFP	GFP
6	51	-6.63	C03	lacz	lacz	1699	1160	1429.5	-539	0.641	0.396	-4.134	-9.118	626B1	LacZ	LacZ
2	294	-6.78	M06	sample	sample	1788	93	940.5	-1695	0.718	0.0335	-2.444	-11.106	622B1	FBgn0260866	dnr1
1	281	-6.78	L17	thread	thread	616	572	594	-44	0.268	0.205	-4.707	-8.856	621B1	Thread	Thread
1	214	-6.81	I22	gfp	gfp	551	602	576.5	51	0.24	0.216	-4.889	-8.736	621B1	GFP	GFP
3	161	-6.84	G17	sample	sample	1784	201	992.5	-1583	0.686	0.0697	-3.344	-10.333	623B1	FBgn0030228	BTBD9
4	136	-6.87	F16	sample	sample	1536	1986	1761	450	0.561	0.665	-6.995	-6.752	624B1	FBgn0267033	mamo
3	99	-6.89	E03	sample	sample	1542	430	986	-1112	0.593	0.149	-4.333	-9.451	623B1	FBgn0039459	IntS12
3	103	-6.89	E07	sample	sample	1762	196	979	-1566	0.677	0.068	-3.434	-10.352	623B1	FBgn0086704	stops
1	301	-6.92	M13	thread	thread	588	522	555	-66	0.256	0.187	-4.786	-9.056	621B1	Thread	Thread
6	146	-6.93	G02	neg	neg	2451	407	1429	-2044	0.925	0.139	-0.862	-12.996	626B1	mCherry	mCherry
1	309	-7.06	M21	gfp	gfp	622	428	525	-194	0.271	0.153	-4.691	-9.431	621B1	GFP	GFP
2	214	-7.11	I22	gfp	gfp	919	662	790.5	-257	0.369	0.238	-5.465	-8.752	622B1	GFP	GFP
3	153	-7.16	G09	sample	sample	1439	402	920.5	-1037	0.553	0.139	-4.754	-9.558	623B1	FBgn0025394	inc
2	243	-7.2	K03	gfp	gfp	952	592	772	-360	0.382	0.213	-5.351	-9.041	622B1	GFP	GFP
1	66	-7.22	C18	thread	thread	641	334	487.5	-307	0.279	0.12	-4.637	-9.806	621B1	Thread	Thread
6	235	-7.25	J19	sample	sample	946	1554	1250	608	0.357	0.53	-7.411	-7.09	626B1	FBgn0003941	RpL40
1	76	-7.27	D04	gfp	gfp	570	361	465.5	-209	0.248	0.129	-4.836	-9.698	621B1	GFP	GFP
2	254	-7.33	K14	gfp	gfp	683	752	717.5	69	0.274	0.271	-6.286	-8.379	622B1	GFP	GFP
1	223	-7.35	J07	thread	thread	524	354	439	-170	0.228	0.127	-4.965	-9.726	621B1	Thread	Thread
7	51	-7.43	C03	lacz	lacz	1782	1223	1502.5	-559	0.631	0.413	-5.173	-9.694	627B1	LacZ	LacZ
1	334	-7.5	N22	thread	thread	344	404	374	60	0.15	0.145	-5.469	-9.527	621B1	Thread	Thread
1	292	-7.53	M04	thread	thread	264	445	354.5	181	0.115	0.159	-5.693	-9.363	621B1	Thread	Thread
1	81	-7.53	D09	thread	thread	525	261	393	-264	0.228	0.0935	-4.962	-10.097	621B1	Thread	Thread
3	109	-7.76	E13	sample	sample	954	605	779.5	-349	0.367	0.21	-6.737	-8.776	623B1	FBgn0029856	CG11700
2	115	-7.85	E19	gfp	gfp	576	591	583.5	15	0.231	0.213	-6.658	-9.046	622B1	GFP	GFP
7	230	-7.86	J14	sample	sample	1219	1570	1394.5	351	0.432	0.53	-7.965	-7.759	627B1	FBgn0003941	RpL40
2	273	-7.92	L09	gfp	gfp	584	549	566.5	-35	0.234	0.198	-6.63	-9.219	622B1	GFP	GFP
2	309	-7.93	M21	gfp	gfp	666	478	572	-188	0.267	0.172	-6.345	-9.513	622B1	GFP	GFP
7	137	-7.96	F17	sample	sample	2696	222	1459	-2474	0.954	0.0749	-0.64	-15.274	627B1	FBgn0036980	RhoBTB
2	66	-7.99	C18	thread	thread	570	529	549.5	-41	0.229	0.19	-6.679	-9.302	622B1	Thread	Thread
2	76	-8.11	D04	gfp	gfp	625	426	525.5	-199	0.251	0.153	-6.488	-9.728	622B1	GFP	GFP
2	301	-8.14	M13	thread	thread	379	618	498.5	239	0.152	0.223	-7.343	-8.934	622B1	Thread	Thread
1	173	-8.21	H05	sample	sample	328	60	194	-268	0.143	0.0215	-5.513	-10.9	621B1	FBgn0260635	Diap1
2	81	-8.31	D09	thread	thread	324	582	453	258	0.13	0.21	-7.534	-9.083	622B1	Thread	Thread
3	214	-8.34	I22	gfp	gfp	723	546	634.5	-177	0.278	0.189	-7.681	-9.003	623B1	GFP	GFP
2	327	-8.39	N15	sample	sample	580	326	453	-254	0.233	0.117	-6.644	-10.142	622B1	FBgn0264848	vih
2	281	-8.4	L17	thread	thread	273	582	427.5	309	0.11	0.21	-7.711	-9.083	622B1	Thread	Thread
3	152	-8.42	G08	sample	sample	407	839	623	432	0.156	0.291	-8.973	-7.874	623B1	FBgn0030938	CG15047
2	292	-8.51	M04	thread	thread	275	527	401	252	0.11	0.19	-7.704	-9.31	622B1	Thread	Thread
4	333	-8.56	N21	sample	sample	1110	1853	1481.5	743	0.405	0.62	-9.472	-7.649	624B1	FBgn0032646	mEFTs
1	126	-8.6	F06	sample	sample	32	68	50	36	0.0139	0.0244	-6.342	-10.868	621B1	FBgn0028684	Rpt5
2	223	-8.68	J07	thread	thread	207	502	354.5	295	0.0831	0.181	-7.941	-9.414	622B1	Thread	Thread
3	273	-8.71	L09	gfp	gfp	844	225	534.5	-619	0.324	0.0781	-7.186	-10.241	623B1	GFP	GFP
6	115	-8.78	E19	gfp	gfp	984	928	956	-56	0.371	0.317	-7.245	-10.313	626B1	GFP	GFP
3	223	-8.8	J07	thread	thread	391	661	526	270	0.15	0.229	-9.038	-8.56	623B1	Thread	Thread
3	309	-8.83	M21	gfp	gfp	592	431	511.5	-161	0.228	0.15	-8.217	-9.447	623B1	GFP	GFP
3	243	-8.91	K03	gfp	gfp	767	206	486.5	-561	0.295	0.0715	-7.501	-10.314	623B1	GFP	GFP
2	334	-8.95	N22	thread	thread	245	336	290.5	91	0.0984	0.121	-7.809	-10.101	622B1	Thread	Thread
3	66	-9.03	C18	thread	thread	395	535	465	140	0.152	0.186	-9.022	-9.046	623B1	NA	NA
3	334	-9.06	N22	thread	thread	369	549	459	180	0.142	0.19	-9.128	-8.992	623B1	Thread	Thread
3	254	-9.19	K14	gfp	gfp	499	343	421	-156	0.192	0.119	-8.597	-9.786	623B1	GFP	GFP
7	254	-9.29	K14	gfp	gfp	1594	724	1159	-870	0.564	0.244	-6.105	-12.475	627B1	GFP	GFP
3	332	-9.33	N20	sample	sample	418	357	387.5	-61	0.161	0.124	-8.928	-9.732	623B1	FBgn0028684	Rpt5
3	76	-9.38	D04	gfp	gfp	198	564	381	366	0.0761	0.196	-9.827	-8.934	623B1	GFP	GFP
3	81	-9.4	D09	thread	thread	514	220	367	-294	0.198	0.0763	-8.535	-10.26	623B1	Thread	Thread
3	100	-9.45	E04	sample	sample	651	45	348	-606	0.25	0.0156	-7.975	-10.934	623B1	FBgn0030657	cerv
3	301	-9.46	M13	thread	thread	319	393	356	74	0.123	0.136	-9.332	-9.593	623B1	Thread	Thread
3	115	-9.51	E19	gfp	gfp	478	199	338.5	-279	0.184	0.069	-8.683	-10.341	623B1	GFP	GFP
3	292	-9.73	M04	thread	thread	298	279	288.5	-19	0.115	0.0968	-9.418	-10.033	623B1	Thread	Thread
6	273	-9.81	L09	gfp	gfp	849	642	745.5	-207	0.32	0.219	-7.833	-11.786	626B1	GFP	GFP
6	254	-9.87	K14	gfp	gfp	629	803	716	174	0.237	0.274	-8.79	-10.957	626B1	GFP	GFP
3	281	-9.94	L17	thread	thread	255	215	235	-40	0.098	0.0746	-9.594	-10.279	623B1	Thread	Thread
6	179	-9.98	H11	sample	sample	882	549	715.5	-333	0.333	0.187	-7.689	-12.264	626B1	FBgn0260635	Diap1
6	214	-10.03	I22	gfp	gfp	666	711	688.5	45	0.251	0.243	-8.629	-11.43	626B1	GFP	GFP
6	81	-10.59	D09	thread	thread	610	540	575	-70	0.23	0.184	-8.873	-12.311	626B1	Thread	Thread
6	243	-10.67	K03	gfp	gfp	754	389	571.5	-365	0.285	0.133	-8.246	-13.088	626B1	GFP	GFP
7	63	-10.73	C15	sample	sample	986	747	866.5	-239	0.349	0.252	-9.121	-12.347	627B1	FBgn0003943	Ubi-p63E
6	76	-10.8	D04	gfp	gfp	654	422	538	-232	0.247	0.144	-8.681	-12.918	626B1	GFP	GFP
6	223	-10.89	J07	thread	thread	563	462	512.5	-101	0.213	0.158	-9.077	-12.712	626B1	Thread	Thread
6	137	-11.11	F17	sample	sample	566	376	471	-190	0.214	0.128	-9.064	-13.155	626B1	FBgn0029856	CG11700
6	66	-11.14	C18	thread	thread	554	376	465	-178	0.209	0.128	-9.117	-13.155	626B1	Thread	Thread
7	115	-11.32	E19	gfp	gfp	753	745	749	-8	0.267	0.252	-10.276	-12.358	627B1	GFP	GFP
6	301	-11.4	M13	thread	thread	444	365	404.5	-79	0.168	0.125	-9.595	-13.212	626B1	Thread	Thread
6	309	-11.47	M21	gfp	gfp	501	290	395.5	-211	0.189	0.0989	-9.347	-13.598	626B1	GFP	GFP
5	273	-11.58	L09	gfp	gfp	849	1003	926	154	0.318	0.337	-10.852	-12.303	625B1	GFP	GFP
6	281	-11.61	L17	thread	thread	392	330	361	-62	0.148	0.113	-9.821	-13.392	626B1	Thread	Thread
7	214	-11.77	I22	gfp	gfp	791	547	669	-244	0.28	0.185	-10.088	-13.462	627B1	GFP	GFP
7	273	-11.94	L09	gfp	gfp	554	698	626	144	0.196	0.236	-11.263	-12.62	627B1	GFP	GFP
7	76	-11.98	D04	gfp	gfp	638	608	623	-30	0.226	0.205	-10.846	-13.122	627B1	GFP	GFP
5	243	-12.01	K03	gfp	gfp	906	809	857.5	-97	0.34	0.272	-10.511	-13.515	625B1	GFP	GFP
7	182	-12.17	H14	sample	sample	602	574	588	-28	0.213	0.194	-11.025	-13.311	627B1	FBgn0260635	Diap1
6	334	-12.21	N22	thread	thread	141	308	224.5	167	0.0532	0.105	-10.914	-13.505	626B1	Thread	Thread
4	51	-12.33	C03	lacz	lacz	1011	821	916	-190	0.369	0.275	-10.048	-14.609	624B1	LacZ	LacZ
5	213	-12.46	I21	sample	sample	796	771	783.5	-25	0.298	0.259	-11.168	-13.752	625B1	FBgn0029856	CG11700
7	223	-12.48	J07	thread	thread	533	522	527.5	-11	0.189	0.176	-11.367	-13.601	627B1	Thread	Thread
7	66	-12.49	C18	thread	thread	503	545	524	42	0.178	0.184	-11.516	-13.473	627B1	Thread	Thread
5	115	-12.61	E19	gfp	gfp	1003	525	764	-478	0.376	0.177	-9.932	-15.288	625B1	GFP	GFP
7	309	-12.65	M21	gfp	gfp	547	450	498.5	-97	0.194	0.152	-11.298	-14.003	627B1	GFP	GFP
7	334	-12.69	N22	thread	thread	329	630	479.5	301	0.116	0.213	-12.379	-12.999	627B1	Thread	Thread
6	292	-12.79	M04	thread	thread	166	63	114.5	-103	0.0627	0.0215	-10.805	-14.767	626B1	NA	NA
7	243	-12.85	K03	gfp	gfp	497	422	459.5	-75	0.176	0.142	-11.546	-14.159	627B1	GFP	GFP
7	292	-13.01	M04	thread	thread	360	487	423.5	127	0.127	0.164	-12.225	-13.796	627B1	Thread	Thread
5	254	-13.05	K14	gfp	gfp	699	675	687	-24	0.262	0.227	-11.747	-14.352	625B1	GFP	GFP
7	281	-13.15	L17	thread	thread	522	292	407	-230	0.185	0.0986	-11.422	-14.883	627B1	Thread	Thread
7	301	-13.43	M13	thread	thread	321	371	346	50	0.114	0.125	-12.419	-14.443	627B1	Thread	Thread
7	81	-13.44	D09	thread	thread	372	322	347	-50	0.132	0.109	-12.166	-14.716	627B1	Thread	Thread
5	281	-14.01	L17	thread	thread	387	665	526	278	0.145	0.224	-13.609	-14.414	625B1	Thread	Thread
5	214	-14.24	I22	gfp	gfp	642	348	495	-294	0.241	0.117	-12.087	-16.394	625B1	GFP	GFP
4	88	-14.31	D16	sample	sample	595	591	593	-4	0.217	0.198	-12.466	-16.161	624B1	FBgn0003943	Ubi-p63E
4	326	-14.34	N14	sample	sample	1189	70	629.5	-1119	0.434	0.0234	-9.013	-19.675	624B1	FBgn0004870	bab1
5	81	-14.46	D09	thread	thread	510	405	457.5	-105	0.191	0.136	-12.875	-16.038	625B1	Thread	Thread
5	301	-14.62	M13	thread	thread	365	490	427.5	125	0.137	0.165	-13.741	-15.507	625B1	Thread	Thread
4	273	-14.67	L09	gfp	gfp	654	433	543.5	-221	0.239	0.145	-12.123	-17.226	624B1	GFP	GFP
5	66	-14.69	C18	thread	thread	372	462	417	90	0.139	0.155	-13.699	-15.682	625B1	Thread	Thread
5	76	-14.82	D04	gfp	gfp	399	396	397.5	-3	0.15	0.133	-13.538	-16.094	625B1	GFP	GFP
4	115	-14.98	E19	gfp	gfp	721	284	502.5	-437	0.263	0.0951	-11.734	-18.231	624B1	GFP	GFP
4	214	-15.08	I22	gfp	gfp	590	368	479	-222	0.215	0.123	-12.496	-17.665	624B1	GFP	GFP
4	334	-15.24	N22	thread	thread	401	485	443	84	0.146	0.162	-13.594	-16.876	624B1	Thread	Thread
5	223	-15.4	J07	thread	thread	283	320	301.5	37	0.106	0.108	-14.23	-16.569	625B1	Thread	Thread
5	334	-15.4	N22	thread	thread	152	445	298.5	293	0.057	0.15	-15.012	-15.788	625B1	Thread	Thread
4	243	-15.47	K03	gfp	gfp	417	401	409	-16	0.152	0.134	-13.501	-17.442	624B1	GFP	GFP
4	281	-15.59	L17	thread	thread	185	567	376	382	0.0675	0.19	-14.85	-16.323	624B1	Thread	Thread
4	254	-15.59	K14	gfp	gfp	274	488	381	214	0.1	0.163	-14.333	-16.856	624B1	GFP	GFP
4	309	-15.8	M21	gfp	gfp	511	223	367	-288	0.187	0.0747	-12.955	-18.643	624B1	GFP	GFP
4	66	-15.95	C18	thread	thread	367	301	334	-66	0.134	0.101	-13.792	-18.117	624B1	NA	NA
5	309	-15.98	M21	gfp	gfp	363	58	210.5	-305	0.136	0.0195	-13.752	-18.205	625B1	GFP	GFP
5	292	-15.99	M04	thread	thread	235	178	206.5	-57	0.0881	0.0599	-14.516	-17.456	625B1	Thread	Thread
4	76	-16.13	D04	gfp	gfp	208	385	296.5	177	0.0759	0.129	-14.717	-17.55	624B1	GFP	GFP
4	223	-16.16	J07	thread	thread	280	315	297.5	35	0.102	0.105	-14.298	-18.022	624B1	Thread	Thread
4	301	-16.3	M13	thread	thread	145	391	268	246	0.0529	0.131	-15.083	-17.51	624B1	Thread	Thread
4	292	-16.5	M04	thread	thread	164	313	238.5	149	0.0599	0.105	-14.973	-18.036	624B1	Thread	Thread
4	81	-16.73	D09	thread	thread	132	275	203.5	143	0.0482	0.0921	-15.159	-18.292	624B1	Thread	Thread
1	1	NA	A01	empty	empty	NA	NA	NA	NA	NA	NA	NA	NA	621B1	NA	NA
1	2	NA	A02	empty	empty	NA	NA	NA	NA	NA	NA	NA	NA	621B1	NA	NA
1	3	NA	A03	empty	empty	NA	NA	NA	NA	NA	NA	NA	NA	621B1	NA	NA
1	4	NA	A04	empty	empty	NA	NA	NA	NA	NA	NA	NA	NA	621B1	NA	NA
1	5	NA	A05	empty	empty	NA	NA	NA	NA	NA	NA	NA	NA	621B1	NA	NA
1	6	NA	A06	empty	empty	NA	NA	NA	NA	NA	NA	NA	NA	621B1	NA	NA
1	7	NA	A07	empty	empty	NA	NA	NA	NA	NA	NA	NA	NA	621B1	NA	NA
1	8	NA	A08	empty	empty	NA	NA	NA	NA	NA	NA	NA	NA	621B1	NA	NA
1	9	NA	A09	empty	empty	NA	NA	NA	NA	NA	NA	NA	NA	621B1	NA	NA
1	10	NA	A10	empty	empty	NA	NA	NA	NA	NA	NA	NA	NA	621B1	NA	NA
1	11	NA	A11	empty	empty	NA	NA	NA	NA	NA	NA	NA	NA	621B1	NA	NA
1	12	NA	A12	empty	empty	NA	NA	NA	NA	NA	NA	NA	NA	621B1	NA	NA
1	13	NA	A13	empty	empty	NA	NA	NA	NA	NA	NA	NA	NA	621B1	NA	NA
1	14	NA	A14	empty	empty	NA	NA	NA	NA	NA	NA	NA	NA	621B1	NA	NA
1	15	NA	A15	empty	empty	NA	NA	NA	NA	NA	NA	NA	NA	621B1	NA	NA
1	16	NA	A16	empty	empty	NA	NA	NA	NA	NA	NA	NA	NA	621B1	NA	NA
1	17	NA	A17	empty	empty	NA	NA	NA	NA	NA	NA	NA	NA	621B1	NA	NA
1	18	NA	A18	empty	empty	NA	NA	NA	NA	NA	NA	NA	NA	621B1	NA	NA
1	19	NA	A19	empty	empty	NA	NA	NA	NA	NA	NA	NA	NA	621B1	NA	NA
1	20	NA	A20	empty	empty	NA	NA	NA	NA	NA	NA	NA	NA	621B1	NA	NA
1	21	NA	A21	empty	empty	NA	NA	NA	NA	NA	NA	NA	NA	621B1	NA	NA
1	22	NA	A22	empty	empty	NA	NA	NA	NA	NA	NA	NA	NA	621B1	NA	NA
1	23	NA	A23	empty	empty	NA	NA	NA	NA	NA	NA	NA	NA	621B1	NA	NA
1	24	NA	A24	empty	empty	NA	NA	NA	NA	NA	NA	NA	NA	621B1	NA	NA
1	25	NA	B01	empty	empty	NA	NA	NA	NA	NA	NA	NA	NA	621B1	NA	NA
1	26	NA	B02	empty	empty	NA	NA	NA	NA	NA	NA	NA	NA	621B1	NA	NA
1	27	NA	B03	empty	empty	NA	NA	NA	NA	NA	NA	NA	NA	621B1	NA	NA
1	28	NA	B04	empty	empty	NA	NA	NA	NA	NA	NA	NA	NA	621B1	NA	NA
1	29	NA	B05	empty	empty	NA	NA	NA	NA	NA	NA	NA	NA	621B1	NA	NA
1	30	NA	B06	empty	empty	NA	NA	NA	NA	NA	NA	NA	NA	621B1	NA	NA
1	31	NA	B07	empty	empty	NA	NA	NA	NA	NA	NA	NA	NA	621B1	NA	NA
1	32	NA	B08	empty	empty	NA	NA	NA	NA	NA	NA	NA	NA	621B1	NA	NA
1	33	NA	B09	empty	empty	NA	NA	NA	NA	NA	NA	NA	NA	621B1	NA	NA
1	34	NA	B10	empty	empty	NA	NA	NA	NA	NA	NA	NA	NA	621B1	NA	NA
1	35	NA	B11	empty	empty	NA	NA	NA	NA	NA	NA	NA	NA	621B1	NA	NA
1	36	NA	B12	empty	empty	NA	NA	NA	NA	NA	NA	NA	NA	621B1	NA	NA
1	37	NA	B13	empty	empty	NA	NA	NA	NA	NA	NA	NA	NA	621B1	NA	NA
1	38	NA	B14	empty	empty	NA	NA	NA	NA	NA	NA	NA	NA	621B1	NA	NA
1	39	NA	B15	empty	empty	NA	NA	NA	NA	NA	NA	NA	NA	621B1	NA	NA
1	40	NA	B16	empty	empty	NA	NA	NA	NA	NA	NA	NA	NA	621B1	NA	NA
1	41	NA	B17	empty	empty	NA	NA	NA	NA	NA	NA	NA	NA	621B1	NA	NA
1	42	NA	B18	empty	empty	NA	NA	NA	NA	NA	NA	NA	NA	621B1	NA	NA
1	43	NA	B19	empty	empty	NA	NA	NA	NA	NA	NA	NA	NA	621B1	NA	NA
1	44	NA	B20	empty	empty	NA	NA	NA	NA	NA	NA	NA	NA	621B1	NA	NA
1	45	NA	B21	empty	empty	NA	NA	NA	NA	NA	NA	NA	NA	621B1	NA	NA
1	46	NA	B22	empty	empty	NA	NA	NA	NA	NA	NA	NA	NA	621B1	NA	NA
1	47	NA	B23	empty	empty	NA	NA	NA	NA	NA	NA	NA	NA	621B1	NA	NA
1	48	NA	B24	empty	empty	NA	NA	NA	NA	NA	NA	NA	NA	621B1	NA	NA
1	49	NA	C01	empty	empty	NA	NA	NA	NA	NA	NA	NA	NA	621B1	NA	NA
1	64	NA	C16	empty	empty	NA	NA	NA	NA	NA	NA	NA	NA	621B1	Water	Water
1	72	NA	C24	empty	empty	NA	NA	NA	NA	NA	NA	NA	NA	621B1	Water	Water
1	73	NA	D01	empty	empty	NA	NA	NA	NA	NA	NA	NA	NA	621B1	Water	Water
1	78	NA	D06	empty	empty	NA	NA	NA	NA	NA	NA	NA	NA	621B1	Water	Water
1	94	NA	D22	empty	empty	NA	NA	NA	NA	NA	NA	NA	NA	621B1	Water	Water
1	95	NA	D23	empty	empty	NA	NA	NA	NA	NA	NA	NA	NA	621B1	Water	Water
1	96	NA	D24	empty	empty	NA	NA	NA	NA	NA	NA	NA	NA	621B1	Water	Water
1	97	NA	E01	empty	empty	NA	NA	NA	NA	NA	NA	NA	NA	621B1	Water	Water
1	108	NA	E12	empty	empty	NA	NA	NA	NA	NA	NA	NA	NA	621B1	Water	Water
1	120	NA	E24	empty	empty	NA	NA	NA	NA	NA	NA	NA	NA	621B1	Water	Water
1	121	NA	F01	empty	empty	NA	NA	NA	NA	NA	NA	NA	NA	621B1	Water	Water
1	143	NA	F23	empty	empty	NA	NA	NA	NA	NA	NA	NA	NA	621B1	Water	Water
1	144	NA	F24	empty	empty	NA	NA	NA	NA	NA	NA	NA	NA	621B1	Water	Water
1	145	NA	G01	empty	empty	NA	NA	NA	NA	NA	NA	NA	NA	621B1	Water	Water
1	168	NA	G24	empty	empty	NA	NA	NA	NA	NA	NA	NA	NA	621B1	Water	Water
1	169	NA	H01	empty	empty	NA	NA	NA	NA	NA	NA	NA	NA	621B1	Water	Water
1	171	NA	H03	empty	empty	NA	NA	NA	NA	NA	NA	NA	NA	621B1	Water	Water
1	178	NA	H10	empty	empty	NA	NA	NA	NA	NA	NA	NA	NA	621B1	Water	Water
1	191	NA	H23	empty	empty	NA	NA	NA	NA	NA	NA	NA	NA	621B1	Water	Water
1	192	NA	H24	empty	empty	NA	NA	NA	NA	NA	NA	NA	NA	621B1	Water	Water
1	193	NA	I01	empty	empty	NA	NA	NA	NA	NA	NA	NA	NA	621B1	Water	Water
1	212	NA	I20	empty	empty	NA	NA	NA	NA	NA	NA	NA	NA	621B1	Water	Water
1	216	NA	I24	empty	empty	NA	NA	NA	NA	NA	NA	NA	NA	621B1	Water	Water
1	217	NA	J01	empty	empty	NA	NA	NA	NA	NA	NA	NA	NA	621B1	Water	Water
1	232	NA	J16	empty	empty	NA	NA	NA	NA	NA	NA	NA	NA	621B1	Water	Water
1	239	NA	J23	empty	empty	NA	NA	NA	NA	NA	NA	NA	NA	621B1	Water	Water
1	240	NA	J24	empty	empty	NA	NA	NA	NA	NA	NA	NA	NA	621B1	Water	Water
1	241	NA	K01	empty	empty	NA	NA	NA	NA	NA	NA	NA	NA	621B1	Water	Water
1	264	NA	K24	empty	empty	NA	NA	NA	NA	NA	NA	NA	NA	621B1	Water	Water
1	265	NA	L01	empty	empty	NA	NA	NA	NA	NA	NA	NA	NA	621B1	Water	Water
1	287	NA	L23	empty	empty	NA	NA	NA	NA	NA	NA	NA	NA	621B1	Water	Water
1	288	NA	L24	empty	empty	NA	NA	NA	NA	NA	NA	NA	NA	621B1	Water	Water
1	289	NA	M01	empty	empty	NA	NA	NA	NA	NA	NA	NA	NA	621B1	Water	Water
1	312	NA	M24	empty	empty	NA	NA	NA	NA	NA	NA	NA	NA	621B1	Water	Water
1	313	NA	N01	empty	empty	NA	NA	NA	NA	NA	NA	NA	NA	621B1	Water	Water
1	319	NA	N07	empty	empty	NA	NA	NA	NA	NA	NA	NA	NA	621B1	Water	Water
1	335	NA	N23	empty	empty	NA	NA	NA	NA	NA	NA	NA	NA	621B1	NA	Water
1	336	NA	N24	empty	empty	NA	NA	NA	NA	NA	NA	NA	NA	621B1	NA	Water
1	337	NA	O01	empty	empty	NA	NA	NA	NA	NA	NA	NA	NA	621B1	NA	Water
1	338	NA	O02	empty	empty	NA	NA	NA	NA	NA	NA	NA	NA	621B1	NA	Water
1	339	NA	O03	empty	empty	NA	NA	NA	NA	NA	NA	NA	NA	621B1	NA	Water
1	340	NA	O04	empty	empty	NA	NA	NA	NA	NA	NA	NA	NA	621B1	NA	Water
1	341	NA	O05	empty	empty	NA	NA	NA	NA	NA	NA	NA	NA	621B1	NA	Water
1	342	NA	O06	empty	empty	NA	NA	NA	NA	NA	NA	NA	NA	621B1	NA	Water
1	343	NA	O07	empty	empty	NA	NA	NA	NA	NA	NA	NA	NA	621B1	NA	Water
1	344	NA	O08	empty	empty	NA	NA	NA	NA	NA	NA	NA	NA	621B1	NA	Water
1	345	NA	O09	empty	empty	NA	NA	NA	NA	NA	NA	NA	NA	621B1	NA	Water
1	346	NA	O10	empty	empty	NA	NA	NA	NA	NA	NA	NA	NA	621B1	NA	Water
1	347	NA	O11	empty	empty	NA	NA	NA	NA	NA	NA	NA	NA	621B1	NA	Water
1	348	NA	O12	empty	empty	NA	NA	NA	NA	NA	NA	NA	NA	621B1	NA	Water
1	349	NA	O13	empty	empty	NA	NA	NA	NA	NA	NA	NA	NA	621B1	NA	Water
1	350	NA	O14	empty	empty	NA	NA	NA	NA	NA	NA	NA	NA	621B1	NA	Water
1	351	NA	O15	empty	empty	NA	NA	NA	NA	NA	NA	NA	NA	621B1	NA	Water
1	352	NA	O16	empty	empty	NA	NA	NA	NA	NA	NA	NA	NA	621B1	NA	Water
1	353	NA	O17	empty	empty	NA	NA	NA	NA	NA	NA	NA	NA	621B1	NA	Water
1	354	NA	O18	empty	empty	NA	NA	NA	NA	NA	NA	NA	NA	621B1	NA	Water
1	355	NA	O19	empty	empty	NA	NA	NA	NA	NA	NA	NA	NA	621B1	NA	Water
1	356	NA	O20	empty	empty	NA	NA	NA	NA	NA	NA	NA	NA	621B1	NA	Water
1	357	NA	O21	empty	empty	NA	NA	NA	NA	NA	NA	NA	NA	621B1	NA	Water
1	358	NA	O22	empty	empty	NA	NA	NA	NA	NA	NA	NA	NA	621B1	NA	Water
1	359	NA	O23	empty	empty	NA	NA	NA	NA	NA	NA	NA	NA	621B1	NA	Water
1	360	NA	O24	empty	empty	NA	NA	NA	NA	NA	NA	NA	NA	621B1	NA	Water
1	361	NA	P01	empty	empty	NA	NA	NA	NA	NA	NA	NA	NA	621B1	NA	Water
1	362	NA	P02	empty	empty	NA	NA	NA	NA	NA	NA	NA	NA	621B1	NA	Water
1	363	NA	P03	empty	empty	NA	NA	NA	NA	NA	NA	NA	NA	621B1	NA	Water
1	364	NA	P04	empty	empty	NA	NA	NA	NA	NA	NA	NA	NA	621B1	NA	Water
1	365	NA	P05	empty	empty	NA	NA	NA	NA	NA	NA	NA	NA	621B1	NA	Water
1	366	NA	P06	empty	empty	NA	NA	NA	NA	NA	NA	NA	NA	621B1	NA	Water
1	367	NA	P07	empty	empty	NA	NA	NA	NA	NA	NA	NA	NA	621B1	NA	Water
1	368	NA	P08	empty	empty	NA	NA	NA	NA	NA	NA	NA	NA	621B1	NA	Water
1	369	NA	P09	empty	empty	NA	NA	NA	NA	NA	NA	NA	NA	621B1	NA	Water
1	370	NA	P10	empty	empty	NA	NA	NA	NA	NA	NA	NA	NA	621B1	NA	Water
1	371	NA	P11	empty	empty	NA	NA	NA	NA	NA	NA	NA	NA	621B1	NA	Water
1	372	NA	P12	empty	empty	NA	NA	NA	NA	NA	NA	NA	NA	621B1	NA	Water
1	373	NA	P13	empty	empty	NA	NA	NA	NA	NA	NA	NA	NA	621B1	NA	Water
1	374	NA	P14	empty	empty	NA	NA	NA	NA	NA	NA	NA	NA	621B1	NA	Water
1	375	NA	P15	empty	empty	NA	NA	NA	NA	NA	NA	NA	NA	621B1	NA	Water
1	376	NA	P16	empty	empty	NA	NA	NA	NA	NA	NA	NA	NA	621B1	NA	Water
1	377	NA	P17	empty	empty	NA	NA	NA	NA	NA	NA	NA	NA	621B1	NA	Water
1	378	NA	P18	empty	empty	NA	NA	NA	NA	NA	NA	NA	NA	621B1	NA	Water
1	379	NA	P19	empty	empty	NA	NA	NA	NA	NA	NA	NA	NA	621B1	NA	Water
1	380	NA	P20	empty	empty	NA	NA	NA	NA	NA	NA	NA	NA	621B1	NA	Water
1	381	NA	P21	empty	empty	NA	NA	NA	NA	NA	NA	NA	NA	621B1	NA	Water
1	382	NA	P22	empty	empty	NA	NA	NA	NA	NA	NA	NA	NA	621B1	NA	Water
1	383	NA	P23	empty	empty	NA	NA	NA	NA	NA	NA	NA	NA	621B1	NA	Water
1	384	NA	P24	empty	empty	NA	NA	NA	NA	NA	NA	NA	NA	621B1	NA	Water
2	1	NA	A01	empty	empty	NA	NA	NA	NA	NA	NA	NA	NA	622B1	NA	Water
2	2	NA	A02	empty	empty	NA	NA	NA	NA	NA	NA	NA	NA	622B1	NA	Water
2	3	NA	A03	empty	empty	NA	NA	NA	NA	NA	NA	NA	NA	622B1	NA	Water
2	4	NA	A04	empty	empty	NA	NA	NA	NA	NA	NA	NA	NA	622B1	NA	Water
2	5	NA	A05	empty	empty	NA	NA	NA	NA	NA	NA	NA	NA	622B1	NA	Water
2	6	NA	A06	empty	empty	NA	NA	NA	NA	NA	NA	NA	NA	622B1	NA	Water
2	7	NA	A07	empty	empty	NA	NA	NA	NA	NA	NA	NA	NA	622B1	NA	Water
2	8	NA	A08	empty	empty	NA	NA	NA	NA	NA	NA	NA	NA	622B1	NA	Water
2	9	NA	A09	empty	empty	NA	NA	NA	NA	NA	NA	NA	NA	622B1	NA	Water
2	10	NA	A10	empty	empty	NA	NA	NA	NA	NA	NA	NA	NA	622B1	NA	Water
2	11	NA	A11	empty	empty	NA	NA	NA	NA	NA	NA	NA	NA	622B1	NA	Water
2	12	NA	A12	empty	empty	NA	NA	NA	NA	NA	NA	NA	NA	622B1	NA	Water
2	13	NA	A13	empty	empty	NA	NA	NA	NA	NA	NA	NA	NA	622B1	NA	Water
2	14	NA	A14	empty	empty	NA	NA	NA	NA	NA	NA	NA	NA	622B1	NA	Water
2	15	NA	A15	empty	empty	NA	NA	NA	NA	NA	NA	NA	NA	622B1	NA	Water
2	16	NA	A16	empty	empty	NA	NA	NA	NA	NA	NA	NA	NA	622B1	NA	Water
2	17	NA	A17	empty	empty	NA	NA	NA	NA	NA	NA	NA	NA	622B1	NA	Water
2	18	NA	A18	empty	empty	NA	NA	NA	NA	NA	NA	NA	NA	622B1	NA	Water
2	19	NA	A19	empty	empty	NA	NA	NA	NA	NA	NA	NA	NA	622B1	NA	Water
2	20	NA	A20	empty	empty	NA	NA	NA	NA	NA	NA	NA	NA	622B1	NA	Water
2	21	NA	A21	empty	empty	NA	NA	NA	NA	NA	NA	NA	NA	622B1	NA	Water
[truncated: 789 more rows]

## Sheet: Table S3-GFP intensity
plate	position	score	well	wellAnno	finalWellAnno	raw_r1_ch1	raw_r2_ch1	median_ch1	diff_ch1	raw/PlateMedian_r1_ch1	raw/PlateMedian_r2_ch1	normalized_r1_ch1	normalized_r2_ch1	Barcode	GeneID	GeneSymbol
[truncated: 2,688 more rows]

[truncated: 5 more sheets: Table 4-CP190 mass spec, Table S5-Su(Hw)-mass spec, Table S6-p-values, Table S7-ChIP-qPCR, Table S8-primers]
